# Supplementary material for: Galactic Cosmic Radiation Induces Persistent Epigenome Alterations Relevant to Human Lung Cancer
Source: Sci Rep. 2018 Apr 30;8:6709. doi: 10.1038/s41598-018-24755-8 (PMC5928241; doi:10.1038/s41598-018-24755-8)
Supplement: Supplementary file 2 — Supplemental Table 1 [file 41598_2018_24755_MOESM2_ESM.xlsx]

## Sheet: Fe_sig
CpG Assoc - Fe dose associated
CHR	MAPINFO	CPG.Labels	T.statistic	P.value	hg19.ts	hg19.tsDist	hg19.tsStart	hg19.tsEnd	hg19.tsStrand	hg19.tsRelPos	hg19.tsSymbol
chr17	14212636	cg10895973	6.69157	5.7e-08	uc002goh.1	0	14204506	14249492	+	0.180723	HS3ST3B1
chr13	101171681	cg11890169	6.28674	2.0706e-07	uc010tiz.2	0	100741269	101182691	+	0.975058	PCCA
chr15	92486438	cg04200243	5.88523	7.47617e-07	uc002bqz.1	0	92397565	92706228	+	0.287929	SLCO3A1
chr1	212464932	cg03392565	5.87528	7.71799e-07	uc001hjb.3	0	212458879	212535205	+	0.0793046	PPP2R5A
chrX	148590047	cg17382752	5.87375	8.4828e-07	uc004fcw.4	0	148560295	148615468	-	0.460751	IDS
chr11	122850227	cg22289581	5.77149	1.07563e-06	uc010rzs.2	0	122848357	122852379	-	0.535057	BSX
chr13	36049335	cg21392700	5.4462	3.03938e-06	uc001uvc.3	0	36047926	36515382	-	0.996986	MIR548F5
chr21	33031392	cg03173570	5.3132	4.642e-06	uc002yoz.1	0	33026871	33031813	-	0.0851882	NA
chr9	101866107	cg13443911	5.29449	4.92653e-06	uc004azc.3	-1304	101867412	101916473	+	-1304	TGFBR1
chr1	161195810	cg04133572	5.24623	5.743e-06	uc010pkk.1	-22	161195833	161197779	+	-22	TOMM40L
chr11	61976482	cg23206745	5.24518	5.76222e-06	uc001nta.2	0	61976140	61981411	+	0.0648833	SCGB2A1
chr3	124103021	cg10178498	5.19467	6.76421e-06	uc003ehg.3	0	123813558	124440036	+	0.462048	KALRN
chr6	169542767	cg15146467	5.19391	6.78056e-06	uc011egv.1	32631	169575399	169582835	-	32631	NA
chr9	130505349	cg13884376	5.15743	7.61207e-06	uc004bsc.3	0	130500596	130541048	-	0.882503	SH2D3C
chr19	22035024	cg22854679	5.11438	8.72428e-06	uc031rkb.1	-153	21987751	22034870	-	-153	ZNF43
chr6	41121920	cg01564343	5.09267	1.05899e-05	uc011dud.3	0	41116999	41122087	-	0.0328223	TREML1
chr10	99161109	cg20074007	5.08724	9.50679e-06	uc010qou.2	0	99116458	99161127	-	0.000402964	RRP12
chr11	67189121	cg14399884	5.08698	9.51455e-06	uc001olc.4	0	67183647	67193078	+	0.580426	CARNS1
chr7	73474235	cg25729687	5.04779	1.07697e-05	uc011kff.2	0	73442427	73484236	+	0.760793	ELN
chr2	112917127	cg01343045	5.03916	1.10674e-05	uc010fkj.1	0	112895962	112945791	+	0.424753	FBLN7
chr9	100616607	cg13791254	5.0389	1.10765e-05	uc004axu.3	0	100615537	100618997	+	0.309249	FOXE1
chr5	107007565	cg09000112	5.02487	1.15786e-05	uc010jbr.1	-968	106762677	107006596	-	-968	EFNA5
chr12	54520919	cg11306441	4.99669	1.26555e-05	uc001sez.4	0	54519855	54526626	+	0.157141	LINC02381
chr20	25387977	cg07797805	4.99238	1.28291e-05	uc002wuv.1	-345	25388323	25429191	+	-345	GINS1
chr17	18281021	cg13013841	4.9879	1.30117e-05	uc002gte.3	-57	18281079	18292960	+	-57	EVPLL
chr11	124738119	cg25196975	4.94999	1.46632e-05	uc001qbc.3	0	124735305	124751370	+	0.175163	ROBO3
chr3	85008061	cg24621982	4.91575	1.6333e-05	uc003dqj.3	-71	85008133	86123579	+	-71	CADM2
chr11	60681266	cg02442820	4.91278	1.64862e-05	uc001nqg.3	-104	60681371	60690915	+	-104	TMEM109
chr20	20180469	cg23732608	4.89749	1.72985e-05	uc002wru.3	0	20033158	20341346	+	0.477991	CFAP61
chr4	81106312	cg19595012	4.89007	1.77069e-05	uc010ijo.3	0	81105439	81125482	+	0.0435564	PRDM8
chr10	65281856	cg09099697	4.87959	1.83001e-05	uc001jmt.3	0	65281123	65384883	+	0.00706438	REEP3
chr3	167966505	cg25831204	4.87422	1.86114e-05	uc011bph.2	-804	167967310	168548374	+	-804	EGFEM1P
chr2	218816280	cg08120986	4.86724	1.90243e-05	uc002vgv.1	0	218762521	218843542	-	0.336481	TNS1
chr2	132919375	cg26188679	4.86393	1.9223e-05	uc002ttj.3	0	132905164	133015542	-	0.871252	ANKRD30BL
chr19	48018200	cg22387994	4.82803	2.15162e-05	uc010elg.2	0	47999030	48018515	-	0.0161663	NAPA
chr22	17002291	cg18262937	4.82462	2.17478e-05	uc002zlo.1	-27324	17029616	17029643	+	-27324	NA
chr1	2444426	cg25975165	4.81831	2.21826e-05	uc010nza.1	0	2439975	2458035	-	0.753544	PANK4
chr11	8334718	cg04857926	4.80476	2.31452e-05	uc001mgh.2	-44535	8245851	8290182	-	-44535	LMO1
chr5	172347685	cg07854113	4.80127	2.33999e-05	uc011dfa.2	0	172336670	172379688	+	0.256056	ERGIC1
chr1	228489289	cg00063346	4.80036	2.34667e-05	uc009xez.2	0	228395831	228566575	+	0.547357	OBSCN
chr6	31783468	cg13413286	4.7886	2.43471e-05	uc011dok.1	0	31783320	31785722	-	0.938385	NA
chr12	49488587	cg13109300	4.78451	2.46613e-05	uc001rtf.3	0	49483206	49488602	-	0.00277984	DHH
chr16	4741495	cg06125591	4.77956	2.50462e-05	uc010uxq.2	519	4674825	4740975	+	519	MGRN1
chr5	131989505	cg11841649	4.77607	2.53217e-05	uc031sla.1	0	131973740	131991846	-	0.129294	NA
chr3	36868879	cg21833841	4.77383	2.54999e-05	uc003cgj.3	0	36868308	36986548	-	0.995171	TRANK1
chr1	156818905	cg03888033	4.76176	2.64812e-05	uc010pht.2	0	156810665	156828712	-	0.543414	INSRR
chr13	24144682	cg22125926	4.75972	2.66514e-05	uc010tcu.2	0	24144509	24250244	+	0.00163617	TNFRSF19
chr13	112547999	cg02034311	4.75057	2.74249e-05	uc001vsb.1	-173913	112721913	112726020	+	-173913	SOX1
chr6	111880530	cg15931839	4.74675	2.77548e-05	uc011ebc.3	0	111876581	111927477	-	0.92241	TRAF3IP2
chr3	116164576	cg25315362	4.74483	2.7922e-05	uc011bis.2	-190	115521210	116164385	-	-190	LSAMP
chr8	1311063	cg13376199	4.7401	2.83381e-05	uc022aqn.1	-60235	1244294	1250827	-	-60235	LOC286083
chr13	96984206	cg11722990	4.73998	2.83481e-05	uc001vmw.4	0	96743093	97491816	+	0.322032	HS6ST3
chr16	71841924	cg13701124	4.71422	3.0724e-05	uc010vmh.1	0	71800342	71842976	-	0.0246751	AP1G1
chr7	49684744	cg07711927	4.71254	3.08857e-05	uc003tot.1	-128512	49813257	49952138	+	-128512	VWC2
chr19	11998686	cg07264124	4.71212	3.24933e-05	uc002mst.4	0	11998670	12025365	+	0.000599363	ZNF69
chr2	232263126	cg00424152	4.69937	3.38002e-05	uc002vrs.3	0	232260335	232265875	+	0.503791	B3GNT7
chr9	99801121	cg02740582	4.66732	3.55655e-05	uc010msk.3	0	99798603	99801592	-	0.157578	CTSV
chr6	10556523	cg08027484	4.66016	3.63681e-05	uc003mzd.3	0	10555949	10629601	+	0.00779341	GCNT2
chr12	56390952	cg09689944	4.65801	3.66124e-05	uc009zoh.3	-90	56391043	56396838	+	-90	SUOX
chr5	81075060	cg00577865	4.65498	3.69593e-05	uc031skm.1	-27987	80713179	81047072	-	-27987	SSBP2
chr8	121137288	cg04242021	4.65314	3.71713e-05	uc003yox.4	-58	121137347	121384273	+	-58	COL14A1
chr8	29441416	cg11638399	4.65022	3.75109e-05	uc003xhn.3	137359	29578776	29605625	-	137359	LINC00589
chr8	96226844	cg18119977	4.64984	3.75555e-05	uc031tbt.1	0	96219235	96228602	-	0.18768	LINC01298
chr22	38218945	cg22975712	4.63233	3.96599e-05	uc003aub.1	-443	38219389	38221502	+	-443	GALR3
chr15	58357973	cg00930873	4.62326	4.27501e-05	uc010ugw.2	0	58245622	58571462	-	0.655196	ALDH1A2
chr6	80579458	cg04769392	4.62117	4.10602e-05	uc021zcb.1	0	80513304	80580137	-	0.0101597	LINC01621
chr7	157476887	cg20842326	4.61804	4.14615e-05	uc003wnr.3	0	157331750	158380482	-	0.861607	PTPRN2
chr13	88326752	cg12271981	4.60836	4.27285e-05	uc010tic.1	0	88325500	88330562	+	0.247333	NA
chr13	56169684	cg05453893	4.59068	4.51415e-05	uc031qlv.1	421000	55748589	55748683	+	421000	MIR5007
chr7	14028690	cg11279021	4.59049	4.72874e-05	uc022aad.1	0	13930856	14031050	-	0.0235543	ETV1
chr2	8724011	cg09061684	4.57901	4.68062e-05	uc002qza.3	-98101	8822113	8824583	+	-98101	ID2
chr7	155791371	cg12367265	4.56899	4.82838e-05	uc022aqj.1	-64696	155726582	155726674	-	-64696	NA
chr4	111397761	cg15711616	4.56443	4.89721e-05	uc003iab.4	0	111397229	111484493	+	0.00609644	ENPEP
chr11	10316461	cg00290974	4.56091	4.95102e-05	uc001mib.2	-706	9800214	10315754	-	-706	SBF2
chr5	171856063	cg18135683	4.5589	4.98197e-05	uc003mbs.1	0	171808065	171881527	-	0.346628	SH3PXD2B
chr10	103329340	cg13709894	4.55651	5.01892e-05	uc010qpz.2	-1065	103330406	103348654	+	-1065	NA
chr10	76586321	cg11348552	4.53452	5.37281e-05	uc031pvy.1	0	76586171	76792380	+	0.000727417	KAT6B
chr6	33360204	cg22413420	4.52725	5.4952e-05	uc011drf.2	0	33359313	33377699	+	0.0484608	KIFC1
chr17	32905966	cg19024969	4.5067	5.85576e-05	uc002hie.1	0	32901142	32906388	-	0.0804422	C17orf102
chr22	42915898	cg21047528	4.50286	6.18864e-05	uc003bcq.3	-68	42904341	42915829	-	-68	RRP7A
chr2	2893732	cg13485248	4.49079	6.15102e-05	uc002qxh.1	5087	2898820	3129798	-	5087	NA
chr7	66055597	cg02483910	4.48455	6.2706e-05	uc011kdx.2	0	66010588	66057371	-	0.0379198	GS1-124K5.11
chr2	131595152	cg03750144	4.48357	6.56527e-05	uc002try.1	0	131595028	131672771	+	0.001595	NA
chr2	137178378	cg22475834	4.47507	6.73823e-05	uc021vqa.1	30138	137147902	137148239	+	30138	NA
chr11	122934257	cg10317380	4.47471	6.46416e-05	uc010rzv.1	-1070	122930522	122933186	-	-1070	HSPA8
chr3	101399998	cg09243147	4.44899	6.99783e-05	uc003dvh.1	0	101399934	101405563	-	0.98863	RPL24
chr17	7486858	cg13546736	4.43124	7.39129e-05	uc002ghw.3	-106	7486965	7491527	+	-106	MPDU1
chr12	109531108	cg10255141	4.42975	7.42512e-05	uc010sxk.1	0	109525993	109531293	-	0.0349057	ALKBH2
chr5	2750263	cg05321361	4.41269	8.15263e-05	uc003jdb.3	0	2746279	2751769	-	0.274317	IRX2
chr11	119995754	cg27410595	4.40333	8.05392e-05	uc001pxa.3	0	119981994	120008863	-	0.487886	TRIM29
chr1	109103095	cg08680384	4.39702	8.2118e-05	uc010ouy.2	0	109102971	109181949	+	0.00157006	FAM102B
chr5	176074720	cg02734661	4.39427	8.28142e-05	uc003mew.3	0	176074388	176086059	+	0.0284466	TSPAN17
chr1	46913532	cg19922871	4.3938	8.29333e-05	uc021ona.1	2157	46899499	46911374	+	2157	FAAHP1
chrX	20285908	cg19696622	4.3888	8.42177e-05	uc011mjm.2	-384	20168029	20285523	-	-384	RPS6KA3
chr9	130461838	cg14551562	4.387	8.46854e-05	uc004brm.3	0	130455275	130477924	-	0.71023	NA
chr10	104239050	cg04408200	4.38522	8.51483e-05	uc010qqo.2	0	104238986	104262512	-	0.99728	ACTR1A
chr6	62787138	ch.6.1361432F	4.38501	8.86996e-05	uc003peg.2	0	62389865	62996100	-	0.344688	KHDRBS2
chr6	166418922	cg19251564	4.38171	8.6072e-05	uc011egm.2	15818	166401039	166403103	+	15818	LINC00602
chr7	75796445	cg04290085	4.3703	8.91404e-05	uc010ldi.2	-34770	75831216	75916605	+	-34770	SRRM3
chr8	23021690	cg15244327	4.36443	9.07607e-05	uc003xcz.2	-146	22993101	23021543	-	-146	TNFRSF10D
chr19	54023999	cg11332363	4.36399	9.08823e-05	uc002qbx.1	-177	54024177	54083523	+	-177	ZNF331
chr1	110881826	cg15357661	4.36139	9.16111e-05	uc001dzj.3	-32	110828999	110881793	-	-32	RBM15-AS1
chr12	130914344	cg05138150	4.3605	9.18599e-05	uc001uil.2	0	130880681	131002462	-	0.723578	RIMBP2
chr9	44420179	cg04431876	4.35397	9.37188e-05	uc004adg.2	28762	44387387	44391416	+	28762	LINC01189
chr20	2082448	cg01635816	4.35261	9.41097e-05	uc002wfw.4	-79	2082528	2129198	+	-79	STK35
chr17	5095239	cg16447486	4.35126	9.4499e-05	uc010cla.1	-60	5082831	5095178	-	-60	ZNF594
chr3	154798079	cg05962239	4.35097	9.83762e-05	uc003fae.1	0	154798079	154901518	+	0	MME
chr4	4616630	cg00231207	4.35007	9.48462e-05	uc003gid.3	0	4543858	4712664	+	0.431098	STX18-AS1
chr17	42091909	cg04879755	4.35002	9.48608e-05	uc010wis.2	0	42088556	42092415	-	0.131122	TMEM101
chr6	28806595	cg08883803	4.34227	9.71404e-05	uc021ytd.1	-302	28806221	28806292	-	-302	NA
chr10	110671988	cg19245941	4.33155	0.000108656	uc021pxy.1	28738	110700727	110701068	-	28738	NA
chr2	24346867	cg04461705	4.32911	0.000105128	uc010ykl.2	0	24346350	24392507	+	0.0112009	FAM228B
chr1	230202495	cg15133133	4.32813	0.000101439	uc010pvy.1	0	230193536	230417875	+	0.0399351	GALNT2
chr5	95767768	cg10988336	4.32431	0.000102631	uc003kls.2	0	95726040	95768985	-	0.0283386	PCSK1
chr6	30130137	cg12392921	4.32123	0.000103602	uc010jrx.3	-845	30130983	30140473	+	-845	TRIM15
chr20	30062996	cg18615051	4.3197	0.000104087	uc002wwa.3	-108	30063105	30072708	+	-108	REM1
chr14	60972853	cg12811449	4.3147	0.000105692	uc001xfa.4	-3084	60975938	60978525	+	-3084	SIX6
chr12	7260666	cg27130630	4.31379	0.000105986	uc001qso.2	0	7254203	7261869	-	0.156927	C1RL
chr2	154727907	cg12398124	4.31284	0.000110447	uc002tyr.4	-518	154728426	155310489	+	-518	GALNT13
chr22	39910631	cg21840875	4.31087	0.000106937	uc003axy.3	0	39898284	39914137	+	0.778843	MIEF1
chr6	68597028	cg06827060	4.30835	0.000107764	uc003pet.1	0	68590881	68599051	-	0.247613	NA
chr22	39268170	cg04801716	4.30565	0.000108657	uc003awm.1	0	39265577	39268258	-	0.0328236	CBX6
chr1	153929592	cg22441770	4.30392	0.000109233	uc021pab.1	0	153920148	153931132	-	0.140204	CRTC2
chr7	100292329	cg20995450	4.30358	0.000109347	uc003uwg.1	-5458	100277130	100286870	-	-5458	GIGYF1
chr6	29408232	cg09495482	4.30292	0.000109569	uc010jrh.1	0	29395419	29424848	-	0.564613	NA
chr1	47184410	cg22687416	4.30095	0.000110229	uc001cqk.4	0	47140831	47184736	-	0.00742512	EFCAB14
chr16	29674113	cg06038843	4.29599	0.000111911	uc010bzb.2	0	29556383	30205627	-	0.818666	BOLA2
chr7	28997781	cg19499748	4.28999	0.000113982	uc003szt.3	0	28992974	28998029	-	0.0490603	TRIL
chr1	32893366	cg21932400	4.28362	0.000116217	uc001bvj.3	-33303	32830776	32860062	-	-33303	BSDC1
chr5	1801320	cg04312752	4.28361	0.000116223	uc003jcy.3	-175	1801496	1816167	+	-175	NDUFS6
chr5	5139878	cg04136610	4.27988	0.000117554	uc003jdj.1	-564	5140443	5223840	+	-564	ADAMTS16
chr2	55391421	cg25249728	4.27983	0.000117573	uc002ryh.2	8265	55399687	55459410	-	8265	CLHC1
chr5	178286920	cg19419051	4.27514	0.000119264	uc003mjl.3	-33	178286954	178311424	+	-33	ZNF354B
chr7	5278467	cg13731640	4.27337	0.000119912	uc003soa.3	4980	5253900	5273486	+	4980	WIPI2
chr17	79093482	cg03809847	4.27165	0.00012054	uc010dia.3	0	79091096	79139872	-	0.951082	AATK
chr10	75432598	cg13887666	4.26819	0.000121819	uc009xri.3	1434	75434033	75457554	-	1434	AGAP5
chr17	56406118	cg21903817	4.26689	0.000122303	uc010wnt.3	0	56378588	56406152	-	0.00123349	TSPOAP1
chr22	39378382	cg25787886	4.26577	0.000122723	uc011aoc.2	0	39353527	39388784	+	0.704966	APOBEC3A_B
chr9	69499060	cg27111634	4.2637	0.00012816	uc004afr.3	17384	69476017	69481675	+	17384	NA
chr18	12420082	cg20984502	4.26166	0.000124271	uc010wzu.2	0	12407895	12432236	+	0.500678	PRELID3A
chr11	14913620	cg25454890	4.25473	0.000126923	uc001mlr.3	0	14899556	14913751	-	0.0092286	CYP2R1
chr12	58237272	cg16915316	4.2546	0.000126972	uc009zqg.3	0	58213710	58240747	-	0.128528	CTDSP2
chr19	50117794	cg14055655	4.25005	0.000128743	uc002poo.4	0	50094912	50129696	+	0.657831	PRR12
chr11	70257555	cg09522613	4.2479	0.000134429	uc001opw.4	0	70244612	70282690	+	0.339908	CTTN
chr3	184487758	cg04536957	4.2471	0.000129904	uc003fpb.1	-42172	184529931	184770402	+	-42172	VPS8
chr19	50192625	cg21205305	4.23136	0.00013628	uc002pph.2	0	50191942	50194247	+	0.296312	ADM5
chr3	151985869	cg12360736	4.23099	0.000136434	uc011bof.3	0	151980405	151987415	-	0.220542	MBNL1-AS1
chr20	33146267	cg02939019	4.23048	0.000136645	uc002xap.2	0	33134688	33148149	+	0.860189	MAP1LC3A
chr2	173293328	cg10155853	4.22864	0.000142472	uc002uhp.1	0	173292314	173371181	+	0.0128571	ITGA6
chr3	197295287	cg05837855	4.22737	0.000137943	uc003fxu.3	0	197236654	197300194	-	0.0772269	BDH1
chr3	126007421	cg03670452	4.22677	0.000138194	uc011bkk.1	54056	126061478	126076236	-	54056	KLF15
chr6	27792502	cg18934496	4.22611	0.000138473	uc003njp.3	243	27791903	27792258	+	243	HIST1H4J
chr6	143772366	cg25468277	4.22565	0.000138668	uc003qjl.3	0	143771918	143811751	+	0.011247	PEX3
chr2	241612327	cg02367133	4.22209	0.000140176	uc010fzj.3	3507	241615835	241622317	-	3507	AQP12B
chr2	203499796	cg21495022	4.21708	0.000142328	uc010zhw.2	-104	203499901	203589955	+	-104	FAM117B
chr8	24880841	cg25923729	4.21598	0.000142801	uc003xee.4	-66457	24808469	24814383	-	-66457	NEFL
chr8	14701972	cg27135984	4.2146	0.000143403	uc003wwq.3	0	13947373	15095792	-	0.342924	SGCZ
chr14	96152529	cg02171093	4.21433	0.00014352	uc021sbi.1	0	96129593	96158980	+	0.780481	TCL1B
chr5	153418819	cg00244006	4.21258	0.000144287	uc011ddb.1	0	153418519	153437014	+	0.0162206	MFAP3
chr14	90849692	cg07042827	4.20859	0.000146044	uc001xyl.2	-13634	90863327	90874619	+	-13634	CALM1
chr13	28502559	cg15167959	4.20326	0.000148427	uc001urt.2	2107	28494168	28500451	+	2107	PDX1
chr9	135936732	cg14550760	4.20233	0.000148846	uc010naa.2	-632	135937365	135947250	+	-632	CEL
chr17	3183524	cg06841902	4.19912	0.000150303	uc002fvg.3	-1255	3181184	3182268	-	-1255	OR3A2
chr8	22786360	cg01966160	4.19813	0.000150756	uc003xcn.1	-938	22570765	22785421	-	-938	PEBP4
chr20	62095546	cg17503085	4.19726	0.000151153	uc002yfc.1	0	62065032	62103993	-	0.216807	KCNQ2
chr9	137000014	cg03473042	4.19319	0.000153035	uc004cey.3	-1195	137001210	137025094	+	-1195	WDR5
chr10	14215708	cg06035247	4.18844	0.000155253	uc001imv.3	0	14124946	14504143	-	0.760647	FRMD4A
chr21	38629859	cg05126444	4.1876	0.000155652	uc011aeh.1	0	38595726	38639833	-	0.226132	DSCR3
chr13	76111107	cg27134944	4.18097	0.000158808	uc010aet.1	0	76099350	76111991	-	0.0699312	COMMD6
chr11	50206561	cg07200089	4.17868	0.000159916	uc021qiz.1	27317	50233879	50233950	-	27317	NA
chr5	140683699	cg21636683	4.17508	0.00016167	uc003ljf.3	-86	140682196	140683612	-	-86	SLC25A2
chr7	149916616	cg25682903	4.17476	0.000161829	uc003wgu.2	27684	149944301	150000069	-	27684	ACTR3C
chr22	29598916	cg15717275	4.1742	0.000167844	uc003aem.4	-2984	29601901	29655586	+	-2984	EMID1
chr12	112860691	cg24032304	4.17332	0.000162534	uc001ttx.3	0	112856536	112947717	+	0.0455687	PTPN11
chrX	15869341	cg11635541	4.17163	0.000163369	uc011miu.2	0	15851100	15873137	-	0.172256	AP1S2
chr7	155021692	cg16587518	4.16767	0.000165338	uc003wlv.1	698	155022391	155023284	-	698	NA
chrX	102754778	cg26684826	4.16653	0.00016591	uc004ekk.3	0	102754681	102774417	-	0.995085	RAB40A
chr18	32289474	cg23286609	4.16622	0.000166068	uc010dmj.3	0	32173282	32471808	+	0.389219	DTNA
chr7	35871324	cg16284178	4.16092	0.000168756	uc011kav.2	0	35871035	35946715	+	0.00381871	SEPT7
chr14	37051703	cg14165308	4.1602	0.000169121	uc001wtx.3	0	37049216	37051786	-	0.0322957	NKX2-8
chr19	37957995	cg14142713	4.1578	0.000170353	uc002ogj.3	0	37902060	37960169	-	0.0374124	ZNF569
chr9	138452950	cg01055695	4.15734	0.000170591	uc010naw.1	-653	138453604	138455184	+	-653	PAEP
chr4	42270717	cg25575532	4.15594	0.000171317	uc003gwn.3	-115821	42112870	42154895	-	-115821	BEND4
chr15	48608200	ch.15.46395492R	4.1524	0.000185722	uc001zwr.4	11924	48516523	48596275	+	11924	SLC12A1
chr5	2335723	cg16602816	4.15203	0.000173353	uc003jda.3	410555	2746279	2751769	-	410555	IRX2
chr7	62531318	cg06657888	4.15083	0.000173986	uc011kdj.2	220351	62751670	62764434	-	220351	ZNF733P
chr20	29549396	cg22454564	4.15008	0.000174382	uc021wbo.1	-5593	29543691	29543802	-	-5593	NA
chr2	149406282	cg11656382	4.14601	0.000176541	uc010zbt.2	0	149402560	149545136	+	0.0261054	EPC2
chr16	67194187	cg06149853	4.1457	0.000176704	uc002erk.1	0	67193891	67198077	+	0.0707119	FBXL8
chr11	122655638	cg24894970	4.14549	0.000182952	uc001pyi.4	0	122526398	122685187	+	0.81391	UBASH3B
chr1	44497694	cg18183642	4.14298	0.000178167	uc010okp.2	-529	44466439	44497164	-	-529	SLC6A9
chr21	45758130	cg11023456	4.14017	0.000179684	uc031rvx.1	0	45754419	45758221	-	0.0239348	C21orf2
chr19	36239134	cg21194918	4.13921	0.000180208	uc002obl.3	0	36238144	36244316	-	0.839598	NA
chr11	35965488	cg14851297	4.13625	0.000194858	uc001mwk.1	-123	35965612	36252841	+	-123	LDLRAD3
chr16	653443	cg16778405	4.13601	0.00018823	uc002chr.3	0	640173	679273	+	0.339386	RAB40C
chr11	76155487	cg20641660	4.13488	0.000188867	uc001oxj.3	-581	76156069	76164970	+	-581	EMSY
chr22	46663545	cg03036452	4.13147	0.000184467	uc003bhi.3	-315	46663861	46689905	+	-315	TTC38
chr1	75602412	cg08146483	4.13146	0.000184478	uc031pmx.1	0	75600567	75627218	+	0.0692282	LHX8
chr18	32870462	cg26649394	4.12758	0.000186647	uc002kyr.4	0	32870348	32890730	+	0.00559317	ZNF271P
chr4	187476455	cg25107254	4.12756	0.000186658	uc003izd.1	0	187454809	187476537	-	0.00377393	MTNR1A
chr11	818903	cg18313182	4.12744	0.000186727	uc001lrt.3	0	818901	825571	+	0.00029985	PNPLA2
chr12	49658713	cg01581974	4.12722	0.000186855	uc010smh.1	0	49621709	49667113	+	0.814994	TUBA1C
chr15	60739879	cg02351575	4.12024	0.000190831	uc002agq.4	0	60730033	60745983	-	0.382696	ICE2
chr19	45681503	cg18405297	4.11851	0.00019183	uc031rli.1	-1	45666186	45681501	-	-1	TRAPPC6A
chr16	69222573	cg27014354	4.11455	0.000194136	uc021tkg.1	0	69221050	69342955	+	0.0124933	SNTB2
chr2	73520379	cg05666120	4.11414	0.000194379	uc010yrk.1	0	73518487	73520829	-	0.192143	EGR4
chr8	119964569	cg02328735	4.11378	0.000194587	uc010mdc.1	-185	119938733	119964383	-	-185	TNFRSF11B
chr17	5972281	cg17125699	4.11205	0.000195606	uc031qyk.1	-144	5972426	6027747	+	-144	WSCD1
chr16	85832315	cg03563694	4.10917	0.00019731	uc010vol.2	0	85812231	85833148	-	0.0398241	EMC8
chr13	99737585	cg01205935	4.10792	0.000198055	uc010tit.1	0	99508152	99738660	-	0.00466361	DOCK9
chr19	47363105	cg08046569	4.10748	0.000198319	uc002pfu.1	-8901	47341423	47354203	-	-8901	AP2S1
chr4	75312483	cg02334660	4.10483	0.00019991	uc021xpc.1	0	75310853	75490485	+	0.00907411	AREG
chr5	191806	cg19858576	4.10188	0.000201695	uc003jal.1	0	191626	195468	+	0.0468506	LRRC14B
chr1	149170214	cg19775250	4.09984	0.000202938	uc021oxf.1	-8514	149161628	149161699	-	-8514	NA
chr2	196933718	cg19655195	4.09904	0.000203432	uc002utj.4	-181	196602427	196933536	-	-181	DNAH7
chr20	44747351	cg16686951	4.09342	0.000206903	uc002xrk.1	0	44746906	44758384	+	0.0387698	CD40
chr17	31861187	cg12651953	4.09332	0.000206965	uc002hhu.3	0	31340106	32483825	-	0.544398	ASIC2
chr15	65810117	cg08484839	4.09096	0.000208439	uc010bhj.3	-81	65737998	65810035	-	-81	DPP8
chr15	66994542	cg18772668	4.08928	0.000209497	uc002aqf.3	-131	66994674	67074337	+	-131	SMAD6
chr9	85676358	cg13444533	4.08522	0.000212073	uc004amp.1	0	85669575	85678043	-	0.198984	RASEF
chr17	56598862	cg13105709	4.08453	0.000212519	uc010dcy.2	0	56598104	56609443	-	0.933151	SEPT4
chr14	23062298	cg00944181	4.08186	0.000214232	uc001wgl.2	-4154	23033807	23058143	-	-4154	DAD1
chr10	127779842	cg24194674	4.07984	0.000215539	uc001ljn.3	0	127729913	128077127	-	0.856201	ADAM12
chr11	61357547	cg03004417	4.07961	0.000215683	uc001nry.3	0	61355966	61375018	+	0.0829834	NA
chr11	119066850	cg24085502	4.07907	0.000216038	uc010rze.2	-139	119060963	119066710	-	-139	CCDC153
chr10	63779053	cg02863179	4.07547	0.000218392	uc001jlt.2	0	63661013	63856707	+	0.603187	ARID5B
chr17	1588250	cg24163736	4.07381	0.000219481	uc002fte.3	-73	1553923	1588176	-	-73	PRPF8
chr2	242491871	cg21345624	4.07279	0.000220158	uc021vzh.2	0	242483801	242498558	-	0.453141	BOK-AS1
chr1	33841330	cg23710594	4.06962	0.000222266	uc001bxi.1	0	33832717	33896615	-	0.865207	PHC2
chr19	8810253	cg02339243	4.06273	0.000226913	uc002mkl.2	-1080	8807751	8809172	-	-1080	ACTL9
chr4	84031408	cg01189092	4.06046	0.000228471	uc003hod.2	0	84015307	84035911	-	0.21855	PLAC8
chr8	33457483	cg05293775	4.05828	0.000229972	uc003xjq.3	-43	33448854	33457439	-	-43	DUSP26
chr8	4439501	cg17001717	4.05541	0.000231958	uc022aqr.1	0	2792875	4852328	-	0.200455	CSMD1
chr4	84461507	cg04073914	4.04923	0.000236301	uc003hox.4	0	84457470	84527027	+	0.0580387	GPAT3
chr3	3168325	cg04853925	4.04599	0.000238615	uc003bpk.2	-274	3168600	3171713	+	-274	TRNT1
chr17	1415550	cg13001289	4.04178	0.000241644	uc010cjs.2	0	1412417	1420182	-	0.596523	INPP5K
chr2	189157361	cg14638272	4.0417	0.000241706	uc010zfw.2	0	189156396	189460652	+	0.00317167	GULP1
chr20	58152311	cg02765859	4.04074	0.000250191	uc002yat.3	-252	58152564	58422766	+	-252	PHACTR3
chr1	142672490	cg25741340	4.04071	0.000242425	uc001eiw.1	0	142618799	143257763	+	0.0840282	NA
chr10	71590176	cg16628039	4.03926	0.000243477	uc021psh.1	0	71561644	71718904	+	0.181432	COL13A1
chr20	44170643	cg16471362	4.03357	0.000247668	uc002xov.2	0	44170484	44176065	-	0.97151	EPPIN
chr2	202315857	cg24749970	4.03206	0.000248791	uc002uyc.2	0	202259851	202316319	-	0.00818162	TRAK2
chr1	224444519	cg13360526	4.03169	0.00024907	uc010pvf.2	0	224420903	224517891	-	0.756506	NVL
chr8	48675723	cg22258315	4.03089	0.000249667	uc003xqg.1	0	48626004	48678652	+	0.944366	SPIDR
chr8	22462105	cg24261270	4.03035	0.000250069	uc003xch.3	-39	22462145	22477983	+	-39	CCAR2
chr1	46030074	cg16582352	4.02999	0.000250342	uc021omy.1	0	46016455	46035723	+	0.70682	AKR1A1
chr16	20055221	cg09132909	4.02743	0.000252274	uc010vaw.1	0	20043043	20085100	-	0.710441	GPR139
chr11	62104720	cg12640109	4.0272	0.000252441	uc001nte.4	-53	62104774	62160887	+	-53	ASRGL1
chrX	119764367	cg09662907	4.02543	0.000253789	uc004esz.3	-361	119759529	119764005	-	-361	C1GALT1C1
chr4	124317983	cg00882832	4.0245	0.00029082	uc031sgy.1	0	124317950	124324915	+	0.00473798	SPRY1
chr2	219826805	cg03164275	4.02376	0.000255063	uc002vjf.4	0	219824350	219826877	+	0.971508	CDK5R2
chr4	184922406	cg24802835	4.02189	0.000256494	uc003ivz.1	0	184826509	184938875	+	0.853434	STOX2
chr6	33257112	cg00578240	4.02076	0.000257362	uc011dra.2	0	33246880	33257304	-	0.018419	WDR46
chr1	211503219	cg09825327	4.0193	0.000258492	uc010psy.2	0	211500148	211548286	+	0.0637958	TRAF5
chr7	149918384	cg09293603	4.01873	0.000258931	uc003wgu.2	25916	149944301	150000069	-	25916	ACTR3C
chrX	103356845	cg08062822	4.01844	0.000259156	uc004elu.3	0	103343898	103401708	-	0.776042	SLC25A53
chr14	74251254	cg01904243	4.01793	0.000259552	uc001xou.3	0	74181825	74253896	-	0.0366583	ELMSAN1
chr19	3908397	cg19698273	4.01568	0.000278414	uc010xhz.2	0	3880618	3928080	+	0.585289	ATCAY
chr12	57452111	cg12649051	4.01547	0.000261469	uc010sra.2	0	57449426	57472574	-	0.884007	NEMP1
chr22	24237256	cg05241025	4.01325	0.000263216	uc002zys.2	0	24235897	24241117	-	0.739655	MIF-AS1
chr1	70035208	cg00338801	4.012	0.000264202	uc001deo.1	0	70032868	70340687	+	0.00760187	LRRC7
chr1	161696175	cg15642792	4.01173	0.000264416	uc001gbn.4	0	161695702	161697933	+	0.212013	FCRLB
chr7	7099843	cg19878711	4.01058	0.000265326	uc021zzk.1	15557	7115401	7136417	-	15557	LOC100131257
chr3	44379104	cg17038857	4.01053	0.000265364	uc003cnb.4	-506	44379611	44401294	+	-506	TCAIM
chr1	159915970	cg11077026	4.01041	0.000265463	uc001fur.2	-583	159896829	159915386	-	-583	IGSF9
chr6	31047598	cg12089712	4.01029	0.000265557	uc021yui.1	19942	31021227	31027655	+	19942	HCG22
chr7	16437447	cg23058447	4.00962	0.000266093	uc010kty.2	0	16127152	16460947	-	0.0704025	ISPD
chr1	49242932	cg07790169	4.00869	0.000266835	uc010omy.1	0	49049542	49511472	-	0.581343	AGBL4
chr17	77397190	cg24183338	4.00815	0.000267262	uc031req.1	0	77230812	77420202	-	0.121506	RBFOX3
chr1	162039761	cg14978304	4.00568	0.000269243	uc010pks.1	0	162039581	162339813	+	0.000599536	NOS1AP
chr2	10260421	cg00793280	4.00332	0.000271155	uc021vdr.1	-2273	10262695	10271546	+	-2273	RRM2
chr17	77777649	cg14409414	4.00265	0.000271697	uc002jxd.2	-6733	77768176	77770915	-	-6733	CBX8
chr8	47119319	cg26711833	4.0023	0.000271978	uc022aun.1	620718	47740038	47740112	-	620718	NA
chr22	27053250	cg13765939	4.00193	0.000272284	uc003ada.2	-195	27053446	27072440	+	-195	MIAT
chr7	87849949	cg02035199	3.9994	0.000274351	uc011khh.2	0	87837518	87856308	-	0.338425	SRI
chr5	34839194	cg08268585	3.99577	0.000277338	uc003jiu.3	-74	34839269	34899564	+	-74	TTC23L
chr6	110301075	cg11671688	3.99566	0.000277435	uc021zds.1	0	110300316	110301404	+	0.69761	GPR6
chr13	110956761	cg04887675	3.99461	0.000278306	uc001vqw.4	0	110801310	110959496	-	0.0172898	COL4A1
chr5	134916398	cg26525592	3.99281	0.00027981	uc003lay.3	-1428	134906371	134914969	-	-1428	CXCL14
chr10	131766874	cg10888790	3.99237	0.000280171	uc010qur.2	-4782	131760205	131762091	-	-4782	EBF3
chr3	66023638	cg06555478	3.99234	0.000280198	uc003dmr.3	0	65438269	66024509	-	0.00148574	MAGI1
chr15	55581420	cg25490585	3.98857	0.000283377	uc002acr.3	0	55495164	55582013	-	0.00682794	RAB27A
chr2	217797893	cg05785510	3.98773	0.000292856	uc002vgm.3	61530	217735495	217736362	+	61530	NA
chr3	106782589	cg06317805	3.98616	0.000285423	uc003dwf.4	0	106555658	106959485	-	0.438049	LINC00882
chr5	122430153	cg27087956	3.9823	0.000288732	uc003ktj.3	0	122425695	122523745	+	0.0454666	PRDM6
chr4	122250198	cg14906545	3.9822	0.000288815	uc010ink.1	0	122249797	122302181	-	0.992345	QRFPR
chr14	21457871	cg07001414	3.98089	0.000289946	uc010tlk.2	-93	21457965	21461275	+	-93	METTL17
chr6	32151882	cg04096477	3.97921	0.000300343	uc011dps.2	0	32151246	32152099	-	0.254396	AGER
chr8	93331853	cg18536819	3.97896	0.000291621	uc022axx.1	-152077	93179671	93179775	-	-152077	NA
chr5	154426475	cg16386719	3.97731	0.000322108	uc010jih.1	28789	154393260	154397685	+	28789	KIF4B
chr10	127464237	cg20688340	3.97415	0.000295837	uc001liu.3	0	127455027	127464390	-	0.0163409	MMP21
chr18	56935937	cg07099161	3.97374	0.000296202	uc010dpp.3	0	56934267	56940625	-	0.737339	RAX
chrX	118369789	cg15715844	3.97112	0.000298529	uc004erb.3	-421	118370211	118378429	+	-421	PGRMC1
chr11	67195621	cg04420932	3.97012	0.000299422	uc001old.3	-313	67195935	67202879	+	-313	RPS6KB2
chr4	152329364	cg17217059	3.96976	0.00029974	uc003imj.2	-1033	152330398	152584784	+	-1033	FAM160A1
chr14	64341178	cg16725974	3.96876	0.000300637	uc001xgm.3	0	64319683	64693167	+	0.0575527	SYNE2
chr11	59333844	cg20011326	3.96704	0.000302182	uc021qjx.1	8	59333853	59333925	-	8	NA
chr3	47324524	cg13994175	3.96555	0.000312743	uc011bav.2	0	47324330	47388306	+	0.00303239	KLHL18
chr6	28864419	cg10383829	3.96348	0.000305404	uc021ytg.1	-313	28864000	28864105	-	-313	NA
chr15	68549178	cg22952142	3.96334	0.000305536	uc031qso.1	0	68505595	68549549	-	0.00844064	CLN6
chr1	89448431	cg00351283	3.962	0.000306754	uc021opo.1	0	89448337	89449509	-	0.919795	NA
chr2	45159663	cg07616374	3.96075	0.000307898	uc002run.2	-9373	45169037	45173216	+	-9373	SIX3
chr12	85673884	cg14116122	3.95877	0.000309723	uc001tae.4	-151	85674036	85695561	+	-151	ALX1
chr4	1539702	cg01190800	3.95862	0.000309858	uc003gdg.1	36085	1575788	1577966	-	36085	NA
chr14	75981868	cg01624173	3.95822	0.000310228	uc001xrr.3	-6915	75988784	76013334	+	-6915	BATF
chr12	130936634	cg11011112	3.95758	0.000310819	uc001uim.3	0	130916192	131200826	-	0.928181	RIMBP2
chr1	220921855	cg23593167	3.95691	0.00031144	uc009xdx.3	0	220921676	220957596	+	0.0049833	MARC2
chr15	28344273	cg22513857	3.95548	0.00031277	uc010ayv.3	0	28000023	28344458	-	0.000537112	OCA2
chr2	42396882	cg06043190	3.95507	0.000313154	uc010fap.3	0	42396490	42559688	+	0.00240199	EML4
chr1	55248099	cg02584939	3.95404	0.000314121	uc009vzt.1	0	55246752	55266941	-	0.93328	TTC22
chr14	61448125	cg18555206	3.95375	0.000314391	uc010trz.2	0	61447965	61550451	+	0.00156119	SLC38A6
chr3	58708188	cg09359750	3.95183	0.000316191	uc003dkr.1	3098	58711287	58835135	-	3098	C3orf67
chr17	14115369	cg15041662	3.94966	0.000318241	uc010vvt.2	3372	13972719	14111996	+	3372	COX10
chr2	152955783	cg02028389	3.9496	0.000338103	uc010fnz.3	-189	152689286	152955593	-	-189	CACNB4
chr12	58128450	cg17112695	3.94797	0.000319844	uc001spr.3	0	58118076	58135944	-	0.419409	AGAP2
chr17	33700757	cg01348733	3.9441	0.000323557	uc010ctr.3	-36	33677329	33700720	-	-36	SLFN11
chr18	24220540	cg26755793	3.94018	0.000327353	uc031rhu.1	0	24034874	24237365	-	0.0830901	KCTD1
chr3	43731886	cg21475256	3.94002	0.000327508	uc003cmx.3	-488	43732375	43764217	+	-488	ABHD5
chr3	195310887	cg23720929	3.93868	0.000328817	uc011bsx.1	0	195297462	195311076	-	0.0138828	APOD
chr10	13391194	cg20514132	3.93701	0.000330448	uc009xje.3	-895	13370879	13390298	-	-895	SEPHS1
chr12	132990843	cg01773927	3.93697	0.000340309	uc001ukf.3	-76313	133067157	133161773	+	-76313	FBRSL1
chr3	157820591	cg18194945	3.93624	0.000331213	uc010hvw.3	0	157813800	157823952	-	0.331068	SHOX2
chr5	34043509	cg18752880	3.93612	0.000341157	uc003jio.3	-137	34017963	34043371	-	-137	C1QTNF3
chr10	82402662	cg08975445	3.93477	0.00034252	uc001kcm.1	0	82363335	82406316	+	0.914986	SH2D4B
chr11	49915371	cg14163731	3.93464	0.000342654	uc010rhz.2	-58571	49973943	49974971	+	-58571	OR4C13
chr10	44880708	cg00353773	3.93429	0.000343008	uc021ppm.1	-162	44872510	44880545	-	-162	CXCL12
chr5	169407941	cg18932278	3.93332	0.000334095	uc010jjm.3	0	169130953	169510386	+	0.730005	DOCK2
chr19	22235022	cg20662725	3.93284	0.000334571	uc010ecx.3	-243	22235266	22273903	+	-243	ZNF257
chr8	66472813	cg19143639	3.93218	0.000335229	uc003xvk.2	0	66439243	66474901	-	0.0585563	LINC01299
chr8	117499390	cg16683073	3.93154	0.000335871	uc003yoa.3	157664	117657055	117768062	-	157664	EIF3H
chr8	24815006	cg13266631	3.93077	0.00033664	uc003xee.4	-622	24808469	24814383	-	-622	NEFL
chr7	43965618	cg13088374	3.93042	0.000336991	uc011kbj.2	0	43915501	43965996	-	0.00748589	URGCP
chr1	2781275	cg18141902	3.92998	0.000337431	uc021oey.1	-75044	2572807	2706230	-	-75044	TTC34
chr21	33651863	cg09374857	3.92988	0.00033753	uc002ypi.3	-486	33640530	33651376	-	-486	MIS18A
chr16	2256384	cg03910196	3.92938	0.000338039	uc002cph.3	0	2255732	2259418	+	0.176886	MLST8
chr4	88732782	cg15682575	3.9282	0.000339221	uc003hqx.4	0	88720702	88733601	+	0.936507	IBSP
chr3	170626533	cg05460130	3.92682	0.000340615	uc003fhd.3	-106	170606204	170626426	-	-106	EIF5A2
chr1	156261298	cg20570016	3.92543	0.000342028	uc001fof.4	0	156259882	156262810	-	0.516393	NA
chr16	57278833	cg05340597	3.9214	0.000346146	uc010ccy.1	-204	57279038	57282555	+	-204	ARL2BP
chr5	9543363	cg00855685	3.9205	0.000347071	uc003jek.2	0	9035138	9546233	-	0.00561539	SEMA5A
chr3	147127137	cg14741939	3.91968	0.000347916	uc003ewe.3	-43	147127181	147134506	+	-43	ZIC1
chr7	27184316	cg05774699	3.91871	0.00034892	uc003syr.2	0	27179983	27195547	+	0.278399	HOXA-AS3
chr12	121975344	cg01068259	3.91669	0.000351025	uc001uav.4	0	121931662	122018920	-	0.499393	KDM2B
chr6	160389491	cg11170810	3.9165	0.000351224	uc003qta.3	-639	160390131	160527583	+	-639	IGF2R
chr3	52032075	cg20685233	3.91493	0.000352861	uc003dcs.3	-2116	52027644	52029958	-	-2116	RPL29
chr10	119292549	cg18972885	3.91418	0.000353647	uc001ldg.3	0	119243804	119304579	-	0.197943	EMX2OS
chr1	56901693	cg26248114	3.91341	0.00035446	uc001cyj.2	58725	56960419	57045257	-	58725	PLPP3
chr4	147561900	cg19555331	3.91151	0.000356465	uc003ikv.3	0	147560045	147563623	+	0.518446	POU4F2
chr3	3168225	cg08819884	3.9105	0.000357532	uc003bpk.2	-374	3168600	3171713	+	-374	TRNT1
chr1	157133444	cg11143399	3.9094	0.000358705	uc001fqt.3	-25060	157102976	157108383	-	-25060	ETV3
chr19	54210233	cg17670263	3.90671	0.000361575	uc021vab.1	-473	54210707	54210793	+	-473	MIR520C
chr8	757091	cg05556023	3.90669	0.0003616	uc003wpj.2	0	687587	1087777	+	0.173678	NA
chr1	153413641	cg13356175	3.90638	0.000361927	uc010pdx.2	-1137	153409471	153412503	-	-1137	S100A7L2
chr17	29158893	cg18469326	3.90456	0.000363884	uc002hfs.1	-129	29159023	29222295	+	-129	ATAD5
chr1	185703548	cg13496323	3.90389	0.000364609	uc001grq.1	-134	185703683	186160085	+	-134	HMCN1
chr11	17374524	cg13440083	3.90378	0.000364727	uc001mmz.4	0	17373309	17398868	+	0.0475371	NCR3LG1
chr16	3221328	cg07891531	3.90219	0.000366459	uc021tbk.1	-296	3220961	3221031	-	-296	NA
chr20	57225678	cg14212198	3.90012	0.000379347	uc002xzi.3	-630	57226309	57254582	+	-630	STX16
chr14	105075280	cg19791627	3.89989	0.000368959	uc001yox.1	-4182	105060420	105071097	-	-4182	TMEM179
chr6	31670466	cg05911220	3.89747	0.000371622	uc011doa.2	0	31660529	31671137	-	0.0632541	ABHD16A
chr13	113498450	cg01233786	3.89712	0.000372003	uc010ago.3	0	113496590	113541482	+	0.0414328	ATP11A
chr14	82000026	cg10686044	3.89665	0.000372525	uc001xvo.4	0	81965154	82000205	-	0.00510684	SEL1L
chr9	135117928	cg02502361	3.89563	0.000384398	uc004cbh.2	0	135037334	135118220	+	0.99639	NTNG2
chr5	38557634	cg24913349	3.89517	0.000374166	uc021xxp.1	0	38557604	38557663	-	0.491525	MIR3650
chr18	76740091	cg16433156	3.89515	0.000374178	uc002lmt.3	-183	76740275	76758969	+	-183	SALL3
chr1	47077680	cg17946439	3.89415	0.000375289	uc001cqf.4	0	47073387	47082563	-	0.532149	MOB3C
chr7	133438515	cg12339425	3.89336	0.000398567	uc011kpp.2	0	133261364	133750513	+	0.362162	EXOC4
chr16	3068315	cg02199397	3.89255	0.000377077	uc002csu.4	-126	3064713	3068188	-	-126	CLDN6
chr6	137815333	cg03889226	3.89048	0.000390268	uc003qhp.1	0	137813336	137815531	-	0.090205	OLIG3
chr7	73280151	cg14441491	3.89014	0.000379774	uc003tzl.3	0	73275489	73280223	+	0.984791	TMEM270
chr2	176986956	cg10957151	3.88849	0.000381638	uc010zex.2	-456	176987413	176989645	+	-456	HOXD9
chr20	48730097	cg26567359	3.88823	0.000381935	uc002xvf.3	0	48697661	48770335	-	0.553678	TMEM189-UBE2V1
chr7	4265272	cg14017689	3.88773	0.000382501	uc003smy.3	0	4169317	4308631	+	0.688768	SDK1
chr11	72388187	cg05957169	3.88711	0.000383201	uc001osq.3	-2689	72342122	72385497	-	-2689	PDE2A
chr1	213085363	cg15823729	3.88598	0.000384491	uc001hjt.3	12657	213031597	213072705	+	12657	FLVCR1
chrX	48368195	cg22849541	3.88369	0.000387108	uc004djw.1	0	48368172	48379202	+	0.00208522	PORCN
chr5	72114851	cg17483411	3.8834	0.000387435	uc003kck.4	0	72112418	72210215	+	0.0248781	TNPO1
chr8	49483303	cg23790689	3.88196	0.000389087	uc003xqn.3	140047	49623351	49647870	-	140047	EFCAB1
chr11	10326329	cg03548673	3.88188	0.000389188	uc001mil.1	-312	10326642	10328923	+	-312	ADM
chr7	8483249	cg21806015	3.88033	0.000390968	uc011jxh.2	0	8473585	8792593	+	0.0302939	NXPH1
chr11	121665641	cg09833720	3.87982	0.000391561	uc010rzq.1	161169	121461128	121504471	+	161169	SORL1
chr16	1113669	cg04058337	3.87974	0.000391654	uc002cko.3	412	1114082	1128731	-	412	SSTR5-AS1
chr8	144372842	cg13563661	3.87861	0.000392966	uc003yxy.4	-716	144373559	144382120	+	-716	ZNF696
chr1	166134346	cg16596102	3.87757	0.000394177	uc021pef.1	0	166039069	166135958	-	0.0166376	FAM78B
chr2	121280002	cg00314115	3.87277	0.000399821	uc002tmo.2	-56076	121221911	121223925	-	-56076	LINC01101
chr6	168390056	cg11349123	3.8722	0.000400491	uc003qwi.3	3445	168393502	168397757	-	3445	NA
chr4	56502898	cg07318417	3.87144	0.000401392	uc003hbc.3	-432	56461398	56502465	-	-432	NMU
chr13	77460322	cg12280407	3.86942	0.000403798	uc001vka.1	0	77455988	77460540	-	0.047891	NA
chr2	237078704	cg06546806	3.86867	0.000404699	uc010zng.1	-2051	237074307	237076652	-	-2051	GBX2
chr5	136682394	cg19567866	3.86777	0.000405775	uc003lbp.3	0	136310987	136835018	-	0.29125	SPOCK1
chr10	75004945	cg04197548	3.86614	0.000407731	uc010qkg.2	0	75002582	75008620	-	0.608645	DNAJC9
chr5	67584222	cg01105385	3.86383	0.000410528	uc003jva.3	0	67511584	67597649	+	0.84399	PIK3R1
chr12	114157913	cg25820433	3.86238	0.000412284	uc001tvk.1	24468	114182382	114211488	-	24468	NA
chr6	96463902	cg01758512	3.86141	0.000413472	uc003pop.4	0	96463845	96663488	+	0.00028551	FUT9
chr8	72987499	cg11052780	3.85778	0.000417934	uc003xza.3	0	72933486	72987819	-	0.00588961	TRPA1
chrX	19907122	cg24774956	3.85643	0.000419606	uc004czm.3	-1377	19552083	19905744	-	-1377	SH3KBP1
chr2	74710109	cg05470203	3.85486	0.000421556	uc002slp.2	0	74700917	74710357	-	0.0262712	CCDC142
chr1	160369972	cg11659961	3.85466	0.000421802	uc001fwb.2	-258	160370231	160398468	+	-258	VANGL2
chr19	53039145	cg10244368	3.85335	0.000423435	uc002pzq.2	0	53030909	53067717	+	0.223756	ZNF808
chr8	17600575	cg23002008	3.85247	0.000424532	uc010lsz.3	0	17580750	17658426	-	0.744773	MTUS1
chr20	10015783	cg27204739	3.85137	0.000437746	uc002wnn.2	0	10004460	10200154	-	0.942139	SNAP25-AS1
chr12	122230972	cg03302951	3.85022	0.000427366	uc001ubd.4	0	122218393	122231594	-	0.0471176	RHOF
chr5	134715577	cg10785340	3.85006	0.000427564	uc003lat.1	0	134670071	134735577	-	0.305316	H2AFY
chr14	21945210	cg06938772	3.84941	0.000428385	uc010tlt.2	-77	21927179	21945132	-	-77	RAB2B
chr18	59564213	cg07229688	3.84892	0.00042901	uc002lih.1	-3908	59482304	59560304	-	-3908	RNF152
chr22	24649113	cg03428614	3.84766	0.000430605	uc021wnd.1	0	24647953	24649256	+	0.890253	NA
chr15	25285748	cg09358388	3.84632	0.000432312	uc001yxf.1	-1372	25287121	25287187	+	-1372	SNORD109B
chr8	39836007	cg05621259	3.84621	0.000432454	uc010lwy.1	0	39792474	39873910	+	0.534567	IDO2
chr7	158195729	cg15865069	3.84544	0.000433437	uc003wnr.3	0	157331750	158380482	-	0.176168	PTPRN2
chr10	50902733	cg13998871	3.84531	0.00043361	uc001jid.1	0	50887684	50916956	+	0.514109	C10orf53
chr19	4535405	cg24720441	3.84513	0.00043384	uc002mat.1	0	4528439	4540036	-	0.399327	PLIN5
chr19	53361066	cg05785141	3.84488	0.000459018	uc031rms.1	-163	53341785	53360902	-	-163	ZNF468
chr12	124950784	cg02053964	3.84473	0.000434346	uc001ugk.1	0	124904503	125002840	-	0.529363	NCOR2
chr17	70114129	cg00953355	3.84458	0.000434545	uc002jiv.3	0	70076079	70116934	-	0.0686574	NA
chr6	32731438	cg11391305	3.84423	0.000434989	uc003obz.2	-107	32723876	32731330	-	-107	HLA-DQB2
chr7	148427662	cg25042258	3.84355	0.000435865	uc003wez.3	0	148427054	148498202	+	0.00854557	CUL1
chr4	187069057	cg22368305	3.84339	0.000436067	uc003iyt.4	0	187065995	187093817	+	0.110057	FAM149A
chr11	45918197	cg15005677	3.84239	0.000437357	uc010rgp.1	0	45918101	45922003	+	0.0246028	MAPK8IP1
chrX	100914469	cg01306265	3.8397	0.000440835	uc010nnt.2	0	100910268	100914863	-	0.0857454	ARMCX2
chr16	1122659	cg04444086	3.83931	0.000441353	uc002cko.3	0	1114082	1128731	-	0.414499	SSTR5-AS1
chr22	26875552	cg05877528	3.83912	0.000441594	uc003aco.2	0	26871336	26875647	-	0.0220367	HPS4
chr12	54475010	cg02021442	3.83765	0.00044351	uc010sor.2	0	54472623	54475607	-	0.200067	LOC100240735
chr11	75526013	cg15714607	3.83679	0.000444635	uc001oxc.3	-198	75526212	75855282	+	-198	UVRAG
chr11	82445170	cg10010533	3.83674	0.000444702	uc001ozp.3	-263	82443046	82444906	-	-263	FAM181B
chr9	37485592	cg11304734	3.83668	0.000444779	uc011lqj.1	-352	37485945	37495983	+	-352	POLR1E
chr8	37621279	cg23252698	3.83628	0.000445308	uc003xkh.3	0	37620101	37637286	+	0.0685482	PLPBP
chr5	140167483	cg10645317	3.83624	0.000445363	uc003lhb.2	0	140165876	140391929	+	0.00710895	PCDHA1
chr2	220862582	cg10977352	3.83621	0.000445393	uc021vxd.1	-91295	220771223	220771286	-	-91295	MIR4268
chr14	34269541	cg03839794	3.83619	0.000445422	uc001wrv.3	0	33408459	34273382	+	0.995559	NPAS3
chr19	18699326	cg15007983	3.83569	0.000446081	uc002nju.2	-168	18699495	18703146	+	-168	REX1BD
chr16	1153002	cg00341718	3.8356	0.000446205	uc010uuw.1	-6757	1138226	1146244	-	-6757	C1QTNF8
chr10	47083316	cg14087880	3.8332	0.000449371	uc001jed.5	0	47011756	47174143	-	0.559324	ANXA8
chr9	115708148	cg15775618	3.83289	0.000449778	uc011lwy.2	51251	115759400	115774472	-	51251	ZNF883
chrX	48916555	cg07419178	3.8325	0.000450301	uc011mms.3	0	48916497	48927510	+	0.0052665	CCDC120
chr6	29761288	cg13643180	3.82987	0.000453797	uc003nnt.3	0	29759683	29765584	+	0.271988	NA
chr17	1011493	cg17208740	3.82966	0.000454082	uc010cjq.1	0	994905	1029090	-	0.514758	ABR
chr4	164265012	cg08346159	3.8283	0.000455906	uc003iqn.3	-78	164265091	164273086	+	-78	NPY5R
chr3	62351484	cg19864138	3.8264	0.000458457	uc003dlh.2	3862	62355347	62358750	-	3862	FEZF2
chr1	41156980	cg13735974	3.82564	0.000459492	uc010ojl.1	0	41154752	41157933	-	0.299591	NFYC-AS1
chr2	28619094	cg24397007	3.82437	0.000461217	uc010ymi.2	0	28618579	28637516	+	0.0271954	FOSL2
chr1	214157306	cg00949753	3.82427	0.000461354	uc001hkg.2	-3971	214161278	214214847	+	-3971	PROX1
chr2	27322278	cg13833436	3.82295	0.000463147	uc021vez.1	0	27322221	27341995	-	0.997117	CGREF1
chr19	13127873	cg25556035	3.82194	0.000464524	uc002mwd.3	0	13106584	13209610	+	0.206637	NFIX
chr12	52628105	cg14059257	3.82131	0.00046539	uc001saa.1	0	52626954	52642709	+	0.0730562	KRT7
chr20	4795621	cg03605116	3.82117	0.000478197	uc002wlf.3	0	4760669	4804291	-	0.198753	RASSF2
chr16	18994622	cg06424168	3.81981	0.00046745	uc010vao.1	-633	18995256	19056461	+	-633	TMC7
chrX	139590383	cg06964654	3.81969	0.000467606	uc004fbd.1	-3157	139585152	139587225	-	-3157	SOX3
chr10	119303479	cg05825420	3.81598	0.000472749	uc001ldg.3	0	119243804	119304579	-	0.0180995	EMX2OS
chr19	54927528	cg20230372	3.81496	0.000474161	uc002qft.3	0	54926605	54947899	+	0.0433455	TTYH1
chr6	168857681	cg16588799	3.81481	0.000474378	uc003qws.2	0	168841831	169068674	+	0.0698721	SMOC2
chr6	56707687	cg04452713	3.81456	0.000487527	uc011dxl.1	0	56503714	56716413	-	0.0410251	DST
chr11	118899758	cg08083088	3.81263	0.000477429	uc010ryt.1	0	118895061	118901616	-	0.283448	SLC37A4
chr14	48541885	cg19624420	3.81119	0.00047945	uc001wwk.2	-277667	48234156	48264217	-	-277667	LINC00648
chr21	46013658	cg06068803	3.8107	0.000480139	uc010gpv.1	0	45917775	46131495	-	0.551362	TSPEAR
chr10	75005362	cg25407876	3.81052	0.000480404	uc010qkg.2	0	75002582	75008620	-	0.539583	DNAJC9
chr15	85290890	cg19380361	3.80807	0.000483878	uc002bld.3	-927	85291818	85349663	+	-927	ZNF592
chr15	78292550	cg19708541	3.80769	0.000484408	uc010bla.3	0	78287327	78369994	-	0.936819	TBC1D2B
chr8	12237780	cg23285059	3.8068	0.000485679	uc010lsi.2	0	12219528	12268510	+	0.372627	FAM66A
chr3	189507396	cg06520450	3.80629	0.000486419	uc010hzc.1	0	189349216	189615068	+	0.594993	TP63
chr7	158060614	cg03021296	3.80526	0.000514954	uc003wnr.3	0	157331750	158380482	-	0.305005	PTPRN2
chr4	154605276	cg06405222	3.80524	0.000487921	uc003inn.1	-164	154605441	154609140	+	-164	TLR2
chr19	50219606	cg10175753	3.80342	0.000490537	uc010eni.1	2617	50209166	50216988	+	2617	CPT1C
chr12	32309670	cg18849256	3.803	0.000491135	uc010skd.2	0	32260185	32531141	+	0.182631	BICD1
chr7	23470153	cg07048044	3.80278	0.000491454	uc003swh.1	0	23452864	23509995	-	0.69738	IGF2BP3
chr2	240220382	cg10947611	3.80197	0.00051989	uc010fza.2	0	240016312	240323346	-	0.33535	HDAC4
chr16	51147461	cg10264687	3.80161	0.000493144	uc021tid.1	22424	51169886	51184508	-	22424	SALL1
chr12	105723904	cg27220934	3.80144	0.000493401	uc001tlh.4	-509	105724414	105765296	+	-509	C12orf75
chr4	190771160	cg22495726	3.80133	0.000493561	uc003izq.4	13453	190784614	190860993	-	13453	NA
chr12	56390878	cg07060074	3.79972	0.000495897	uc009zoh.3	-164	56391043	56396838	+	-164	SUOX
chr7	135194850	cg24806503	3.79961	0.000496056	uc003vsv.2	0	135071822	135194875	-	0.000203164	CNOT4
chr14	91977571	cg05084793	3.79922	0.000496619	uc010atz.3	-757	91923956	91976813	-	-757	PPP4R3A
chr6	51848642	cg25368813	3.79879	0.000497254	uc003pai.3	0	51585647	51952423	-	0.282955	PKHD1
chr6	26572464	cg27651143	3.79854	0.000497625	uc003nih.3	0	26569552	26574926	+	0.541868	NA
chr22	38243950	cg04784620	3.79699	0.000499885	uc021wpk.1	-168	38243685	38243781	-	-168	MIR659
chr10	1796742	cg17886420	3.79661	0.000500442	uc009xhq.3	-17071	1223253	1779670	-	-17071	ADARB2
chr17	42015369	cg09748952	3.79633	0.000500854	uc002iep.3	2802	42018172	42019833	-	2802	PPY
chr6	31783455	cg12883479	3.79541	0.000502213	uc011dok.1	0	31783320	31785722	-	0.943797	NA
chr6	291909	cg15383120	3.79511	0.000502655	uc011dhn.1	-191	292101	350227	+	-191	DUSP22
chr11	56344833	cg07850316	3.79354	0.000518365	uc001niz.1	0	56344250	56345197	-	0.384372	OR5M10
chr6	13332247	cg17115921	3.79267	0.000506274	uc003naq.3	-3459	13318946	13328787	-	-3459	TBC1D7
chr15	29213748	cg19847577	3.79254	0.000506466	uc010uat.2	0	29131168	29410516	+	0.295617	APBA2
chr1	207627581	cg09936645	3.79249	0.000506532	uc001hfv.3	-63	207627645	207663240	+	-63	CR2
chr20	3767628	cg16353413	3.79247	0.000506563	uc010zqm.2	0	3767578	3786761	+	0.00260647	CDC25B
chr7	136553882	cg07664198	3.79235	0.00050674	uc003vtm.1	0	136553832	136701771	+	0.000337977	CHRM2
chr2	85129489	cg27383081	3.79205	0.000507192	uc002sow.1	-3273	85132763	85133799	+	-3273	TMSB10
chr20	20033039	cg20933005	3.7893	0.000511306	uc002wrt.1	0	20028409	20036690	-	0.440889	CRNKL1
chr14	65006170	cg01520924	3.78775	0.000513633	uc001xhj.3	0	65002623	65009954	+	0.483836	NA
chr4	169239900	cg12688884	3.78738	0.000514191	uc003irp.3	0	169137442	169239958	-	0.000565765	DDX60
chr9	72288179	cg14329685	3.7865	0.00051552	uc004ahh.2	-903	72042449	72287275	-	-903	APBA1
chr4	7780490	cg20278503	3.78527	0.000517385	uc011bwk.1	0	7760440	7941653	-	0.889357	AFAP1
chr4	146599894	cg01713582	3.78516	0.000517559	uc003ikk.3	-1461	146601356	146653948	+	-1461	C4orf51
chr17	38020606	cg16293631	3.78392	0.000519436	uc010cwh.4	-164	37913968	38020441	-	-164	IKZF3
chr6	39015339	cg19772011	3.78356	0.000519991	uc003ooh.2	-1217	39016557	39055046	+	-1217	GLP1R
chr1	160044037	cg21303465	3.78335	0.000520317	uc001fuw.2	-3985	160007257	160040051	-	-3985	KCNJ10
chr2	200336200	cg06550057	3.78308	0.000520728	uc002uve.1	0	200334619	200341658	+	0.224606	NA
chrX	62975065	cg00727483	3.78262	0.000521426	uc004dvn.3	0	62863860	63005426	-	0.214465	ARHGEF9
chr5	36745332	cg18872778	3.78216	0.000522134	uc010iuy.3	56895	36608431	36688436	+	56895	SLC1A3
chr8	102380093	cg26134095	3.78135	0.00052338	uc010mbs.1	0	102374022	102384935	+	0.556309	NA
chr13	24902605	cg02314642	3.78085	0.000524138	uc001upk.3	-2982	24905588	24911258	+	-2982	NA
chr16	89641360	cg10363661	3.78035	0.000524903	uc002fnp.3	-815	89642176	89663654	+	-815	CPNE7
chr5	149829590	cg07155664	3.77823	0.00054202	uc003lsj.3	-270	149823792	149829319	-	-270	RPS14
chr14	95780344	cg01611017	3.77777	0.000528889	uc001yef.2	0	95648276	95786245	-	0.0427705	CLMN
chr4	4134944	cg13983922	3.7772	0.000529781	uc003ghp.1	55585	4190530	4228621	-	55585	OTOP1
chr9	118916493	cg02873524	3.77716	0.000543706	uc004bjn.3	0	118916071	119164600	+	0.00169799	PAPPA
chr19	56901457	cg27581706	3.77702	0.000530056	uc002qmy.3	0	56894648	56904894	-	0.335448	ZNF582
chr7	130354007	cg26055082	3.77691	0.000530229	uc003vqj.3	0	130353486	130372268	-	0.972261	TSGA13
chr5	68390357	cg02599172	3.7763	0.000531186	uc003jvh.3	0	68389776	68426899	+	0.0156507	SLC30A5
chr17	8906601	cg07848706	3.77592	0.00053177	uc002glw.4	-18257	8924859	9147317	+	-18257	NTN1
chr4	164265745	cg18438777	3.77583	0.000531908	uc003iqn.3	0	164265091	164273086	+	0.0818011	NPY5R
chr12	57853540	cg12655169	3.77518	0.000532928	uc009zpp.2	-377	57853918	57858651	+	-377	GLI1
chr17	15415649	cg15374027	3.77505	0.000533136	uc002goq.2	0	15405578	15466945	-	0.835889	TVP23C
chr6	45983371	cg18137427	3.77363	0.000564298	uc003oxx.4	0	45879360	45983626	-	0.00244567	CLIC5
chr10	99477939	cg01309726	3.77276	0.000536727	uc001koj.4	29	99473465	99477909	+	29	MARVELD1
chr14	82090632	cg14249311	3.77263	0.000536929	uc001xvp.3	-1226	82071691	82089405	-	-1226	NA
chr20	23433349	cg06489008	3.77105	0.000553459	uc002wtg.1	0	23431041	23433482	-	0.0544859	CST11
chr2	73209573	cg22830638	3.77089	0.000539669	uc010fet.3	0	73169165	73298965	-	0.68869	SFXN5
chr7	157588756	cg21459816	3.77008	0.00054096	uc003wnr.3	0	157331750	158380482	-	0.754936	PTPRN2
chr10	1249843	cg10724130	3.7696	0.00054172	uc009xhq.3	0	1223253	1779670	-	0.952212	ADARB2
chr10	103052605	cg11548411	3.76901	0.000542653	uc001ksy.1	-29297	103012578	103023307	-	-29297	NA
chr18	43355681	cg21691166	3.76894	0.000542763	uc021ujg.1	23195	43310265	43332485	+	23195	SLC14A1
chr5	61601636	cg14598034	3.76745	0.000545136	uc003jsx.4	-352	61601989	61683011	+	-352	KIF2A
chr1	23494459	cg13499468	3.76701	0.000545845	uc001bgm.1	0	23417683	23504301	-	0.113625	LUZP1
chr3	48129425	cg05959577	3.76661	0.000546483	uc003csg.3	0	48014569	48130769	-	0.0115663	MAP4
chr15	45392065	cg01676467	3.76595	0.000547536	uc010bea.3	0	45384852	45406359	-	0.664621	DUOX2
chr6	110501372	cg27216087	3.76413	0.000550459	uc003ptz.1	-164	110426610	110501207	-	-164	WASF1
chr16	1486536	cg10433547	3.76411	0.000550498	uc010uve.2	0	1484389	1494490	-	0.787447	CCDC154
chr3	150093970	cg05657656	3.76192	0.000554028	uc003exv.3	-32817	150126788	150177615	+	-32817	TSC22D2
chr6	32064837	cg01033871	3.76107	0.000555424	uc003nzl.2	0	32008932	32077151	-	0.180507	TNXB
chr2	98703355	cg08584627	3.76007	0.00058682	uc010yvh.2	-239	98703595	98833427	+	-239	VWA3B
chr11	63438084	cg19123882	3.75866	0.000589218	uc001nxl.1	0	63426510	63439444	-	0.105149	ATL3
chr3	64080488	cg05799088	3.7572	0.000561746	uc003dmf.3	0	64079526	64211131	-	0.99269	PRICKLE2
chr9	140275263	cg14589553	3.75676	0.000562464	uc004cms.3	0	140260597	140317714	-	0.743229	EXD3
chr5	168728793	cg21122370	3.75558	0.000564419	uc010jji.2	-659	168198322	168728133	-	-659	SLIT3
chr1	156218094	cg12303685	3.75418	0.000566731	uc031pqi.1	-185	156213112	156217908	-	-185	PAQR6
chr6	44126075	cg15611112	3.75381	0.000567342	uc003owt.1	-472	44126548	44152139	+	-472	CAPN11
chr21	47054539	cg07529122	3.75341	0.000568003	uc010gqb.3	-9143	47063683	47355618	+	-9143	PCBP3
chr8	143054785	cg17675852	3.75316	0.000583002	uc022bbz.1	-202914	143257700	143257779	+	-202914	MIR4472-1
chr4	11430022	cg14115730	3.75287	0.000568897	uc003gmq.3	0	11399988	11430537	-	0.0168582	HS3ST1
chr10	5454478	cg25112625	3.7518	0.000570695	uc001iia.4	-35	5454514	5501019	+	-35	NET1
chr3	87995395	cg08237856	3.75153	0.000618294	uc021xbc.1	35899	87959370	87959495	+	35899	NA
chr19	46220049	cg26562171	3.74954	0.000574475	uc002pda.1	0	46217645	46220639	-	0.197061	NA
chr5	176057740	cg07035740	3.74814	0.000576822	uc010jkf.1	0	176057683	176073642	+	0.00357165	EIF4E1B
chr2	234373030	cg08354835	3.74774	0.000577499	uc010fyi.1	0	234346863	234380743	+	0.772344	DGKD
chr19	50194252	cg19471591	3.74736	0.000578153	uc002pph.2	4	50191942	50194247	+	4	ADM5
chr11	120195717	cg15392029	3.74727	0.000578306	uc001pxg.3	-120	120195838	120204388	+	-120	TMEM136
chr15	93465087	cg14473904	3.74666	0.000609963	uc010urb.2	0	93447703	93492463	+	0.388382	CHD2
chr20	57465815	cg07824914	3.74567	0.000581014	uc002xzx.3	0	57464180	57486250	+	0.0740825	GNAS
chr20	62153239	cg02665578	3.74564	0.000581068	uc002yff.3	0	62152133	62153524	+	0.795111	PPDPF
chr5	133559272	cg26645468	3.74524	0.00058174	uc011cxn.1	0	133541613	133706735	-	0.893055	CDKL3
chr8	35440771	cg11758022	3.74518	0.000581837	uc003xjs.2	0	35401966	35652181	+	0.155087	UNC5D
chr2	176981654	cg03918304	3.74506	0.000582052	uc002ukj.3	0	176981492	176984670	+	0.0509755	HOXD10
chr14	21098880	cg21011425	3.7447	0.000582664	uc021roa.1	438	21099319	21099391	-	438	NA
chr6	29596840	cg24544803	3.74363	0.000584488	uc011dls.1	0	29576378	29600162	-	0.139674	GABBR1
chr3	134080517	cg26289049	3.74122	0.000588607	uc003eqf.2	0	134074190	134094259	-	0.684738	AMOTL2
chr12	56497920	cg21001214	3.74113	0.000588769	uc001sjm.3	-182	56498103	56507694	+	-182	PA2G4
chr9	137710161	cg14350693	3.74072	0.000589467	uc031tfl.1	0	137533651	137736688	+	0.869349	COL5A1
chr1	48938017	cg01931775	3.73955	0.000591488	uc010omv.2	-140	48761044	48937876	-	-140	SPATA6
chr19	55794478	cg21974750	3.73825	0.00059375	uc002qkf.3	0	55793440	55823903	+	0.0340741	BRSK1
chr13	112814656	cg26264602	3.73812	0.000593976	uc031qnj.1	-37007	112851664	112855316	+	-37007	NA
chr7	100489022	cg22488857	3.73783	0.000594477	uc003uxi.3	0	100487615	100493715	-	0.769344	ACHE
chr7	157493703	cg25576789	3.73499	0.000599418	uc003wnr.3	0	157331750	158380482	-	0.845573	PTPRN2
chr15	81666393	cg15484651	3.73358	0.000601891	uc002bgp.3	0	81629983	81666418	-	0.000686153	TMC3
chr16	15747286	cg08635395	3.73228	0.000604191	uc002dds.3	0	15744083	15820208	+	0.0420755	NDE1
chr17	36981826	cg20165616	3.7316	0.00060538	uc010wdx.1	-217	36963018	36981608	-	-217	CWC25
chr1	61516830	cg14815301	3.73082	0.000606761	uc001czy.3	-26115	61542946	61928460	+	-26115	NFIA
chr15	55790509	cg21053602	3.73067	0.000607028	uc002add.3	0	55722506	55800432	-	0.127339	DNAAF4
chr4	187476573	cg09473510	3.7297	0.000624073	uc003izd.1	-35	187454809	187476537	-	-35	MTNR1A
chr15	65381956	cg21032564	3.72961	0.000608908	uc010bhe.3	3385	65385342	65395022	-	3385	UBAP1L
chr6	108479070	cg12594716	3.72954	0.000609044	uc003psf.1	0	108444840	108479222	+	0.995579	NA
chr5	141947388	cg05569987	3.72751	0.000612657	uc011dbi.2	24354	141971743	141993726	-	24354	FGF1
chr8	62600110	cg00343433	3.7268	0.000613918	uc003xur.3	0	62587819	62627199	-	0.687887	ASPH
chr14	94462309	cg08097631	3.72672	0.000614068	uc001ycf.3	-1306	94463616	94473898	+	-1306	CCDC197
chr12	15476085	cg24053587	3.72333	0.000620166	uc001rcw.2	0	15475191	15751265	+	0.00323826	PTPRO
chr1	100817300	cg11691902	3.7232	0.000620401	uc010oui.1	0	100810584	100965021	+	0.043487	CDC14A
chr17	56084468	cg04498971	3.72237	0.000621912	uc002ivj.3	0	56078280	56084707	-	0.0371869	SRSF1
chr12	59314530	cg15822795	3.72181	0.000622922	uc010ssh.3	-210	59265937	59314319	-	-210	LRIG3
chr5	160975978	cg27310319	3.72172	0.000623086	uc003lyt.1	-847	160715436	160975130	-	-847	GABRB2
chr2	119916662	cg16849609	3.72077	0.000624808	uc002tlo.2	-190	119913819	119916471	-	-190	C1QL2
chr2	99918664	cg09518151	3.72069	0.000624955	uc010yvo.2	0	99900701	99921218	-	0.124482	LYG1
chr19	37019327	cg18882201	3.71878	0.000628448	uc010eey.2	-78	37001589	37019248	-	-78	ZNF260
chr12	113622579	cg04261665	3.71847	0.000629027	uc001tuq.4	0	113594978	113623284	-	0.0249064	DDX54
chr2	239195537	cg23072629	3.7184	0.000629146	uc010znw.1	0	239170183	239198743	-	0.112255	PER2
chr7	104563370	cg23081542	3.71657	0.000632522	uc003vch.1	0	104535075	104567092	-	0.116251	LHFPL3-AS2
chrX	153094195	cg13510429	3.71493	0.000635536	uc011mze.1	0	153067623	153096003	-	0.0637068	PDZD4
chr6	69726000	cg24573321	3.71458	0.000636186	uc010kak.3	0	69345632	70099403	+	0.50462	ADGRB3
chr16	89632593	cg17576316	3.71405	0.000653008	uc002fno.2	0	89627348	89633237	+	0.890644	RPL13
chr16	5083072	cg02859934	3.71355	0.000638097	uc010uxx.2	0	5081029	5083942	-	0.298661	NAGPA
chr19	16186840	cg13618979	3.713	0.000654997	uc002ndi.2	0	16178317	16213813	+	0.240112	TPM4
chrX	55515653	cg00834229	3.7128	0.000639493	uc004dun.2	-21	55511049	55515631	-	-21	USP51
chr3	193776187	cg04889072	3.71176	0.000641445	uc003ftp.3	0	193766709	193787318	-	0.540104	NA
chr10	131593423	cg20557559	3.71175	0.000641457	uc001lkh.2	27639	131265454	131565783	+	27639	MGMT
chr5	100236783	cg18066271	3.71101	0.000642846	uc003knl.3	0	100221015	100238987	-	0.122635	ST8SIA4
chr9	66342602	cg03555190	3.71085	0.00064315	uc022bhn.1	26135	66368738	66368772	-	26135	NA
chr7	134626083	cg07625383	3.71056	0.000643689	uc003vse.3	0	134617739	134655480	+	0.221086	CALD1
chr16	3493614	cg03933495	3.71029	0.000660149	uc002cvh.4	-53	3493668	3536963	+	-53	NAA60
chr11	3012396	cg11560985	3.70946	0.000645754	uc010qxn.2	0	2965660	3013607	-	0.0252571	NAP1L4
chr11	118795826	cg11101439	3.70884	0.000646925	uc009zal.3	-14212	118766851	118781613	-	-14212	BCL9L
chr13	24844896	cg24066731	3.7088	0.000647	uc010tdb.2	0	24844857	24881212	+	0.00107275	SPATA13
chr17	38501519	cg08446900	3.70856	0.000647447	uc002hun.2	0	38498271	38513895	+	0.207885	RARA
chr8	75234148	cg08757420	3.70763	0.000649205	uc003yag.1	-585	75149443	75233562	-	-585	JPH1
chr14	100751514	cg10963192	3.70583	0.000652612	uc001ygz.2	2389	100746749	100749124	+	2389	NA
chr6	66498734	cg17014035	3.70516	0.000653885	uc011dxw.2	0	66497772	66499376	+	0.599751	SLC25A51P1
chr1	4714008	cg20959866	3.70432	0.000655489	uc001alm.1	-1096	4715105	4837854	+	-1096	AJAP1
chr16	231905	cg16367168	3.70419	0.000655747	uc002cfz.3	726	230333	231178	+	726	HBQ1
chr6	32116317	cg14027333	3.70328	0.000657472	uc003nzu.3	0	32116140	32120860	-	0.9625	PRRT1
chr12	113541698	cg19098710	3.70301	0.000691544	uc001tuo.4	0	113541550	113573559	-	0.995376	RASAL1
chr7	63768139	cg04636841	3.70232	0.000659325	uc011kdo.2	-5046	63773186	63810017	+	-5046	ZNF736
chr19	15560960	cg13239572	3.70219	0.000675788	uc002nbb.4	-197	15532318	15560762	-	-197	WIZ
chr19	49533770	cg05331290	3.70216	0.00065962	uc010yae.1	1155	49534926	49535044	-	1155	SNAR-G2
chr1	2461823	cg09827752	3.70209	0.000659765	uc001ajn.3	-138	2460184	2461684	-	-138	HES5
chr10	102747340	cg02304285	3.70203	0.000659866	uc021pxb.1	0	102747293	102754158	+	0.00684632	TWNK
chr14	51313361	cg25597366	3.70184	0.000660243	uc021rsz.1	1930	51311343	51311430	+	1930	NA
chr4	166795401	cg20214477	3.70017	0.000663451	uc011cjo.2	0	166794410	167025609	+	0.00428635	TLL1
chr7	87849017	cg21601585	3.70011	0.00066357	uc010lej.2	0	87838175	87849399	-	0.0340342	SRI
chr7	2638310	cg27203372	3.69981	0.00066416	uc003smo.4	0	2598632	2654368	+	0.711892	IQCE
chr12	54348629	cg19928450	3.69926	0.000665222	uc010soq.2	-84	54348714	54350350	+	-84	HOXC12
chrX	70712215	cg03704031	3.69749	0.000685028	uc004dzz.3	0	70711377	70712604	-	0.317033	INGX
chr11	68667313	ch.11.1434436R	3.69711	0.000703354	uc010rqe.1	0	68659672	68671303	-	0.343049	MRPL21
chr3	49696574	cg26551412	3.69607	0.000671414	uc003cxe.4	0	49591922	49708982	+	0.894003	BSN
chr5	87972127	cg11930114	3.69581	0.000671922	uc011cub.2	0	87960263	87974262	-	0.152511	LINC00461
chr1	155247548	cg01501048	3.69393	0.000675609	uc001fjz.2	0	155247218	155259639	+	0.0265679	HCN3
chr12	130904846	cg15811568	3.69301	0.000677412	uc001uil.2	0	130880681	131002462	-	0.80157	RIMBP2
chr1	9473751	cg12547807	3.6928	0.000677825	uc021ofx.1	23976	9497728	9497837	-	23976	NA
chr10	1251074	cg19207066	3.69205	0.000679316	uc009xhq.3	0	1223253	1779670	-	0.95	ADARB2
chr2	27274208	cg03012674	3.69183	0.00067974	uc021vey.1	53	27274082	27274154	+	53	NA
chr4	7052788	cg24709285	3.69135	0.000680703	uc010idi.3	0	7045265	7059677	+	0.521996	TADA2B
chr15	32728292	cg18646036	3.69092	0.000681538	uc001zgf.3	-492	32728785	32728826	+	-492	NA
chr2	231743193	cg17674726	3.69048	0.000682411	uc002vrd.3	0	231740326	231743963	+	0.788287	ITM2C
chr18	21717686	cg21978251	3.6901	0.000683177	uc010xbb.1	-1268	21718955	21740033	+	-1268	CABYR
chr17	35053756	cg24382686	3.68602	0.000691315	uc021tvr.1	14794	35038649	35038961	+	14794	NA
chr7	105519144	cg26780915	3.68485	0.000710508	uc003vdk.3	0	105517267	105676877	+	0.0117599	CDHR3
chr19	49371079	cg06705122	3.68408	0.000695224	uc010eml.3	0	49340354	49371884	-	0.0255312	PLEKHA4
chr6	31632541	cg06518831	3.68107	0.000701341	uc003nvq.3	0	31629006	31634060	-	0.300554	GPANK1
chr20	18038604	cg04865264	3.67963	0.000704281	uc002wqi.1	-82	18004796	18038521	-	-82	OVOL2
chr5	34684597	cg16360861	3.67893	0.000705714	uc011coj.2	0	34656596	34832717	+	0.158987	RAI14
chr8	35979033	cg00573887	3.67888	0.000705808	uc022atx.1	-144969	36124003	36124282	+	-144969	NA
chr15	43532047	cg13488556	3.67879	0.000705993	uc001zre.2	0	43524793	43559055	-	0.788279	TGM5
chr6	168068536	cg23597650	3.67858	0.000706424	uc003qvx.1	0	168067524	168079903	-	0.918249	NA
chr15	88798448	cg10002133	3.67704	0.000709585	uc002bmg.3	0	88520596	88799962	-	0.00541941	NTRK3
chr17	6555130	cg26623286	3.67665	0.000710391	uc010clp.1	0	6555059	6556617	+	0.0455712	NA
chr12	128754513	cg02911432	3.67663	0.000710443	uc021rgn.1	0	128751948	129192460	+	0.00582277	TMEM132C
chr1	35875651	cg19501543	3.67475	0.000714316	uc009vuv.3	0	35824526	35887545	+	0.811263	ZMYM4
chr6	31697973	cg15264752	3.67465	0.000714535	uc003nwq.3	0	31694817	31698039	-	0.0204842	DDAH2
chr3	49193200	cg23181311	3.67416	0.000715547	uc010hkr.3	-1365	49190292	49191834	-	-1365	LAMB2P1
chr3	159483186	cg24401490	3.67382	0.000716245	uc010hvz.1	0	159481930	159612500	+	0.00961936	IQCJ-SCHIP1
chr10	17495134	cg17256364	3.67362	0.000716677	uc010qce.2	0	17362676	17496254	-	0.00838461	ST8SIA6
chr17	27616918	cg23793172	3.67202	0.000720006	uc002hdy.4	0	27582854	27621166	-	0.110879	NUFIP2
chr15	38857695	cg10533331	3.67103	0.000722067	uc001zke.4	-687	38780302	38857007	-	-687	RASGRP1
chr11	131241286	cg01596901	3.67078	0.000722597	uc010sci.2	0	131240371	132206716	+	0.000946867	NTM
chr2	190192866	cg25550823	3.6705	0.000723177	uc002uql.1	-113292	190306159	190340264	+	-113292	WDR75
chr17	1810853	cg07997877	3.67041	0.000723381	uc002fto.2	8004	1733273	1802848	+	8004	RPA1
chr19	439568	cg26517679	3.67029	0.000723623	uc002loq.4	0	416583	460996	-	0.482471	SHC2
chr19	49553761	cg19446264	3.66893	0.000726487	uc002pmc.3	0	49550895	49559852	-	0.680027	CGB8
chr4	298681	cg09407232	3.66836	0.000727683	uc021xka.1	0	264464	299099	-	0.0120687	ZNF732
chr1	225634976	cg24688946	3.66683	0.000730932	uc001hoz.3	-18418	225589204	225616557	-	-18418	LBR
chr18	59853978	cg02043585	3.66676	0.000748529	uc021uld.1	0	59711458	59854289	-	0.0021774	PIGN
chr12	12435302	cg00571101	3.66659	0.000731439	uc010shl.1	-15490	12274020	12419811	-	-15490	LRP6
chr7	8008335	cg18614025	3.66657	0.000731488	uc003srk.4	-38	8008374	8128709	+	-38	GLCCI1
chr15	45671195	cg15744692	3.6661	0.000732466	uc021sko.2	0	45670898	45672321	+	0.208714	NA
chr19	6737889	cg21482170	3.66598	0.000732736	uc002mfp.3	-255	6729925	6737633	-	-255	GPR108
chr7	101950701	cg13252152	3.66575	0.000733209	uc011kko.2	0	101928405	101962178	+	0.660172	SH2B2
chr2	151184358	cg25300694	3.66246	0.000740237	uc021vqw.1	-34918	151219277	151219349	+	-34918	NA
chr6	108486773	cg12463600	3.66231	0.000740569	uc003psg.3	-441	108487215	108510013	+	-441	NR2E1
chr8	70745926	cg09018399	3.66222	0.000740771	uc010lzc.2	0	70617127	70746244	-	0.00246288	SLCO5A1
chr6	79380538	cg17330093	3.66044	0.00074459	uc003pim.4	-196722	79577261	79608135	+	-196722	IRAK1BP1
chr1	2458090	cg15595501	3.65844	0.000748917	uc010nza.1	-54	2439975	2458035	-	-54	PANK4
chr16	867594	cg04497389	3.65815	0.00074956	uc010uut.2	3732	855443	863861	+	3732	PRR25
chr16	20996602	cg02034822	3.65764	0.000750667	uc010vbe.2	0	20944476	21170762	-	0.769645	DNAH3
chr4	57843890	cg14719990	3.65705	0.000751932	uc003hck.3	-63	57829516	57843826	-	-63	NOA1
chr18	77185451	cg13580107	3.65679	0.000752498	uc010xfk.2	0	77160326	77289323	+	0.194772	NFATC1
chr11	46685021	cg22135704	3.65588	0.000772348	uc010rgv.2	0	46638826	46697568	+	0.786405	ATG13
chr1	17766995	cg01713950	3.65541	0.000755514	uc001bam.3	-744	17733251	17766250	-	-744	RCC2
chr10	25465242	cg14315190	3.65523	0.000755914	uc001isj.3	0	25464290	25891157	+	0.0022302	GPR158
chr3	50264486	cg12118832	3.65497	0.00075649	uc003cyp.1	0	50263724	50296786	+	0.0230476	GNAI2
chr2	234622113	cg23841280	3.65457	0.000757363	uc002vuw.3	0	234621638	234681951	+	0.00787558	UGT1A5
chr22	42093980	cg00501356	3.65439	0.000757765	uc021wqg.1	0	42090413	42094139	+	0.957327	NA
chr6	32383451	cg26122998	3.65413	0.000758318	uc010jua.1	-8550	32362513	32374900	-	-8550	BTNL2
chr8	70982867	cg23758305	3.65403	0.000758544	uc003xym.3	0	70963886	70983562	-	0.0353222	PRDM14
chr22	38001083	cg19501909	3.65334	0.000760066	uc003atb.3	-3397	38004481	38014127	+	-3397	GGA1
chr10	32398912	cg09176274	3.65291	0.000761015	uc021pox.1	53144	32345674	32345767	+	53144	NA
chr5	60240817	cg16928795	3.65279	0.000761282	uc003jsn.3	0	60199187	60240905	-	0.0021094	ERCC8
chr5	134094170	cg16272868	3.65221	0.000762552	uc003kzv.1	-290	134094461	134152293	+	-290	DDX46
chr10	112836185	cg18384214	3.65108	0.000765052	uc001kzo.3	-604	112836790	112840662	+	-604	ADRA2A
chr1	244998205	cg21004105	3.65096	0.000765328	uc001iar.3	-433	244998639	245008359	+	-433	COX20
chr12	48207044	cg15141592	3.65075	0.000765779	uc010slo.2	0	48176507	48213763	-	0.180347	HDAC7
chr2	3383351	cg11855769	3.64872	0.000770312	uc002qxm.1	-94	3383446	3483342	+	-94	TRAPPC12
chr1	110008990	cg20591472	3.64844	0.000789055	uc001dxo.2	-109	110009100	110021304	+	-109	SYPL2
chr8	1132883	cg00672214	3.64798	0.000771947	uc003wpj.2	45105	687587	1087777	+	45105	NA
chr4	16078889	cg10075923	3.64743	0.000773191	uc003goq.3	0	15969849	16085623	-	0.058165	PROM1
chr15	44832616	cg14392740	3.64665	0.000774927	uc010ueg.2	0	44829266	44855001	+	0.130173	EIF3J
chr17	26708366	cg14854355	3.64658	0.000775095	uc010crl.1	0	26698987	26728065	+	0.322546	SARM1
chr6	33137260	cg00514307	3.64536	0.000777817	uc003ocz.1	0	33130469	33160245	-	0.77193	COL11A2
chr13	111745582	cg20920123	3.64511	0.00077839	uc001vrr.2	-22041	111767624	111947542	+	-22041	ARHGEF7
chr17	4634545	cg03933810	3.64472	0.000797549	uc002fyp.3	-177	4634723	4636896	+	-177	MED11
chr16	86012840	cg00216913	3.64433	0.000780149	uc002fjh.3	56628	85932774	85956211	+	56628	IRF8
chr15	45422083	cg10496082	3.64413	0.000780602	uc010bed.2	-7	45409564	45422075	-	-7	DUOXA1
chr17	29297437	cg03596034	3.64412	0.000780623	uc002hfz.3	-518	29297956	29326929	+	-518	RNF135
chr10	118934735	cg17816893	3.64299	0.000783181	uc031pxi.1	-6168	118918167	118928566	-	-6168	NA
chr3	31573303	cg25577940	3.64256	0.000784143	uc003cer.1	-1187	31574491	31661766	+	-1187	STT3B
chr15	79382708	cg14984684	3.64174	0.000786024	uc002ber.4	0	79277103	79383215	-	0.00477797	RASGRF1
chr1	26737711	cg19084589	3.64059	0.000788635	uc001bmj.3	0	26737269	26756219	+	0.0233245	LIN28A
chr19	49496560	cg05253005	3.63811	0.000794299	uc010yaa.1	0	49477877	49496610	-	0.00266909	GYS1
chr17	15880379	cg19815271	3.63798	0.000794597	uc002gpg.3	0	15879879	15902984	-	0.97836	ZSWIM7
chr3	55516711	cg26554505	3.63756	0.00079557	uc010hmx.4	0	55499743	55521670	-	0.22616	WNT5A
chr11	117069780	cg11861562	3.63748	0.000795768	uc001pqk.1	0	117066329	117072630	-	0.452309	LOC100652768
chr6	168228706	cg10102131	3.63651	0.000797985	uc021zik.1	0	168228315	168372700	+	0.00270804	AFDN
chr9	115480324	cg17240836	3.63408	0.000803625	uc010muk.3	0	115448791	115480387	-	0.00199392	INIP
chr3	39093212	cg09398924	3.633	0.000806132	uc011ayt.1	-294	39093507	39136905	+	-294	WDR48
chr1	27891416	cg23613162	3.63288	0.000806417	uc001boh.1	0	27877380	27930361	-	0.735075	AHDC1
chr5	113696863	cg16430072	3.6323	0.000807751	uc003kqo.3	-1152	113698016	113832197	+	-1152	KCNN2
chr1	153643528	cg09366641	3.63226	0.000807856	uc009wol.2	-23	153637669	153643504	-	-23	ILF2
chr6	29548535	cg01465527	3.6321	0.00080822	uc003nmp.4	0	29523389	29596005	-	0.653713	GABBR1
chr13	113611494	cg13720737	3.6318	0.000808933	uc001vso.3	0	113556509	113612478	+	0.982419	NA
chr1	245464816	cg22226656	3.63129	0.000810115	uc001ibf.1	0	245318287	245866428	+	0.26732	KIF26B
chr18	77211963	cg26915704	3.63086	0.000811138	uc010xfk.2	0	77160326	77289323	+	0.400296	NFATC1
chr1	150669681	cg12401651	3.62916	0.000815119	uc010pci.1	-8	150618701	150669672	-	-8	GOLPH3L
chr12	54322092	cg03904876	3.62906	0.000815347	uc031qhm.1	7019	54329112	54333427	-	7019	HOXC13-AS
chr2	97218336	cg11805083	3.62778	0.000818389	uc031ron.1	0	97203616	97218371	+	0.997628	ARID5A
chr6	30418941	cg04170192	3.62685	0.000820583	uc011dmg.2	-38241	30457183	30460360	+	-38241	HLA-E
chr14	74111686	cg25127896	3.62661	0.000821157	uc010arv.3	0	74111578	74170431	+	0.00183508	DNAL1
chr15	70690061	cg04787775	3.62617	0.000822203	uc021spp.1	182367	70507574	70507693	+	182367	NA
chr22	25348250	cg11876132	3.62581	0.000842031	uc003abk.1	-12935	25331208	25335314	-	-12935	TMEM211
chr10	48417338	cg04108334	3.62457	0.000826004	uc001jfa.1	-484	48413092	48416853	-	-484	GDF2
chr8	1108682	cg16371838	3.62257	0.000830793	uc003wpj.2	20904	687587	1087777	+	20904	NA
chr6	166072030	cg15586054	3.62249	0.00083098	uc003quo.3	0	165740776	166075588	-	0.0106269	PDE10A
chr11	46260045	cg17379799	3.62241	0.000831163	uc021qik.1	-39182	46299228	46342296	+	-39182	CREB3L1
chr2	119916510	cg07212778	3.62118	0.00083412	uc002tlo.2	-38	119913819	119916471	-	-38	C1QL2
chr5	137513992	cg11110536	3.62045	0.000835883	uc010jes.1	0	137503332	137514358	-	0.0331943	BRD8
chr4	81106342	cg26162932	3.61992	0.000837171	uc010ijo.3	0	81105439	81125482	+	0.0450531	PRDM8
chr6	170423225	cg15045846	3.61961	0.000837898	uc003qxl.2	140196	170563422	170571657	-	140196	LOC154449
chr16	14494069	cg04431346	3.6196	0.000837935	uc010uzc.2	35487	14529557	14724128	-	35487	PARN
chr19	57149813	cg02967610	3.61912	0.000839085	uc021vch.1	-4713	57154527	57168614	+	-4713	SMIM17
chr17	1961440	cg13389502	3.61854	0.000840495	uc021tnn.1	0	1959985	1962129	+	0.678638	NA
chr10	133918267	cg09509592	3.61838	0.000860162	uc001lkx.4	-45	133918313	133998313	+	-45	JAKMIP3
chr7	123484898	cg15560337	3.61822	0.000881178	uc003vlc.3	-324	123485223	123517531	+	-324	HYAL4
chr1	40350001	cg02965157	3.61791	0.000881953	uc021olz.1	-823	40306706	40349177	-	-823	TRIT1
chr12	53342662	cg08450409	3.61786	0.000842141	uc009zmm.2	0	53290971	53343650	-	0.0187551	KRT8
chr14	62584024	cg01613638	3.61769	0.000842568	uc010apt.2	-50	62584075	62600903	+	-50	LINC00643
chr5	177638023	cg22125717	3.61717	0.000843827	uc003mjd.1	0	177637969	177652011	-	0.996154	PHYKPL
chr19	54372556	cg26535805	3.61698	0.00084428	uc002qcn.3	0	54371137	54379689	+	0.165926	MYADM
chr12	75905604	cg26577178	3.61496	0.000868643	uc010stx.2	-185	75899944	75905418	-	-185	KRR1
chrX	89176940	cg01215061	3.61391	0.000871257	uc004efe.3	0	89176940	89177882	+	0	TGIF2LX
chr21	37756881	cg25942896	3.61319	0.00085358	uc002yvj.3	-807	37757689	37789125	+	-807	CHAF1B
chr6	63157784	cg01326123	3.61308	0.000853843	uc003peg.2	-161683	62389865	62996100	-	-161683	KHDRBS2
chr17	1881333	cg14769786	3.61223	0.00085594	uc002ftp.3	0	1837971	1928178	-	0.519306	RTN4RL1
chr5	138313101	ch.5.2564734R	3.6111	0.000858737	uc003ldq.1	0	138287477	138378408	-	0.718204	SIL1
chr7	2825048	ch.7.141697R	3.61104	0.000858884	uc011jwb.2	0	2767741	2883959	-	0.506901	GNA12
chr12	107076676	cg10810769	3.60873	0.000864628	uc001tlu.3	0	107074536	107078478	-	0.457128	LOC100505978
chr3	9289787	cg23958524	3.60825	0.000865826	uc003brk.4	0	9100420	9291369	-	0.00828493	SRGAP3
chr1	169454559	cg01433556	3.60823	0.000865873	uc001ggf.4	0	169433149	169455208	-	0.0294211	SLC19A2
chr11	68802829	cg15472658	3.6079	0.000866679	uc009ysk.1	-13520	68816350	68846261	+	-13520	TPCN2
chr14	105037685	cg01528369	3.60771	0.00086716	uc010tyh.1	-8370	105046056	105055118	+	-8370	C14orf180
chr10	20864693	cg14734668	3.60761	0.000867411	uc021pnt.1	23717	20840899	20840975	+	23717	MIR4675
chr14	23236577	cg13054563	3.60668	0.000869743	uc001wgp.2	0	23235961	23240998	+	0.122295	OXA1L
chr1	16860563	cg24725360	3.60664	0.000869837	uc021ogr.1	0	16860350	16862144	-	0.881271	NA
chr15	48681184	cg26545872	3.60627	0.000870779	uc010beo.2	19318	48700503	48760299	-	19318	FBN1
chr1	236445668	cg13719188	3.60617	0.00087103	uc010pxt.1	-328	236399285	236445339	-	-328	ERO1B
chr20	43883546	cg08548498	3.60573	0.000872131	uc002xnm.1	-339	43880879	43883206	-	-339	SLPI
chr8	144437379	cg07652447	3.60481	0.000874451	uc003yya.4	0	144425370	144442147	-	0.284199	TOP1MT
chr7	27196365	cg05743885	3.60477	0.000894361	uc003sys.3	-68	27193338	27196296	-	-68	HOXA7
chr2	154154620	cg07081093	3.60452	0.000875173	uc002tyq.1	179231	154333852	154335322	-	179231	RPRM
chr19	53935101	cg13983776	3.60439	0.00087549	uc002qbo.3	-125	53935227	53947925	+	-125	TPM3P9
chr4	141490037	cg02268229	3.60407	0.000876296	uc011chk.2	-77	141481050	141489959	-	-77	UCP1
chr1	181057279	cg22801949	3.6039	0.000876745	uc001got.4	-358	181057638	181059979	+	-358	IER5
chr17	8090639	cg13483990	3.60384	0.000876895	uc021tpw.1	61	8090493	8090577	+	61	NA
chr1	115054104	cg21813112	3.60311	0.000878739	uc001eex.3	-322	114935399	115053781	-	-322	TRIM33
chr12	187092	cg14908255	3.603	0.000879002	uc001qhu.1	0	186542	280494	+	0.00585405	IQSEC3
chr17	41018218	cg22325828	3.60261	0.000880002	uc002ibw.1	-943	41019162	41021234	+	-943	AOC4P
chr13	36919960	cg00947032	3.60153	0.000882729	uc001uvp.2	0	36900060	36920646	-	0.0333236	SPART
chr8	92082779	cg23863900	3.60116	0.000903636	uc011lgh.2	0	92082424	92099323	+	0.0210072	OTUD6B
chr4	186847469	cg16952429	3.6006	0.000885112	uc011cky.1	0	186547820	186877870	-	0.0921103	SORBS2
chr8	911188	cg24483352	3.60004	0.000886534	uc003wpk.3	0	833198	982931	+	0.52086	NA
chr7	157589616	cg01272816	3.59928	0.000888487	uc003wnr.3	0	157331750	158380482	-	0.754116	PTPRN2
chr1	228463634	cg06637001	3.59925	0.000888558	uc009xez.2	0	228395831	228566575	+	0.397103	OBSCN
chr18	77404907	cg25540854	3.59916	0.000888795	uc002lnh.2	-34893	77439801	77514510	+	-34893	CTDP1
chr1	173683890	cg23644855	3.59894	0.000889344	uc001gjc.3	-189	173684080	173755840	+	-189	KLHL20
chr6	29856287	cg21549632	3.59876	0.00088981	uc010jro.3	0	29855383	29857381	+	0.452452	HLA-H
chr9	74764495	cg13533340	3.59701	0.000894314	uc004ais.3	0	74764267	74868476	+	0.00218791	GDA
chr16	72127223	cg27409761	3.59676	0.000894943	uc010vmo.2	0	72118756	72128215	-	0.104874	TXNL4B
chr1	34632118	cg25025247	3.59657	0.000895424	uc001bxs.4	-505	34632624	34684731	+	-505	C1orf94
chr17	77751208	cg27347140	3.59637	0.000895962	uc002jxb.2	-768	77751977	77756331	+	-768	CBX2
chr16	14458471	cg07095737	3.5963	0.000896143	uc021tdi.1	-55240	14403151	14403230	-	-55240	NA
chr20	2634697	cg13272108	3.59572	0.000897626	uc002wgi.3	0	2633674	2639039	+	0.19068	NOP56
chr15	72520632	cg24327132	3.59474	0.000900159	uc010biu.1	0	72492815	72521017	-	0.0136515	PKM
chr20	21372807	cg27650906	3.59455	0.000900654	uc002wsh.1	2343	21362358	21370463	+	2343	XRN2
chr17	66255259	cg15253816	3.59448	0.00090083	uc002jhc.2	-63	66255323	66417000	+	-63	ARSG
chr7	1705029	cg25749267	3.59367	0.000902951	uc003slc.1	27416	1732446	1733961	-	27416	NA
chr6	73935270	cg24543552	3.5933	0.000903891	uc011dyl.1	0	73919471	73972907	-	0.704338	KHDC1
chr17	71739385	cg05112555	3.59325	0.000904027	uc010dfo.2	6023	71745409	71824676	-	6023	LINC00469
chr3	147140754	cg14034968	3.59299	0.00090472	uc003ewe.3	6247	147127181	147134506	+	6247	ZIC1
chr5	14230166	cg21610927	3.59232	0.000906444	uc011cna.1	0	14183907	14399509	+	0.214557	TRIO
chr1	243419530	cg08122338	3.59229	0.000906526	uc010pyl.2	0	243419307	243663393	+	0.000913612	SDCCAG8
chr17	48134226	cg14737977	3.59134	0.000909009	uc010dbm.3	0	48133340	48167849	+	0.0256745	ITGA3
chr19	19971862	cg23692620	3.59126	0.000909215	uc002noj.3	-4851	19976714	20004293	+	-4851	ZNF253
chr1	89991016	cg00660251	3.5911	0.000909634	uc001dni.3	0	89990397	90063420	+	0.00847678	LRRC8B
chr14	96152464	cg04225760	3.59081	0.000910392	uc021sbi.1	0	96129593	96158980	+	0.778269	TCL1B
chr12	860520	cg25150924	3.59051	0.000911176	uc001qin.3	-1568	862089	936665	+	-1568	WNK1
chr8	65284080	cg01656244	3.58949	0.000913852	uc022avc.2	-1694	65285775	65291386	+	-1694	MIR124-2HG
chr8	9414031	cg27454300	3.58928	0.000914411	uc003wss.3	0	9413445	9639856	+	0.00258821	TNKS
chr11	57407842	cg05082527	3.58818	0.000917326	uc001nkt.1	0	57405849	57420263	+	0.138268	NA
chr4	380529	cg11725718	3.58757	0.000918931	uc003gab.3	2768	331596	377760	+	2768	ZNF141
chr18	10456115	cg14623989	3.58648	0.000921819	uc002kom.4	0	10454625	10488698	+	0.0437296	APCDD1
chr2	241771040	cg10883069	3.58569	0.000923901	uc002vzz.2	-11314	241662830	241759725	-	-11314	KIF1A
chr2	240218482	cg09664216	3.58513	0.000925396	uc010fza.2	0	240016312	240323346	-	0.341539	HDAC4
chr2	160041968	cg08384239	3.58219	0.00093325	uc010fom.1	0	159922408	160084476	+	0.737715	TANC1
chr11	18415923	cg13190306	3.58209	0.000933525	uc001mok.3	-12	18415936	18429765	+	-12	LDHA
chr10	93976192	cg20258083	3.58189	0.000934048	uc010qnn.2	0	93808397	94050875	-	0.307999	CPEB3
chr12	81331486	cg23441441	3.58189	0.000934053	uc001szk.1	0	81191171	81331694	-	0.00148018	LIN7A
chr16	31821538	cg04886217	3.58092	0.000936666	uc002ecr.3	-1363	31819168	31820174	-	-1363	NA
chr12	12965884	cg14463304	3.58072	0.000937191	uc001rav.3	0	12878851	12982915	+	0.836341	DDX47
chr1	58331989	cg01067603	3.58056	0.000937619	uc001cyt.1	0	57463579	59012446	-	0.439326	DAB1
chr7	39690982	cg01438012	3.58004	0.000939045	uc003thd.3	0	39663152	39747723	+	0.329073	RALA
chr2	66666684	cg23497016	3.57896	0.000941943	uc010yqi.2	0	66666453	66799891	+	0.00173114	MEIS1
chr8	65289227	cg11750592	3.57665	0.000948223	uc003xvd.3	0	65285775	65295842	+	0.342903	MIR124-2HG
chr18	70534110	cg23505303	3.57574	0.000950714	uc002lky.2	0	70410991	70534810	-	0.00565341	NETO1
chr19	19626814	cg21395782	3.57566	0.000950934	uc021uqu.1	-204	19627019	19639013	+	-204	NDUFA13
chr19	58609602	cg25784220	3.57531	0.000951876	uc002qrl.2	0	58595210	58609730	-	0.00881543	ZSCAN18
chr12	130935008	cg03702677	3.57496	0.000952844	uc001uim.3	0	130916192	131200826	-	0.933894	RIMBP2
chr4	163085235	cg00291351	3.57386	0.000955859	uc010iqv.4	-48	162305044	163085186	-	-48	FSTL5
chr5	5288241	cg21926451	3.57309	0.000957977	uc003jdl.3	0	5140443	5320412	+	0.821241	ADAMTS16
chr22	31741741	cg23154002	3.57301	0.000958197	uc003aks.3	0	31736665	31742249	-	0.0909742	PATZ1
chr6	167368657	cg25258033	3.57256	0.000959423	uc003qvi.1	0	167346863	167370679	-	0.0849009	RNASET2
chr17	79366851	cg05413305	3.57234	0.000960039	uc002kaf.2	-6688	79373540	79433358	+	-6688	BAHCC1
chr11	46261352	cg14487944	3.57213	0.000981784	uc021qik.1	-37875	46299228	46342296	+	-37875	CREB3L1
chr9	139332115	cg14445047	3.57117	0.000963251	uc010nbm.3	0	139323067	139334256	-	0.191349	INPP5E
chr3	100428005	cg14991718	3.5711	0.000963466	uc003duf.3	-128	100428134	100467811	+	-128	TFG
chr1	16826221	cg09750171	3.57074	0.00096446	uc001ayt.2	-7024	16793931	16819196	-	-7024	CROCCP3
chr8	87479250	cg11216823	3.57018	0.000966014	uc003ydt.3	0	87354994	87480178	+	0.992587	WWP1
chr19	19649144	cg10313673	3.56956	0.000967713	uc002nmw.4	0	19649074	19657468	+	0.00833929	CILP2
chr1	12719049	cg22673583	3.56926	0.000968555	uc001auf.3	0	12704566	12727097	+	0.642803	AADACL4
chr2	176961907	cg08696866	3.5683	0.000971226	uc002ukf.1	1240	176957532	176960666	+	1240	HOXD13
chr3	75415591	cg27391650	3.56717	0.000974376	uc003dpn.1	-53435	75469027	75469052	+	-53435	NA
chr3	186738320	cg01040649	3.56619	0.000977117	uc003frc.3	0	186648315	186796341	+	0.608035	ST6GAL1
chr7	4229894	cg03752259	3.56494	0.000980626	uc003smy.3	0	4169317	4308631	+	0.434823	SDK1
chr18	3247654	cg21872393	3.56471	0.000981268	uc002klr.3	0	3247528	3256234	+	0.0144728	MYL12A
chr12	132886302	cg07151572	3.56443	0.000982079	uc009zys.3	0	132823993	132905905	-	0.239318	GALNT9
chr6	30434523	cg09364338	3.56423	0.000982625	uc011dmg.2	-22659	30457183	30460360	+	-22659	HLA-E
chr2	70475633	cg14106298	3.56269	0.000986982	uc010yqt.2	0	70456092	70475779	-	0.00741606	TIA1
chr19	2739684	cg11344927	3.5624	0.000987809	uc002lwh.3	0	2734524	2740074	-	0.0702703	SLC39A3
chr13	25746012	cg24296626	3.56226	0.000988209	uc001uqc.3	0	25742672	25746305	-	0.0806496	AMER2
chr6	14533530	cg19416462	3.56223	0.00098828	uc003nbi.3	396381	14117865	14137148	+	396381	CD83		75/623
chr22	46731750	cg24881330	3.56215	0.000988502	uc003bhv.3	0	46731298	46753237	+	0.0206026	TRMU
chr15	81384774	cg21313729	3.56175	0.000989646	uc010blp.1	-6974	81391749	81436161	+	-6974	CFAP161
chr9	137592633	cg13984701	3.56138	0.000990708	uc031tfl.1	0	137533651	137736688	+	0.290499	COL5A1
chr11	67442195	cg18492926	3.56132	0.000990881	uc001oms.3	0	67429633	67448685	-	0.340647	ALDH3B2
chr2	190306182	cg27370131	3.56062	0.000992864	uc002uqn.1	0	190306159	190340264	+	0.000674388	WDR75
chr12	54959611	cg21821315	3.5601	0.000994341	uc009znq.3	0	54955228	54973023	+	0.246305	PDE1B
chr7	116328032	cg01921059	3.55968	0.000995545	uc010lkh.3	0	116312459	116438440	+	0.123614	MET
chr8	126441753	cg24797493	3.55854	0.000998793	uc003yrx.3	-809	126442563	126450644	+	-809	TRIB1
chr3	23852061	cg20950724	-3.55967	0.00099556	uc021wua.1	0	23851934	23933131	+	0.0015641	UBE2E1
chr6	32815761	cg11969117	-3.56053	0.000993107	uc003ocg.3	0	32812986	32821748	-	0.683291	TAP1
chr5	54522784	cg23427998	-3.56908	0.000969049	uc021xyp.1	0	54515425	54523143	-	0.0465146	MCIDAS
chr6	4135837	cg26221019	-3.57166	0.000961916	uc003mwf.3	-5	4115927	4135831	-	-5	ECI2
chr1	178840298	cg05630800	-3.57744	0.000946069	uc010pnb.2	0	178694300	178889237	+	0.74895	RALGPS2
chr19	1490497	cg11843700	-3.58426	0.000927708	uc002lta.2	-86	1481427	1490410	-	-86	PCSK4
chr11	93474724	cg21866596	-3.59314	0.000904321	uc001ped.3	-20	93469096	93474703	-	-20	TAF1D
chr13	108518419	cg17673237	-3.59758	0.000892834	uc001vql.3	0	107820879	108519460	-	0.00149016	FAM155A
chr10	102222660	cg19547459	-3.60459	0.000894827	uc001krb.3	-151	102222812	102243399	+	-151	WNT8B
chr4	982826	cg02776128	-3.62547	0.000823866	uc003gcc.3	0	981445	987224	-	0.761031	SLC26A1
chr4	108779948	cg26161261	-3.6274	0.000819271	uc003hyl.4	0	108745721	108836204	+	0.37827	SGMS2
chr13	21371628	cg03622664	-3.62902	0.000815452	uc001unq.4	0	21351468	21476913	-	0.839292	XPO4
chr16	760528	cg08792976	-3.63367	0.00080458	uc002cjd.3	-4644	765173	767480	+	-4644	METRN
chr2	239197139	cg24831107	-3.6581	0.000749647	uc010znw.1	0	239170183	239198743	-	0.0561625	PER2
chr5	14487610	cg10999410	-3.66134	0.00074265	uc003jfh.1	0	14293121	14489274	+	0.991517	TRIO
chr6	33398677	cg24198941	-3.66587	0.000732964	uc011dri.2	0	33387847	33421466	+	0.322139	SYNGAP1
chr1	45106266	cg00352560	-3.66716	0.000730237	uc001cma.1	0	45098015	45117395	+	0.425748	RNF220
chr2	242659424	cg24678040	-3.66864	0.000727104	uc002wcd.3	0	242641456	242668896	+	0.65481	ING5
chr10	31191938	cg20692337	-3.66949	0.000725318	uc010qec.1	0	31137460	31320866	-	0.702965	ZNF438
chr11	2597528	cg11096000	-3.6705	0.000723188	uc001lwo.4	0	2482666	2870340	+	0.296285	KCNQ1
chrX	101139558	cg17929087	-3.67089	0.000722371	uc011mrm.2	0	101137260	101187039	-	0.953836	ZMAT1
chr17	72542117	cg03069736	-3.68076	0.000701972	uc002jky.2	0	72537205	72542310	-	0.0378061	CD300C
chr17	78668209	cg09141931	-3.68234	0.000698757	uc010wug.1	0	78518625	78940173	+	0.354845	RPTOR
chr2	207024562	cg21660531	-3.68414	0.000695106	uc002vbh.1	0	207024318	207027653	+	0.0731634	EEF1B2
chr14	74115032	cg25002125	-3.68685	0.000689652	uc010arv.3	0	74111578	74170431	+	0.0586886	DNAL1
chr6	70576541	cg06321883	-3.70705	0.000650304	uc003pfc.1	0	70576448	70922157	+	0.000269012	COL19A1
chr4	2263832	cg27070244	-3.71321	0.000638738	uc003gev.1	-92	2259709	2263739	-	-92	MXD4
chr7	116869944	cg05069728	-3.72443	0.000633683	uc011knm.2	0	116660272	116870075	+	0.999376	ST7
chr11	2889840	cg22675922	-3.74851	0.000576205	uc009ydq.3	-1422	2891263	2893336	+	-1422	KCNQ1DN
chr4	7219810	cg18431297	-3.74996	0.000573765	uc003gkb.4	0	7194374	7744564	+	0.0462313	SORCS2
chr6	42531902	cg18136423	-3.76824	0.000543874	uc011dur.2	0	42531760	42661243	+	0.00109667	UBR2
chr10	1254425	cg07928363	-3.77304	0.000536286	uc009xhq.3	0	1223253	1779670	-	0.943977	ADARB2
chr19	35455007	cg13412003	-3.77584	0.000531891	uc002nxh.1	-53	35447258	35454953	-	-53	ZNF792
chr21	46707951	cg04657831	-3.79119	0.000508482	uc002zhf.3	-15	46707967	46717269	+	-15	LOC642852
chr2	237029101	cg14464361	-3.79851	0.000497656	uc002vvt.3	0	236402733	237040444	+	0.982213	AGAP1
chr3	115556374	cg27309905	-3.79867	0.000497422	uc011bis.2	0	115521210	116164385	-	0.945327	LSAMP
chr16	3199713	cg00912337	-3.80404	0.000489642	uc002cuf.1	0	3194220	3199964	+	0.956302	NA
chr19	8218302	cg02821268	-3.83024	0.000465686	uc002mjf.3	-5920	8130287	8212381	-	-5920	FBN3
chr8	54755848	cg02708898	-3.83287	0.0004498	uc011ldv.3	0	54628103	54755871	-	0.000180014	ATP6V1H
chr15	77324526	cg11652496	-3.8338	0.000448569	uc010bkw.1	0	77287746	77329671	+	0.877281	PSTPIP1
chr8	144417183	cg17060339	-3.83411	0.000448168	uc011lke.3	0	144391497	144442147	-	0.492873	TOP1MT
chr8	10918152	cg21725652	-3.8455	0.000433364	uc003wtk.1	0	10753657	11058875	-	0.461057	XKR6
chrX	43515457	cg14191108	-3.84551	0.000433352	uc011mkw.3	0	43514155	43606071	+	0.0141651	MAOA
chr8	6442958	cg08777992	-3.86787	0.000405651	uc003wqi.3	0	6264113	6501140	+	0.754534	MCPH1
chr11	1991875	cg02659532	-3.87971	0.000391697	uc001luy.2	-3113	1994989	1999674	+	-3113	NA
chr4	13543985	cg24721899	-3.89748	0.000371607	uc003gmx.2	0	13542454	13546114	-	0.581694	NKX3-2
chr12	124829288	cg16638748	-3.91058	0.000357449	uc010tba.2	0	124824552	124979914	-	0.969516	NCOR2
chr16	989298	cg16755026	-3.91131	0.000356668	uc010uuv.1	0	931419	1020984	-	0.353777	LMF1
chr2	130636145	cg08053204	-3.91624	0.000351492	uc010yzp.2	44289	130680435	130691890	-	44289	PLAC9P1
chr7	86974861	cg21526343	-3.92054	0.000347036	uc003uiq.4	-29	86954664	86974831	-	-29	TP53TG1
chr7	102937535	cg06155229	-3.94078	0.000326768	uc010liu.1	-337	102937873	102949706	+	-337	PMPCB
chr2	68465373	cg14414124	-3.97431	0.000295703	uc002sei.1	0	68405989	68479651	-	0.193831	PPP3R1
chr6	4794490	cg26423041	-4.01168	0.000264451	uc003mwk.3	0	4776680	4955778	+	0.0994428	CDYL
chr8	49836160	cg14676272	-4.01397	0.000262648	uc003xqp.3	-2160	49830239	49833999	-	-2160	SNAI2
chr1	55008150	cg12720839	-4.01742	0.000259951	uc001cxj.2	0	55007930	55076005	+	0.00323173	ACOT11
chr2	232115234	cg03448840	-4.01875	0.000258915	uc031rrs.1	0	232063294	232238606	+	0.296272	ARMC9
chr5	153417076	cg03707950	-4.02745	0.000252256	uc011dda.2	0	153371269	153418497	-	0.0300881	FAM114A2
chr16	73092394	cg00614832	-4.0328	0.000248242	uc002fcl.3	0	72816786	73092534	-	0.00050771	ZFHX3
chr8	110587155	cg04838847	-4.04351	0.000240392	uc010mcv.3	0	110586405	110704020	-	0.993623	SYBU
chr4	7373375	cg10525642	-4.06786	0.000223442	uc003gkb.4	0	7194374	7744564	+	0.325344	SORCS2
chr6	33391341	cg00106093	-4.0784	0.000216473	uc011dri.2	0	33387847	33421466	+	0.103929	SYNGAP1
chr3	138313050	cg14216142	-4.08364	0.000213085	uc003esm.3	0	138218726	138313129	-	0.000836838	CEP70
chr10	103986128	cg13447927	-4.08946	0.000209383	uc001kut.3	-14	103986143	103989344	+	-14	ELOVL3
chr3	40351210	cg15151911	-4.09916	0.000203354	uc003ckc.3	0	40351173	40353915	+	0.0134938	EIF1B
chr17	19140672	cg06418646	-4.11825	0.000191979	uc002gvc.2	-17	19140690	19187027	+	-17	EPN2
chr16	67063319	cg09000178	-4.11944	0.000191293	uc010vja.2	0	67063050	67134958	+	0.00374089	CBFB
chr20	36931287	cg24229276	-4.14969	0.000174584	uc002xib.2	-1264	36932552	36965905	+	-1264	BPI
chr4	54970254	cg03669782	-4.15972	0.00016937	uc003haa.3	0	54243820	55164412	+	0.789094	PDGFRA
chr6	150390014	cg18418460	-4.16604	0.000166158	uc011eek.1	0	150386534	150390283	-	0.0717525	ULBP3
chr17	62019307	cg09760889	-4.17583	0.000161305	uc002jds.1	0	62015914	62050278	-	0.901263	SCN4A
chr6	31540461	cg26348243	-4.19839	0.000150639	uc003nue.2	0	31540071	31542100	+	0.192213	LTA
chr1	30161665	cg10585371	-4.20629	0.000147068	uc001bry.3	325133	30486799	30510456	-	325133	NA
chr16	23309498	cg04710528	-4.21493	0.000143259	uc002dln.3	-4092	23313591	23392620	+	-4092	SCNN1B
chr8	95651218	cg11204212	-4.24477	0.000130832	uc022ayh.1	0	95649513	95651695	-	0.218607	LOC100288748
chr16	29188796	cg09602020	-4.25283	0.000127659	uc010vct.2	0	28467696	29415809	-	0.239437	NA
chr11	125220543	cg26840462	-4.25815	0.000125607	uc010sbb.2	0	125034559	125303285	+	0.692095	PKNOX2
chr6	27205956	cg16998186	-4.33636	9.89127e-05	uc021ypk.1	-532	27205350	27205423	-	-532	NA
chr9	137358801	cg27163412	-4.4006	9.22231e-05	uc004cfc.1	26369	137298428	137332431	+	26369	RXRA
chr20	35808076	cg13778778	-4.44323	7.12327e-05	uc002xgq.3	0	35807456	35870025	+	0.00990906	RPN2
chr7	134323035	cg27052537	-4.44978	6.98087e-05	uc003vrv.3	-8495	134331531	134364567	+	-8495	BPGM
chr21	45661066	cg24327461	-4.50275	5.92785e-05	uc010gpp.1	-231	45649480	45660834	-	-231	ICOSLG
chr7	137265171	cg23925551	-4.77515	2.53945e-05	uc003vtu.3	0	137074385	137531609	-	0.58273	DGKI
chr5	32177881	cg01063413	-4.80139	2.33909e-05	uc003jhp.1	-3455	32124824	32174425	-	-3455	GOLPH3
chr6	32191226	cg11868595	-4.92211	1.60093e-05	uc003obc.3	0	32183648	32191844	-	0.0754026	NOTCH4
chr7	150773354	cg03426615	-4.96464	1.40019e-05	uc011kvf.2	0	150771829	150773617	-	0.147092	NA
chr13	36785935	cg09805172	-5.58779	1.93465e-06	uc010tei.2	0	36742345	36871992	-	0.663779	CCDC169-SOHLH2
										799 Unique Genes

## Sheet: Si_sig
CpG Assoc - Si dose associated
CHR	MAPINFO	CPG.Labels	T.statistic	P.value	hg19.ts	hg19.tsDist	hg19.tsStart	hg19.tsEnd	hg19.tsStrand	hg19.tsRelPos	hg19.tsSymbol
chr14	23291897	cg23708763	5.05693	2.89199e-05	uc001wgv.4	-2876	23242432	23289020	-	-2876	SLC7A7
chr2	188689981	cg15351895	4.9617	3.7178e-05	uc002uqb.2	-270761	188343305	188419219	-	-270761	TFPI
chr5	136682394	cg19567866	4.85887	4.87736e-05	uc003lbp.3	0	136310987	136835018	-	0.29125	SPOCK1
chr5	171723358	cg06563640	4.7494	6.51236e-05	uc003mbp.1	-12562	171636650	171710795	-	-12562	UBTD2
chr16	88111425	cg09376583	4.74384	6.60866e-05	uc002fkr.3	500	88003624	88110924	+	500	BANP
chr8	28961315	cg07023317	4.73416	6.77979e-05	uc003xhh.4	0	28924795	29120610	-	0.813497	KIF13B
chr2	204822542	cg15247069	4.69386	7.54131e-05	uc010fua.3	0	204801471	204826298	+	0.848713	ICOS
chr8	19463150	cg06784232	4.63694	8.76433e-05	uc011kyp.2	0	19261672	19615382	-	0.430386	CSGALNACT1
chr4	39458346	cg00799619	4.63403	8.83211e-05	uc011byl.1	0	39457431	39460568	-	0.70832	RPL9
chr17	40315837	cg04276951	4.50906	0.000122829	uc002hzb.2	0	40308910	40333296	-	0.715944	KCNH4
chr19	43918371	cg13985252	4.50181	0.000125202	uc002owk.3	0	43892763	43922767	+	0.853486	TEX101
chr8	1589365	cg23546506	4.45055	0.00014332	uc003wpm.4	0	1449532	1656642	+	0.675163	DLGAP2
chr3	121025407	cg14987681	4.44515	0.000145375	uc011bji.2	0	120627050	121143608	+	0.771176	STXBP5L
chr11	64492155	cg20234205	4.35727	0.000183244	uc021qkx.1	-1494	64373646	64490660	-	-1494	NRXN2
chr10	1234332	cg02069524	4.35588	0.000183915	uc009xhq.3	0	1223253	1779670	-	0.980089	ADARB2
chr7	4049819	cg24851600	4.35128	0.000186156	uc003smx.3	0	3341080	4308631	+	0.732508	SDK1
chr3	111636305	cg20731121	4.3364	0.00019359	uc003dyi.3	0	111630457	111695364	+	0.0900981	PHLDB2
chr2	108779984	cg07583848	4.31989	0.000202188	uc010ywo.2	-83666	108863651	108881807	+	-83666	SULT1C3
chr14	101123390	cg16381321	4.30657	0.000209394	uc001yhr.1	-214	101123605	101139081	+	-214	LINC00523
chr2	39948248	cg17293973	4.30384	0.000210905	uc002rrt.3	3143	39893035	39945104	+	3143	TMEM178A
chr2	3063598	cg23243474	4.28244	0.000223109	uc002qxh.1	0	2898820	3129798	-	0.286607	NA
chr10	64578186	cg14435603	4.26018	0.000236555	uc009xph.3	0	64571756	64578927	-	0.103333	EGR2
chr5	82970473	cg22006672	4.25674	0.000238701	uc003kin.3	0	82934017	83016896	-	0.56013	HAPLN1
chr1	152799138	cg06221609	4.2531	0.000240993	uc010pdw.2	-810	152799949	152800573	+	-810	LCE1A
chr6	33279574	cg16632096	4.2457	0.000245726	uc011drc.2	0	33272045	33282164	-	0.255954	TAPBP
chr16	85254655	cg16796458	4.24341	0.000247204	uc021tmc.1	-61908	85316564	85321685	+	-61908	LINC00311
chr17	33776116	cg17653886	4.23425	0.000253225	uc010ctt.2	-259	33762115	33775856	-	-259	SLFN13
chr1	98386723	cg15991546	4.234	0.000253392	uc001drw.3	-107	98185314	98386615	-	-107	DPYD
chr12	43499608	cg21672401	4.23394	0.000253434	uc010skx.2	248403	43748012	43945724	-	248403	ADAMTS20
chr7	139484351	cg24431161	4.23232	0.000254515	uc010lne.3	0	139478047	139720125	+	0.0260412	TBXAS1
chr1	221908735	cg13442201	4.21175	0.000268634	uc001hmz.2	0	221874764	221915516	-	0.166397	DUSP10
chr9	139097029	cg21174055	4.19902	0.000277758	uc004cha.3	-73	139088096	139096955	-	-73	LHX3
chr11	5474612	cg19968009	4.19849	0.000278143	uc001maq.2	0	5363744	5526882	-	0.320404	OR51B5
chr12	57478107	cg02379973	4.19428	0.000281231	uc001smz.3	-4569	57482677	57489259	+	-4569	NAB2
chr16	9855960	cg00792185	4.19229	0.000282708	uc010uym.2	0	9847265	10276611	-	0.979748	GRIN2A
chr19	1354361	cg18335681	4.18927	0.000284957	uc010dsi.2	-614	1354976	1371478	+	-614	MUM1
chr1	33207817	cg13902189	4.18148	0.000290835	uc001bvu.1	0	33207512	33240571	+	0.00922593	KIAA1522
chr12	58263161	cg04792034	4.16269	0.000305525	uc009zqg.3	-22413	58213710	58240747	-	-22413	CTDSP2
chr10	111216962	cg16664405	4.1557	0.000311169	uc021pxz.2	217471	110999458	110999490	+	217471	NA
chr15	41820721	cg02043172	4.15073	0.000315248	uc001zod.3	0	41809375	41836464	-	0.581158	RPAP1
chr9	140189025	cg02844502	4.13795	0.000325981	uc004cmo.2	5057	140194083	140196703	-	5057	NRARP
chr8	142149205	cg06440414	4.13723	0.000348041	uc010mep.3	0	142146657	142205900	+	0.0430093	DENND3
chr10	134601341	cg15558882	4.13539	0.000328175	uc001llr.2	-1803	134598320	134599537	-	-1803	NKX6-2
chr2	16083276	cg07083806	4.12802	0.000334571	uc010yjr.2	0	16082046	16087129	+	0.241983	MYCN
chr3	27764810	cg16971668	4.12754	0.000334989	uc011axc.2	-603	27757440	27764206	-	-603	EOMES
chr1	117794032	cg14658715	4.12721	0.000335282	uc021osp.1	-7901	117785832	117786130	-	-7901	NA
chr12	7917888	cg01786216	4.12636	0.000336031	uc009zfx.2	0	7917812	7926717	+	0.00853453	NANOGNB
chr11	1874291	cg14654833	4.12567	0.000336636	uc001lui.3	0	1874200	1913493	+	0.00231593	LSP1
chr17	46685448	cg07547765	4.1232	0.000338818	uc002inv.3	0	46684595	46688383	-	0.774815	HOXB7
chr2	1418294	cg15977002	4.12062	0.000341114	uc010yip.2	0	1418180	1546499	+	0.000888411	TPO
chr12	96381050	cg14863458	4.11756	0.000343863	uc010sux.2	0	96366440	96390143	-	0.383622	HAL
chr19	1226966	cg06909547	4.10854	0.000352078	uc002lrl.1	0	1205798	1228434	+	0.935148	STK11
chr2	175450074	cg24401656	4.10353	0.000356727	uc002ujc.1	0	175435897	175547627	-	0.873114	WIPF1
chr18	77518229	cg12016792	4.07991	0.00037946	uc021ult.1	3718	77441430	77514510	+	3718	CTDP1
chr7	130561511	cg11370011	4.07565	0.000383712	uc011kpj.2	0	130561506	130561569	-	0.920635	MIR29A
chr7	150779110	cg04025965	4.07523	0.000384133	uc003wjd.3	0	150778172	150780620	-	0.61683	TMUB1
chr15	41245554	cg25142954	4.07098	0.000388424	uc001znh.2	-81	41245636	41248717	+	-81	CHAC1
chr11	14927456	cg25251204	4.06397	0.0003956	uc001mlr.3	-13704	14899556	14913751	-	-13704	CYP2R1
chr1	10856466	cg23723903	4.06384	0.000395736	uc001arp.2	0	10707263	10856733	-	0.00178631	CASZ1
chr4	68622191	cg27219973	4.05936	0.000400399	uc003hdl.4	0	68566996	68946669	+	0.145375	UBA6-AS1
chr17	62141556	cg11099375	4.04845	0.000411971	uc002jdz.2	0	62120390	62207502	-	0.757025	ERN1
chr7	156880533	cg19318147	4.04449	0.000416261	uc003wnf.2	-51121	156931655	156981988	+	-51121	UBE3C
chr13	114801587	cg15082473	4.04203	0.000418938	uc010aha.1	0	114786880	114801669	-	0.00554466	RASA3
chr15	34640893	cg26471610	4.02613	0.000436697	uc001zif.3	0	34638066	34649931	+	0.238264	NUTM1
chr11	68547532	cg21868480	4.01307	0.000451838	uc001oog.4	0	68522351	68609399	-	0.710723	CPT1A
chr7	150741096	cg11367539	4.00874	0.000456964	uc011kvd.2	0	150725510	150744869	+	0.805104	ABCB8
chr17	17718525	cg19619576	3.99453	0.000474222	uc002gru.2	0	17714663	17740325	-	0.849505	SREBF1
chr4	40588553	cg00802478	3.99443	0.000474345	uc011bys.1	0	40425272	40632640	-	0.212603	RBM47
chr8	142297584	cg00892792	3.98215	0.000489767	uc010meq.1	-33358	142220870	142264225	-	-33358	SLC45A4
chr16	88897622	cg18567405	3.98035	0.000492078	uc010cid.3	0	88880142	88923374	-	0.59567	GALNS
chr1	14029478	cg08425678	3.9776	0.000495612	uc001avg.3	0	14026735	14151574	+	0.0219723	PRDM2
chr8	110702751	cg08590987	3.96376	0.000513808	uc010mcv.3	0	110586405	110704020	-	0.0107894	SYBU
chr19	48999042	cg15200801	3.96055	0.000518124	uc002pjk.3	0	48988528	49016446	-	0.623397	LMTK3
chr17	39991813	cg07124642	3.9574	0.000552683	uc021txo.1	0	39981334	39992523	-	0.0634552	NT5C3B
chr4	89619085	cg13610072	3.95692	0.000523046	uc011cdo.2	0	89579419	89629693	+	0.788996	HERC3
chr2	73119097	cg06624418	3.9561	0.000524152	uc002sik.2	0	73114512	73119289	+	0.959807	SPR
chr14	69618595	cg06609390	3.95335	0.000527921	uc001xks.2	0	69584904	69619914	-	0.037675	DCAF5
chrX	103268245	cg01821906	3.94357	0.000541529	uc004elr.3	0	103265719	103268256	-	0.00433583	H2BFWT
chr1	207991780	cg03885098	3.94194	0.000543835	uc009xcm.1	0	207974867	207996048	-	0.201501	NA
chr12	83953441	cg06234511	3.93326	0.00055626	uc010suk.2	425373	83080934	83528067	+	425373	TMTC2
chr6	32363875	cg03371894	3.92876	0.000562798	uc010jua.1	0	32362513	32374900	-	0.890046	BTNL2
chr19	53393512	cg03067828	3.92834	0.000563423	uc002qai.3	0	53379425	53400813	-	0.34136	ZNF320
chr19	46142914	cg25277950	3.92366	0.000570323	uc010xxn.1	0	46119719	46148175	-	0.184882	EML2
chr11	3350946	cg09516423	3.92067	0.000574763	uc001lxs.3	28210	3379157	3400452	-	28210	ZNF195
chr11	334833	cg22630733	3.91945	0.000576593	uc001loz.3	9201	318653	325631	+	9201	NA
chr3	171792545	cg14016236	3.91523	0.000582959	uc003fhz.4	0	171758344	172118492	+	0.0949637	FNDC3B
chr14	103374714	cg11180083	3.91013	0.000590725	uc010txy.2	0	103243816	103377837	+	0.976698	TRAF3
chr17	19188816	cg17742418	3.9093	0.000592013	uc010vyq.2	0	19186263	19240028	+	0.0474844	EPN2
chr3	109735618	cg16722884	3.90809	0.000593879	uc003dxr.1	521603	109128837	109214014	+	521603	LINC01205
chrX	107225589	cg06184979	3.9079	0.000594161	uc004enn.1	0	107224094	107225600	-	0.00730412	TEX13B
chr12	90278335	cg03804255	3.90478	0.000599005	uc001tbi.4	172605	90102732	90105729	+	172605	ATP2B1-AS1
chr18	8367691	cg12995090	3.89705	0.000611143	uc010wzl.2	0	7946929	8406859	+	0.914839	PTPRM
chr3	71686895	cg18193148	3.89029	0.000621965	uc003dov.4	41544	71728440	71774526	-	41544	EIF4E3
chr7	2606796	cg02072875	3.88864	0.000624644	uc003smo.4	0	2598632	2654368	+	0.146476	IQCE
chr22	50964219	cg10093031	3.88796	0.000625741	uc010hbd.4	0	50964181	50968514	-	0.99123	TYMP
chr7	117952792	cg22287094	3.88603	0.000628896	uc003vji.3	70007	117864712	117882784	+	70007	ANKRD7
chr13	40107878	cg05664833	3.87744	0.000643074	uc001uxf.3	0	39917029	40177356	-	0.266887	LHFPL6
chr16	68346347	cg27077685	3.87323	0.000650131	uc010vlg.2	0	68344877	68391169	+	0.0317549	PRMT7
chr12	111845176	cg11714320	3.86577	0.000662827	uc001tse.3	0	111843752	111889427	+	0.0311768	SH2B3
chr3	184302398	cg13460850	3.86135	0.000670479	uc003foz.3	2201	184279587	184300196	+	2201	EPHB3
chr1	214557295	cg24400347	3.85551	0.000717389	uc010pty.2	0	214549562	214725024	-	0.955928	PTPN14
chr20	32382851	cg08964435	3.85181	0.000687266	uc002wzz.3	2775	32374894	32380075	+	2775	ZNF341
chr14	99183369	cg21878112	3.85006	0.000690398	uc001yfz.2	0	99177950	99184103	+	0.880709	C14orf177
chr2	218481168	cg15353469	3.83448	0.000718836	uc002vgo.3	0	218148746	218621316	-	0.296566	DIRC3
chr20	23969432	cg13424446	3.82087	0.000744611	uc002wtu.3	-15	23965690	23969416	-	-15	GGTLC1
chr13	110522297	cg17797229	3.81933	0.000747576	uc001vqv.3	-83382	110406184	110438914	-	-83382	IRS2
chr9	97844901	cg13853813	3.81656	0.000752955	uc011luk.2	0	97766415	97845950	+	0.986811	C9orf3
chr6	1393675	cg10759602	3.81318	0.000759583	uc003mtm.3	0	1390069	1395832	+	0.625716	FOXF2
chr22	43548696	cg08909806	3.81288	0.000760167	uc031rxx.1	0	43547941	43559248	+	0.0667728	TSPO
chr4	3475233	cg17924901	3.81236	0.000761192	uc003ghe.3	0	3465033	3496209	+	0.327175	DOK7
chr7	2625512	cg25421092	3.81176	0.000762378	uc003smo.4	0	2598632	2654368	+	0.482274	IQCE
chr6	167129857	cg25090416	3.80978	0.000766288	uc003qvd.1	0	166822854	167275771	-	0.322165	RPS6KA2
chr2	68880245	cg25248445	3.80899	0.000767854	uc010yqj.2	0	68872794	68882708	+	0.751563	PROKR1
chr16	2005837	cg09253758	3.80668	0.000772459	uc021tak.1	0	1903352	2173093	-	0.620061	NA
chr12	22704367	cg05754872	3.80542	0.000774986	uc009ziy.1	-6914	22630962	22697452	-	-6914	C2CD5
chr17	841205	cg10241823	3.80102	0.000783844	uc002fsa.3	0	702553	882998	-	0.231611	NXN
chr18	10414426	cg21850271	3.79995	0.000786016	uc002kom.4	-40198	10454625	10488698	+	-40198	APCDD1
chr20	62549301	cg07835236	3.79747	0.000791073	uc002yhf.3	0	62526455	62567384	+	0.558186	DNAJC5
chr13	104057520	cg09557341	3.79443	0.00079732	uc031qnd.1	-122671	103934829	103934848	-	-122671	MIR548AS
chr14	61111558	cg24757937	3.79294	0.00080039	uc001xfb.4	0	61111417	61116155	-	0.970241	SIX1
chr11	93862716	cg08795962	3.79039	0.000805692	uc001per.3	0	93862094	93915137	+	0.0117263	PANX1
chr2	120195527	cg19599165	3.7848	0.000817405	uc002tly.3	0	120189446	120196096	+	0.914436	TMEM37
chr4	7301854	cg06794034	3.78331	0.000820569	uc003gkb.4	0	7194374	7744564	+	0.195351	SORCS2
chr6	39854530	cg15242360	3.78306	0.000821082	uc003oox.3	0	39760773	39872653	+	0.838014	DAAM2
chrX	69510071	cg16256230	3.7794	0.000828883	uc010nkw.3	0	69509933	69640774	+	0.00105472	KIF4A
chr1	67519677	cg14206730	3.77928	0.000829148	uc001ddk.2	0	67465015	67520080	-	0.00731862	SLC35D1
chr5	125374670	cg21170583	3.77867	0.000830461	uc011cwt.2	-321117	125695788	125829853	+	-321117	GRAMD2B
chr6	9126522	cg05267740	3.77862	0.000830567	uc021ylh.1	340843	8435856	8785678	+	340843	LOC100506207
chrX	12513550	cg11655867	3.77502	0.000838315	uc011mij.2	0	12156585	12742642	+	0.609096	FRMPD4
chr11	16898482	cg24885937	3.77411	0.000840293	uc001mmo.3	0	16809207	17035963	-	0.606295	PLEKHA7
chr5	140207760	cg08448812	3.77373	0.000841129	uc003lho.2	0	140207650	140391929	+	0.000596921	PCDHA6
chr6	32520615	cg22627029	3.7632	0.000864309	uc003obn.1	0	32520490	32527779	-	0.982851	HLA-DRB6
chr3	97615749	cg18279254	3.76292	0.000864918	uc021xbn.2	0	97540884	97663830	+	0.608926	CRYBG3
chrX	154283466	cg11138004	3.76036	0.00087066	uc004fmw.3	0	154255064	154285191	+	0.942742	FUNDC2
chr2	192626826	cg14756640	3.75819	0.000875536	uc002utb.3	72205	192699032	192712006	-	72205	CAVIN2
chr11	13519025	cg24816298	3.75807	0.000875822	uc001mlb.3	-1457	13513601	13517567	-	-1457	PTH
chr3	117267936	cg07449209	3.75609	0.000880297	uc021xcv.1	521535	116746375	116746400	+	521535	NA
chr17	74069256	cg21885995	3.75539	0.0008819	uc010wsu.2	-648	74034856	74068607	-	-648	SRP68
chr17	47075281	cg14335894	3.75203	0.000933941	uc010dbj.3	0	47074774	47133507	+	0.00863229	IGF2BP1
chr11	69258364	cg23754431	3.75155	0.000890681	uc001ooz.2	13974	69240458	69244389	+	13974	NA
chr8	72456434	cg01457572	3.7515	0.000890795	uc003xyw.3	0	72315675	72459892	-	0.0239778	NA
chr11	60101475	cg14750746	3.74788	0.00089915	uc001npd.3	-879	60102355	60108441	+	-879	MS4A6E
chr8	7622631	cg09324326	3.74504	0.000905754	uc031tad.1	-4474	7627106	7628835	+	-4474	FAM90A10P
chr16	2012341	cg15139008	3.74442	0.000907203	uc002cnp.1	0	2012335	2012467	-	0.954545	SNORA10
chr19	47522996	cg06406719	3.74104	0.000915137	uc002pfw.3	-104	47523101	47549017	+	-104	NPAS1
chr7	2296703	cg18772858	3.73815	0.000921986	uc003slw.3	0	2291405	2354099	-	0.915494	SNX8
chr20	61583736	cg00727912	3.73746	0.000923622	uc002ydz.4	-262	61583999	61599949	+	-262	SLC17A9
chr7	47947407	cg00322509	3.73686	0.000925052	uc003tny.2	0	47814250	47988071	-	0.233942	PKD1L1
chr11	94134446	cg03345037	3.72901	0.000943952	uc001pet.2	0	94110477	94134585	-	0.00576572	GPR83
chr15	43513055	cg24485332	3.72824	0.000945834	uc010udm.2	0	43489426	43513323	-	0.0112148	EPB42
chr14	35099471	cg06161720	3.72675	0.000949481	uc010amm.1	-104	35037060	35099366	-	-104	SNX6
chr13	114793125	cg13738075	3.72524	0.00095318	uc010aha.1	0	114786880	114801669	-	0.577727	RASA3
chr1	3558237	cg07349054	3.72072	0.000964331	uc010nzi.2	0	3548461	3566671	-	0.463152	WRAP73
chr10	121975012	cg19940329	3.72066	0.000964492	uc010qtd.2	-241453	122216466	122341296	+	-241453	PLPP4
chr9	90113593	cg19734228	3.71754	0.000972262	uc004apd.3	0	90112756	90323549	+	0.00397072	DAPK1
chr11	70440395	cg01397507	3.71351	0.000982404	uc010rqp.1	0	70336271	70507923	-	0.393401	SHANK2
chr8	58132287	cg10071035	3.70784	0.000996847	uc003xtf.3	0	58131648	58145388	+	0.0465066	LINC01606
chr8	144798544	cg27499860	3.7078	0.000996958	uc003yzj.3	0	144798507	144804633	+	0.00603983	MAPK15
chr17	36717733	cg02156870	-3.71648	0.000974909	uc002hqh.1	0	36717699	36760865	-	0.999212	SRCIN1
chr19	50393254	cg03608628	-3.71714	0.000973261	uc010eno.3	0	50390639	50432988	-	0.938251	IL4I1
chr17	43306622	cg12805374	-3.72787	0.000946727	uc002iin.3	0	43299292	43324683	+	0.288685	FMNL1
chr18	9536992	cg13272780	-3.72894	0.00094412	uc002koc.3	0	9475530	9538106	+	0.982198	RALBP1
chrX	47248128	cg17215052	-3.72925	0.000943373	uc010nhr.1	0	47248049	47248175	+	0.626984	SNORA11C
chrX	103216908	cg04388409	-3.72928	0.000943302	uc010noz.3	0	103216594	103220563	+	0.0791131	TMSB15B
chr5	178421314	cg15674997	-3.73366	0.000932717	uc003mjr.3	0	178405330	178422124	-	0.0482315	GRM6
chr10	1585345	cg10544696	-3.73419	0.000931437	uc009xhq.3	0	1223253	1779670	-	0.349243	ADARB2
chr2	129076335	cg17977173	-3.73558	0.000928111	uc002tpt.4	-163	129023054	129076171	-	-163	HS6ST1
chr11	125366238	cg13229245	-3.73661	0.000925657	uc001qbz.1	0	125365110	125368166	+	0.36911	NA
chr19	17908598	cg15456115	-3.74081	0.000915675	uc010ebe.1	0	17905919	17924385	+	0.145077	B3GNT3
chr9	90341041	cg14236855	-3.74185	0.000913234	uc010mqh.3	0	90340974	90346384	+	0.0123845	CTSL
chr2	179428333	cg10939966	-3.74279	0.00091103	uc031rqd.1	0	179390717	179672150	-	0.866341	TTN
chr6	34002114	cg01140008	-3.74285	0.00091089	uc031som.1	0	33989623	34123399	-	0.906627	GRM4
chr10	23216695	cg19542987	-3.74395	0.000908292	uc001irm.4	-258	23216954	23326514	+	-258	ARMC3
chr9	104139000	cg13823666	-3.74687	0.000901482	uc004bbd.4	0	104122699	104147287	-	0.337034	BAAT
chr11	71294819	cg02203760	-3.74723	0.000900651	uc001oqu.3	-897	71292901	71293921	-	-897	KRTAP5-11
chr11	66315239	cg04663194	-3.75377	0.000885581	uc021qlz.2	0	66314312	66330799	+	0.0562261	ACTN3
chr6	32972989	cg26306056	-3.75454	0.000883834	uc010juj.3	0	32971960	32977389	-	0.810462	HLA-DOA
chr19	52391350	cg22331349	-3.75807	0.000875819	uc010ydf.1	0	52383932	52394145	-	0.273671	ZNF577
chr11	128385880	cg11760500	-3.75947	0.000872649	uc001qej.2	0	128328656	128457453	-	0.555704	ETS1
chr13	114004369	cg26159750	-3.76082	0.000869633	uc010tkc.2	0	113979377	114018463	-	0.360589	GRTP1
chr12	66563838	cg10043760	-3.76512	0.000860034	uc009zqs.3	-30	66530717	66563807	-	-30	TMBIM4
chr20	3731334	cg13466253	-3.76543	0.000859345	uc010zqj.2	0	3713317	3733758	+	0.881415	HSPA12B
chr6	31695970	cg16936944	-3.76828	0.000853029	uc003nwq.3	0	31694817	31698039	-	0.642148	DDAH2
chr5	133407209	cg04983821	-3.77118	0.000846671	uc031slc.1	0	133307566	133442104	-	0.259369	VDAC1
chr17	19262015	cg11617818	-3.77331	0.000884704	uc010cqn.2	0	19250259	19266046	-	0.255337	B9D1
chr1	203184923	cg21264521	-3.77387	0.000840816	uc001gzm.1	0	203181959	203241937	-	0.950582	CHIT1
chr22	25051209	cg19968835	-3.7739	0.00084074	uc003abc.2	0	25041133	25055114	-	0.279308	POM121L10P
chr11	278394	cg09205751	-3.77832	0.000831211	uc010qvs.3	-175	278570	285388	+	-175	NLRP6
chr1	152770502	cg15531099	-3.77878	0.000830229	uc021ozh.1	0	152770271	152770615	+	0.671512	NA
chr2	216500637	cg21579959	-3.77985	0.00082792	uc002vfn.1	0	216484358	216692126	-	0.921648	LINC00607
chr14	69790294	cg13170179	-3.78322	0.000820744	uc010aqu.2	0	69726681	69821190	+	0.673089	GALNT16
chr22	20485872	cg10301236	-3.78373	0.000819674	uc021wlx.1	20142	20465448	20465729	+	20142	NA
chr17	27038664	cg19462352	-3.78698	0.000812815	uc002hca.1	0	27030534	27038872	-	0.024946	PROCA1
chr21	46948365	cg17803589	-3.787	0.000812767	uc010gpz.3	0	46934629	46962385	-	0.505116	SLC19A1
chr1	5540501	cg12527097	-3.80381	0.000778211	uc001alp.1	81267	5621769	5728315	-	81267	NA
chr2	220283442	cg03583111	-3.80575	0.00077432	uc002vll.3	0	220283099	220291461	+	0.0410189	DES
chr11	35965367	cg05915294	-3.80917	0.000767503	uc001mwk.1	-244	35965612	36252841	+	-244	LDLRAD3
chr15	67441067	cg15723784	-3.81171	0.000762465	uc010ujs.2	0	67430359	67487533	+	0.187288	SMAD3
chr19	51524690	cg19356189	-3.8179	0.000750351	uc002pvc.4	796	51525487	51529872	-	796	KLK11
chr10	95653642	cg16235861	-3.82306	0.000740394	uc001kjf.2	-87	95653730	95662491	+	-87	SLC35G1
chr9	136819477	cg14629665	-3.82385	0.000738892	uc004ces.3	0	136627016	136857446	-	0.164775	VAV2
chr7	157200028	cg08010530	-3.83186	0.000723719	uc011kvz.2	0	157129710	157210133	+	0.874352	DNAJB6
chr4	175139081	cg01185433	-3.83853	0.000711322	uc003ito.1	0	175015811	175141549	-	0.0196281	NA
chr8	75087963	cg05782888	-3.84145	0.000705967	uc003yae.3	58975	75146939	75233562	-	58975	JPH1
chr3	128716018	cg25576227	-3.84303	0.000703085	uc003elj.4	-3031	128689782	128712986	-	-3031	KIAA1257
chr11	58910158	cg12437873	-3.84518	0.000699168	uc001nnn.1	0	58901712	58910281	-	0.0143541	NA
chr11	1682006	cg14089103	-3.84778	0.000694491	uc001ltq.2	0	1490685	1785501	-	0.351049	MOB2
chr4	78741951	cg13313295	-3.85025	0.000690042	uc003hks.3	-1406	78634541	78740544	-	-1406	CNOT6L
chr5	108208768	cg19526267	-3.85105	0.000725597	uc011cvg.1	0	108084663	108523373	+	0.282886	FER
chr7	101754920	cg16829042	-3.85258	0.000764105	uc003uyx.4	0	101460882	101901513	+	0.667311	CUX1
chr6	28793329	cg04031757	-3.8542	0.000683025	uc021ytc.1	-2162	28791093	28791166	-	-2162	NA
chr2	69056515	cg10580269	-3.85627	0.00067937	uc002sex.3	2557	69001933	69053957	+	2557	ARHGAP25
chr7	1300320	cg04804717	-3.85852	0.00067542	uc011jvw.2	23706	1272654	1276613	+	23706	UNCX
chr6	32032280	cg02402501	-3.86177	0.000669745	uc003nzl.2	0	32008932	32077151	-	0.657749	TNXB
chr11	118892993	cg01237326	-3.8657	0.000662954	uc010ryq.2	0	118889241	118894385	+	0.729393	TRAPPC4
chr7	98257872	cg20262683	-3.86727	0.000660266	uc003upl.2	0	98246597	98259181	+	0.895979	NPTX2
chr15	68097052	cg17973661	-3.87036	0.000654998	uc002aqx.3	0	67932891	68099455	+	0.985573	MAP2K5
chr6	110598407	cg03202832	-3.87849	0.000641311	uc003pub.2	0	110567149	110731939	-	0.810316	METTL24
chr1	151139439	cg04393837	-3.89034	0.000621895	uc021oyn.1	0	151138498	151142773	+	0.220117	SCNM1
chr8	23567658	cg13197216	-3.89283	0.000617881	uc011kzy.3	-3546	23559964	23564111	-	-3546	NKX2-6
chr17	63096635	cg04212979	-3.90407	0.000600113	uc021ubw.1	-36820	63133456	63206780	+	-36820	RGS9
chr14	105663019	cg10240148	-3.90909	0.000592335	uc001yqk.2	12603	105675623	105688729	-	12603	BRF1
chr2	176936377	cg04452311	-3.91108	0.00058927	uc010zeu.2	8457	176944835	176948690	-	8457	EVX2
chr8	27472385	cg24257038	-3.91407	0.000584708	uc003xfz.2	-56	27454434	27472328	-	-56	CLU
chr6	33561266	cg19869469	-3.92198	0.000572821	uc003oew.1	-150	33553883	33561115	-	-150	LINC00336
chr10	107298937	cg17789273	-3.92461	0.000568905	uc001kyi.1	273943	106400859	107024993	+	273943	SORCS3
chr5	115297690	cg10199250	-3.92733	0.000564896	uc003krn.1	0	115297021	115298980	-	0.658499	NA
chr14	104048005	cg23224293	-3.93221	0.00055778	uc010tyd.1	0	104029299	104152568	+	0.151749	KLC1
chrX	74375966	cg23279136	-3.93314	0.000556434	uc011mqn.3	0	74273007	74376175	-	0.00202582	ABCB7
chr9	95986383	cg13707760	-3.93664	0.000582902	uc004atj.3	0	95947212	96082854	+	0.288782	WNK2
chr10	130165379	cg23634554	-3.93679	0.000551176	uc001lkg.1	49388	129979400	130115990	+	49388	NA
chr17	46670610	cg08189801	-3.939	0.000548017	uc002inr.3	0	46668619	46671103	-	0.19847	HOXB5
chr14	61748354	cg15891218	-3.94136	0.000544662	uc001xfl.3	0	61744089	61748530	-	0.0396307	TMEM30B
chr11	69682764	cg05389970	-3.95025	0.000532202	uc001oph.3	-48571	69624736	69634192	-	-48571	FGF3
chr6	42017391	cg26491833	-3.95248	0.00052912	uc011dum.1	-780	41904522	42016610	-	-780	CCND3
chr19	690661	cg15996051	-3.95711	0.00052278	uc010xfs.1	0	685546	695461	-	0.484115	PRSS57
chr1	117421329	cg15485700	-3.97184	0.000503109	uc001egv.1	-31359	117452689	117532972	+	-31359	PTGFRN
chr8	126154086	cg20390587	-3.97424	0.000499966	uc003yrw.2	0	126104083	126379367	+	0.181642	NSMCE2
chr3	45884404	cg04817148	-3.97469	0.000499382	uc031rzf.1	0	45864810	45957216	-	0.787957	LZTFL1
chr22	37216067	cg02978737	-3.99454	0.000474209	uc003apx.3	-549	37196745	37215517	-	-549	PVALB
chr12	54090254	cg05120944	-3.9956	0.000472899	uc001see.3	14647	54104902	54108477	-	14647	CALCOCO1
chr3	131080579	cg20804831	-3.99784	0.000470141	uc003eoc.2	0	131043936	131100319	-	0.350106	LOC339874
chr8	110657174	cg24992181	-4.00728	0.000458717	uc010mcv.3	0	110586405	110704020	-	0.3983	SYBU
chr3	131222041	cg12405775	-4.01677	0.000447501	uc011blp.2	-180	131181045	131221860	-	-180	MRPL3
chr11	62609292	cg05873303	-4.02696	0.000435754	uc009yoi.2	-10	62600383	62609281	-	-10	WDR74
chr6	31621141	cg17797875	-4.02731	0.000435357	uc031sno.1	0	31620187	31625987	+	0.164483	APOM
chr10	34446040	cg13628006	-4.02803	0.000434539	uc010qeq.2	0	34398488	35104253	-	0.932623	PARD3
chr4	7987530	cg14037937	-4.03913	0.000448043	uc003gkr.3	0	7967037	8160559	-	0.894105	ABLIM2
chr2	233793921	cg02941741	-4.05475	0.000405247	uc002vts.2	0	233743396	233877951	-	0.624503	NGEF
chrX	3631104	cg17355083	-4.06089	0.000398805	uc010nde.3	0	3522384	3631675	-	0.00522458	PRKX
chr19	17634172	cg06305609	-4.07252	0.000386855	uc021uqj.1	0	17634110	17664648	+	0.00203026	FAM129C
chr22	37962022	cg03419948	-4.08575	0.000373703	uc003asz.4	0	37956471	37965410	+	0.620987	CDC42EP1
chr11	102188180	cg16705383	-4.08782	0.000371688	uc001pgx.3	0	102188181	102210135	+	-4.55498e-05	BIRC3
chr1	23811445	cg11155265	-4.09157	0.000368059	uc001bhc.1	-387	23768994	23811057	-	-387	ASAP3
chr15	75870836	cg17453250	-4.09861	0.000361341	uc002bal.3	0	75759462	75871625	-	0.00703441	PTPN9
chr1	207277581	cg26430305	-4.10993	0.000350797	uc001hfn.1	0	207277511	207277617	+	0.660377	NA
chr4	120518737	cg05904317	-4.12329	0.000338742	uc003idh.3	0	120415550	120549981	-	0.232417	PDE5A
chr1	47910914	cg00203284	-4.14552	0.000319585	uc001crm.3	4550	47901689	47906363	+	4550	FOXD2
chr17	62084205	cg10275770	-4.15382	0.000312711	uc010wpx.1	0	62081615	62097994	-	0.841871	ICAM2
chr19	47525189	cg05534444	-4.15735	0.000309826	uc002pfy.3	0	47524143	47549017	+	0.0420519	NPAS1
chr19	17317061	cg24828484	-4.17346	0.00029702	uc002nfl.1	0	17308927	17317627	+	0.934943	MYO9B
chrX	129244732	cg25918359	-4.18013	0.000291869	uc004eve.4	-43	129198895	129244688	-	-43	ELF4
chr7	142012988	cg14771419	-4.2138	0.00026719	uc011kro.1	0	142000776	142211011	+	0.0580874	NA
chr6	127588823	cg22019980	-4.21512	0.000266268	uc021zex.1	0	127587983	127609705	+	0.0386705	RNF146
chr11	20618230	cg02027945	-4.21681	0.000265089	uc001mqd.3	-2715	20620946	20676610	+	-2715	SLC6A5
chr6	127664674	cg04774194	-4.22023	0.000262721	uc010kez.3	0	127609857	127664754	-	0.00145727	ECHDC1
chr3	129721259	cg26154860	-4.22764	0.000257658	uc003enc.4	24477	129693236	129696781	+	24477	TRH
chr22	45898553	cg19972696	-4.23304	0.000254028	uc003bgg.1	-165	45898719	45954591	+	-165	FBLN1
chr22	42949593	cg14886794	-4.23495	0.000252759	uc011apn.1	-331	42949925	42967907	+	-331	SERHL2
chr3	5161802	cg07089698	-4.23756	0.000251037	uc003bqg.3	-2127	5163930	5222601	+	-2127	ARL8B
chr22	18738315	cg21442271	-4.24768	0.000244447	uc011agn.2	1389	18721397	18736925	+	1389	NA
chr17	46648014	cg01593673	-4.24809	0.000244184	uc010wlm.2	0	46626232	46667631	-	0.473852	HOXB3
chr13	28498878	cg15961466	-4.2553	0.000239604	uc001urt.2	0	28494168	28500451	+	0.749642	PDX1
chr1	154582007	cg03920003	-4.25834	0.000237699	uc001ffk.3	0	154554534	154600456	-	0.401746	ADAR
chr1	22141400	cg22025064	-4.26336	0.000234583	uc001bfg.1	0	22138758	22151714	+	0.203921	LDLRAD2
chr2	85580627	cg16324018	-4.26612	0.000232888	uc010ysm.2	0	85569078	85581821	-	0.0936985	RETSAT
chr2	451769	cg27583071	-4.27437	0.000227893	uc002qwi.4	-163460	279561	288308	-	-163460	ALKAL2
chr11	13298296	cg08367205	-4.35836	0.000182718	uc001mko.3	-1028	13299325	13408812	+	-1028	ARNTL
chr16	58686097	cg26834627	-4.36227	0.000180851	uc002eoc.1	14200	58700298	58718611	-	14200	SLC38A7
chr3	130612293	cg09134747	-4.39615	0.000165413	uc011bli.2	0	130569369	130735555	+	0.258289	ATP2C1
chr19	50922190	cg06512885	-4.43817	0.000148074	uc002psd.3	-4	50922195	50934309	+	-4	SPIB
chr8	26720076	cg02776627	-4.4558	0.000141352	uc022atd.1	0	26719891	26722993	-	0.940361	NA
chr20	1960655	cg21957191	-4.51996	0.000119347	uc021vzu.1	0	1959402	1974931	-	0.919312	PDYN
chr14	90357313	cg26162657	-4.52379	0.000118149	uc001xxv.1	0	90303365	90421089	-	0.541742	EFCAB11
chr10	134739934	cg01310321	-4.53716	0.000114052	uc021qbc.1	0	134621896	134756089	-	0.120386	CFAP46
chr1	201032807	cg01830002	-4.60557	9.52111e-05	uc001gvv.3	0	201008640	201081694	-	0.66919	CACNA1S
chr10	97324947	cg02114903	-4.64247	8.63732e-05	uc001kkx.1	-3775	97173818	97321171	-	-3775	SORBS1
chr19	53324278	cg20725157	-4.67215	7.98629e-05	uc010eqe.3	0	53300661	53324922	-	0.0265447	ZNF28
chr18	74962216	cg01178451	-4.72261	6.98991e-05	uc002lms.4	0	74962008	74982096	+	0.0103544	GALR1
chr19	1990752	cg22286376	-4.78041	6.00024e-05	uc002lup.1	0	1985447	2015702	-	0.824657	BTBD2
chr12	57943921	cg19323374	-4.82157	5.38222e-05	uc010srr.1	0	57943847	57978554	+	0.00213213	KIF5A
chr17	6679254	cg23341223	-4.83596	5.18152e-05	uc002gdr.4	289	6659156	6678964	+	289	XAF1
chr21	42798131	cg15925792	-4.85662	4.90645e-05	uc010goq.3	0	42797978	42831141	+	0.00461358	MX1
chr11	43580581	cg07552322	-4.94143	3.92217e-05	uc021qgk.1	-624	43581206	43581303	+	-624	MIR670
chr22	18073134	cg17557366	-4.9508	3.82636e-05	uc002zmq.1	0	18043183	18073647	+	0.98316	SLC25A18
chr3	95456922	cg25475843	-4.97028	3.63457e-05	uc003dro.1	-54884	95373267	95402037	-	-54884	MTHFD2P1
chr12	131258414	cg24265722	-4.97452	3.59421e-05	uc001uio.4	15730	131274145	131323819	-	15730	STX2
chr17	46805563	cg26101366	-5.01423	3.23665e-05	uc002ioa.3	0	46802127	46806111	-	0.13755	HOXB13
chr7	1753909	cg08410691	-5.10305	2.5609e-05	uc010ksg.2	0	1748798	1787590	+	0.131754	ELFN1
chr6	100039303	cg20531981	-5.37393	1.25603e-05	uc003pqc.3	6218	99973940	100033084	+	6218	TSTD3
											274 Unique Genes

## Sheet: Xray_sig
CpG Assoc - X-ray dose associated
CHR	MAPINFO	CPG.Labels	T.statistic	P.value	hg19.ts	hg19.tsDist	hg19.tsStart	hg19.tsEnd	hg19.tsStrand	hg19.tsRelPos	hg19.tsSymbol
chr2	235860443	cg00506811	8.95988	1.1574e-06	uc002vvp.3	-184	235860628	235964358	+	-184	SH3BP4
chr20	44803246	cg13390630	7.49755	4.51561e-06	uc010ghk.2	0	44802372	44937137	-	0.993515	CDH22
chr6	15911690	cg01664300	7.4749	4.66432e-06	uc021yma.1	43299	15868311	15868390	+	43299	NA
chr13	28553783	cg02645340	7.27483	6.22771e-06	uc010aan.1	0	28552243	28562774	-	0.853765	URAD
chr5	141160077	cg22916338	6.75003	1.36229e-05	uc003llp.3	72595	141232673	141257944	-	72595	PCDH1
chr9	80646128	cg06494091	6.60297	2.52685e-05	uc004akw.3	0	80335191	80646219	-	0.000292578	GNAQ
chr1	85313079	cg07110659	6.49165	2.02984e-05	uc009wcj.1	0	85279086	85358896	-	0.574076	LPAR3
chr22	19159548	cg10570662	6.48136	2.06274e-05	uc002zoy.4	3539	19163088	19166018	-	3539	SLC25A1
chr12	116971139	cg21623771	6.37894	2.4224e-05	uc001tvx.1	-87	116971227	116973326	+	-87	LINC00173
chr17	56770189	cg24099023	6.27381	2.8612e-05	uc010wob.1	0	56769968	56780690	+	0.0206118	RAD51C
chr1	228645121	cg03449175	6.21718	3.13162e-05	uc001hsy.3	0	228645065	228645560	-	0.886869	HIST3H2A
chr9	130659670	cg13914004	6.2056	3.19016e-05	uc010mxp.1	0	130647601	130667627	-	0.397333	ST6GALNAC6
chr5	176514085	cg21042539	6.15892	3.43812e-05	uc011dfu.2	0	176513921	176525126	+	0.0146363	FGFR4
chr21	33784232	cg03267254	6.09349	3.82036e-05	uc002ypr.1	-519	33784752	33887697	+	-519	EVA1C
chr5	55290879	cg18022362	6.04578	4.12717e-05	uc010iwb.3	-57	55230925	55290821	-	-57	IL6ST
chr21	26933554	cg00565412	6.04353	4.14227e-05	uc002ylm.4	-902	26934457	26947480	+	-902	MIR155HG
chr13	41240516	cg05073845	6.03513	5.89098e-05	uc031qlh.1	0	41239708	41240779	-	0.245565	NA
chr6	32191840	cg14700707	5.99722	4.4662e-05	uc003obc.3	0	32183648	32191844	-	0.000488043	NOTCH4
chr17	77788884	cg00039801	5.92449	5.02986e-05	uc002jxd.2	-17968	77768176	77770915	-	-17968	CBX8
chr12	45270333	cg00136947	5.78025	6.3808e-05	uc001roi.1	0	44917074	45270880	-	0.00154605	NELL2
chr1	239549853	cg23684246	5.76524	6.54181e-05	uc001hyo.1	-11	239549865	240049896	+	-11	CHRM3
chr1	10459146	cg25312481	5.75704	6.63156e-05	uc010oak.2	0	10459085	10480201	+	0.0028888	PGD
chr12	50413296	cg16210078	5.71767	7.08096e-05	uc009zlm.1	0	50382945	50419307	-	0.16531	RACGAP1
chr1	1714001	cg13461447	5.71137	7.15585e-05	uc001aie.3	-2492	1682671	1711508	-	-2492	NADK
chr11	71287919	cg05360847	5.7082	7.19382e-05	uc001oqu.3	4981	71292901	71293921	-	4981	KRTAP5-11
chr4	71998023	cg11587799	5.69659	7.33464e-05	uc003hfy.3	-54979	72053003	72437804	+	-54979	SLC4A4
chr4	113218385	cg17445830	5.61643	8.38979e-05	uc003iam.3	-113	113218499	113305993	+	-113	ALPK1
chr1	44820872	cg03990984	5.61471	8.41415e-05	uc010okw.2	0	44686742	44820939	-	0.000499266	ERI3
chr19	10527199	cg08229488	5.5869	0.000163478	uc021uow.1	-249	10527449	10580307	+	-249	PDE4A
chr3	189840304	cg18132405	5.57523	8.993e-05	uc003fsg.3	-77	189674517	189840226	-	-77	P3H2
chr5	176308026	cg11093640	5.5695	9.08048e-05	uc003mfa.3	0	176307870	176326333	-	0.991551	HK3
chr9	129414464	cg14473662	5.56349	9.17307e-05	uc011maa.2	0	129376722	129463311	+	0.435875	LMX1B
chr15	23089578	cg15506192	5.55364	9.32715e-05	uc001yve.3	-2734	23043279	23086843	-	-2734	NIPA1
chr5	180324804	cg01826714	5.46178	0.00010901	uc003mmp.3	-1272	180326077	180377906	+	-1272	BTNL8
chr2	73298299	cg02340378	5.44528	0.00011212	uc031roh.1	0	73223654	73298965	-	0.00884333	SFXN5
chr12	569733	cg11495249	5.40911	0.000213681	uc001qii.1	0	569543	671058	+	0.00187164	B4GALNT3
chr2	68971510	cg09364988	5.38618	0.000124045	uc010yql.2	0	68961913	69053957	+	0.104265	ARHGAP25
chr2	73144283	cg05707704	5.38215	0.000124905	uc002sin.1	-320	73144604	73162020	+	-320	EMX1
chr14	23772096	cg23709988	5.37925	0.000125526	uc031qns.1	-38	23765130	23772057	-	-38	PPP1R3E
chr13	79168211	cg03261929	5.37644	0.000126133	uc001vku.1	0	78628990	79191460	+	0.958666	RNF219-AS1
chr1	111682944	cg23677363	5.37461	0.000166806	uc001eaj.1	0	111682833	111727724	+	0.00247266	CEPT1
chr20	35169881	cg22853588	5.33402	0.000135672	uc002xfk.3	0	35136105	35201678	-	0.48491	NA
chr11	9596283	cg21932380	5.32559	0.000137656	uc001mht.3	0	9596234	9611313	+	0.00324955	WEE1
chr11	63953100	cg26367444	5.31333	0.000140596	uc001nyj.3	-486	63953587	63963348	+	-486	STIP1
chr13	114138260	cg21238257	5.30833	0.000141813	uc010agw.1	0	114110134	114145023	-	0.193843	DCUN1D2
chr12	51632035	cg18617679	5.30775	0.000141955	uc001ryb.3	-472	51632508	51637717	+	-472	DAZAP2
chr5	38445774	cg05530317	5.29984	0.000143907	uc003jlg.2	0	38445578	38465582	+	0.00979804	EGFLAM
chr16	216450	cg04141813	5.29938	0.000144022	uc002cfu.1	0	215973	216767	+	0.600756	HBM
chr15	93580092	cg20654462	5.28389	0.000147927	uc002bsq.2	6543	93586636	93616389	-	6543	RGMA
chr16	88753010	cg02779429	5.27658	0.000149808	uc002fli.4	0	88729781	88753594	+	0.975476	SNAI3-AS1
chr16	2732491	cg00615811	5.27541	0.000150112	uc002crd.3	-3	2732495	2759031	+	-3	KCTD5
chr8	27472454	cg11467637	5.24993	0.000156881	uc003xfz.2	-125	27454434	27472328	-	-125	CLU
chr2	136292219	cg04522898	5.24538	0.000158123	uc002tuo.3	0	136289083	136482839	+	0.0161853	R3HDM1
chr8	65492683	cg13282152	5.22976	0.000162466	uc003xvh.4	0	65486866	65494445	-	0.232484	LOC401463
chr1	22108764	cg13493109	5.22113	0.00016492	uc001bff.3	0	22054339	22109688	-	0.0166941	USP48
chr1	55506014	cg17826594	5.21828	0.000215324	uc010oom.2	0	55505895	55530526	+	0.00483131	PCSK9
chr7	72935051	cg09218327	5.21302	0.000217195	uc003tyc.3	0	72854728	72936615	-	0.0190995	BAZ1B
chr7	157785759	cg25546888	5.20546	0.000169473	uc003wnr.3	0	157331750	158380482	-	0.567088	PTPRN2
chr8	38965018	cg05789704	5.19879	0.00017145	uc003xmt.4	-31	38965050	39142436	+	-31	ADAM32
chr3	105332022	cg13419345	5.18703	0.000174998	uc003dvz.3	36264	105263446	105295757	+	36264	ALCAM
chr10	45914645	cg16831085	5.18639	0.000175194	uc021ppr.2	0	45869624	45941567	+	0.625787	ALOX5
chr18	61255671	cg07691874	5.181	0.000176846	uc010xer.2	0	61254534	61266433	+	0.0955542	SERPINB13
chr7	8473279	cg07462540	5.1785	0.000177618	uc003srv.3	-305	8473585	8792593	+	-305	NXPH1
chr5	112405789	cg14669842	5.16983	0.000180323	uc011cwb.1	0	112384573	112630612	-	0.91377	MCC
chr4	95680414	cg23210521	5.16444	0.000182025	uc003htm.4	0	95679128	96079601	+	0.0032112	BMPR1B
chr10	59863342	cg11143438	5.13117	0.000248614	uc001jkb.3	87935	59951278	60027694	-	87935	IPMK
chr17	60342517	cg07029460	5.11302	0.000199145	uc010woz.2	0	60342067	60353016	-	0.9589	TBC1D3P2
chr19	38746749	cg08196968	5.10608	0.000201583	uc010efv.3	0	38741877	38747231	-	0.0900261	PPP1R14A
chr11	64692476	cg26132452	5.09964	0.000203872	uc001oby.3	0	64692143	64701950	+	0.0339553	PPP2R5B
chr6	29581105	cg00923678	5.09148	0.00020681	uc011dls.1	0	29576378	29600162	-	0.801253	GABBR1
chr20	36156050	cg07199827	5.08418	0.000209476	uc002xhc.3	0	36145819	36156333	-	0.0269165	BLCAP
chr9	135285847	cg14584529	5.07581	0.000212578	uc004cbo.3	0	135285611	135448675	+	0.00144728	CFAP77
chr18	21718824	cg21903324	5.06844	0.000215349	uc010xbb.1	-130	21718955	21740033	+	-130	CABYR
chr5	180688274	cg11033713	5.04587	0.000224073	uc003mnq.4	0	180688213	180699308	+	0.00549797	TRIM52-AS1
chr1	167424194	cg22788606	5.02515	0.000232406	uc001gek.2	0	167404308	167487847	-	0.761955	CD247
chr1	182993357	cg13468797	5.00244	0.000241911	uc001gpy.4	0	182992595	183114727	+	0.00623915	LAMC1
chr3	185653035	cg19010846	5.00132	0.000242388	uc003fpx.2	0	185649365	185655924	-	0.440463	TRA2B
chr20	45947226	cg09046309	4.99443	0.000245356	uc002xth.3	0	45926888	45985474	-	0.652852	ZMYND8
chr17	37793307	cg00264346	4.98942	0.00031484	uc010weg.2	-25	37793333	37815072	+	-25	STARD3
chr12	85305219	cg21068269	4.98599	0.000249044	uc001szy.4	0	85274629	85306608	-	0.0434348	SLC6A15
chr7	135242585	cg07577263	4.97696	0.000253056	uc011kqa.1	-76	135242662	135272439	+	-76	NUP205
chr4	140223616	cg11842965	4.97599	0.000253492	uc021xsd.1	0	140211071	140223705	-	0.00704448	NDUFC1
chr2	176981422	cg25371634	4.97004	0.000256178	uc002ukj.3	-69	176981492	176984670	+	-69	HOXD10
chr9	112080848	cg01601476	4.96522	0.000327888	uc004bea.3	0	112002012	112083021	-	0.0268242	EPB41L4B
chr2	222237362	cg25822369	4.95922	0.000261132	uc002vmq.3	45384	222282747	222437010	-	45384	EPHA4
chr12	6643629	cg00241355	4.94782	0.000337616	uc001qop.2	0	6643585	6647537	+	0.0111336	GAPDH
chr19	44488127	cg10590767	4.92525	0.000277357	uc002oxy.2	-194	44488322	44502477	+	-194	ZNF155
chr11	74442547	cg24392818	4.91773	0.000281092	uc001ovk.1	-360	74413839	74442186	-	-360	CHRDL2
chr6	108437116	cg19303125	4.917	0.000281458	uc003psf.1	-7723	108444840	108479222	+	-7723	NA
chr11	31130488	cg05394210	4.90669	0.000286662	uc001msu.2	0	30964749	31391357	-	0.611496	DCDC1
chr10	135014804	cg23797252	4.90134	0.000289405	uc001lmb.1	0	135010562	135016597	+	0.7029	KNDC1
chr7	5013641	cg25198656	4.89878	0.000290727	uc011jwe.2	0	5013616	5037800	+	0.00103374	RNF216P1
chr11	3663491	cg23438841	4.89783	0.000291218	uc001lyc.1	0	3659736	3663546	-	0.0144357	ART5
chr14	55738888	cg20664017	4.89581	0.00029227	uc010aoo.3	0	55738872	55820329	+	0.000196423	FBXO34
chr8	57357785	cg00468400	4.89291	0.00029378	uc003xta.3	0	57353513	57359282	-	0.25949	PENK
chr5	169128366	cg14693941	4.88975	0.000295438	uc011der.2	0	169064251	169510386	+	0.143712	DOCK2
chr3	68981895	cg20375342	4.88789	0.000296422	uc021xah.1	-133	68780915	68981761	-	-133	FAM19A4
chr16	639209	cg03701222	4.88475	0.000298085	uc021szt.1	-147	639357	679273	+	-147	RAB40C
chr3	117712278	cg09407319	4.87755	0.000301933	uc011biu.1	515094	118227373	118529680	-	515094	NA
chr1	40778294	cg14285050	4.87651	0.000302494	uc001cfi.1	0	40766163	40783060	-	0.282062	COL9A2
chr1	223538359	cg07605211	4.85923	0.000311965	uc010pux.1	-814	223437972	223537544	-	-814	SUSD4
chr10	30024811	cg08577384	4.85633	0.000313585	uc009xld.1	0	29821458	30025864	-	0.00515151	SVIL
chr15	91475873	cg24751836	4.84888	0.000317785	uc002bqd.3	0	91473410	91497323	+	0.102998	UNC45A
chr12	122710290	cg20232373	4.84734	0.000318659	uc001ucc.3	0	122692209	122751068	-	0.692808	VPS33A
chr10	101282759	cg23904955	4.83741	0.000324366	uc001kps.2	3347	101286107	101290907	-	3347	NA
chr4	89513542	cg18727501	4.82421	0.000332123	uc003hrv.4	-31	89513574	89578580	+	-31	HERC3
chr20	1306048	cg04669830	4.81962	0.000334861	uc010gac.2	0	1298215	1373816	-	0.89639	FKBP1A-SDCBP2
chrX	112231786	ch.X.112118442F	4.8129	0.000338913	uc022ccv.1	69327	112162360	112162458	+	69327	NA
chr11	8836048	cg05382313	4.8045	0.000344054	uc001mgw.1	0	8751497	8892917	-	0.402128	ST5
chr19	708643	cg27109482	4.78785	0.00035448	uc010xft.2	-309	708953	735048	+	-309	PALM
chr20	62681296	cg14391586	4.78396	0.000356968	uc002yhs.3	-316	62679079	62680979	-	-316	SOX18
chr3	152552530	cg00504134	4.7731	0.000363999	uc003ezq.3	-205	152552736	152555843	+	-205	P2RY1
chrX	102941498	cg08262933	4.76573	0.000368851	uc011msd.2	0	102930426	102943086	-	0.125434	MORF4L2
chr19	44174071	cg06540636	4.76277	0.000461935	uc002oxg.2	0	44152723	44174498	-	0.0196096	PLAUR
chr14	70721641	cg00861277	4.75678	0.000374836	uc010ttg.2	-7122	70712470	70714518	-	-7122	ADAM21P1
chr3	122512170	cg16595484	4.75203	0.000378047	uc003efv.2	0	122474107	122512666	-	0.0128634	HSPBAP1
chr12	50506234	cg15398939	4.74679	0.000381627	uc031qhh.1	0	50505764	50514240	+	0.0554507	COX14
chr3	14445421	cg23072823	4.74512	0.000382778	uc010heg.4	0	14444076	14530857	+	0.0154988	SLC6A6
chrX	150884746	cg08177445	4.73612	0.000613265	uc004fex.3	0	150884508	150891664	+	0.0332588	FATE1
chr17	39942970	cg18733255	4.73356	0.000390834	uc002hxs.2	-5	39910859	39942964	-	-5	JUP
chr4	88720620	cg10969006	4.72794	0.000394806	uc003hqx.4	-81	88720702	88733601	+	-81	IBSP
chr8	42356871	cg10806146	4.72705	0.000395441	uc003xpe.4	0	42273980	42397356	-	0.328143	SLC20A2
chr1	33354700	cg03107920	4.72601	0.000396187	uc001bwh.3	0	33352098	33360247	+	0.319303	HPCA
chrX	153748023	cg19953285	4.7258	0.000396336	uc022cih.1	-3456	153733327	153744566	-	-3456	FAM3A
chr3	184081208	cg13239077	4.72211	0.000398979	uc003fok.2	0	184081194	184086363	+	0.00270845	POLR2H
chr6	8063916	cg25945321	4.72182	0.000495434	uc021ylg.1	0	8013800	8102828	-	0.437076	EEF1E1-BLOC1S5
chr2	19456333	cg22399703	4.69984	0.000415336	uc021vek.1	-91856	19548190	19548266	+	-91856	MIR4757
chr12	132638107	cg03880506	4.69608	0.000418167	uc001ujz.1	1120	132628993	132636986	+	1120	NOC4L
chr1	115259472	cg21575283	4.69257	0.000420825	uc009wgu.3	0	115247085	115259515	-	0.00345937	NRAS
chr6	30524003	cg00260647	4.68738	0.000424794	uc003nqh.3	0	30509155	30525371	-	0.0843611	GNL1
chr18	74981730	cg12522833	4.68618	0.000425717	uc002lms.4	0	74962008	74982096	+	0.98178	GALR1
chr12	53243489	cg19225099	4.68526	0.000426421	uc001sbc.1	-710	53232746	53242778	-	-710	KRT78
chr6	32126616	cg12629909	4.68508	0.000426559	uc010jtu.1	0	32122262	32134397	+	0.358797	PPT2-EGFL8
chr17	45094513	cg18706228	4.68136	0.000429444	uc010wkh.1	0	45000486	45104994	+	0.899711	GOSR2
chr20	33146521	cg22994808	4.67834	0.000431789	uc002xaq.2	0	33146501	33148149	+	0.0121359	MAP1LC3A
chr2	216877276	cg25588852	4.65884	0.000447303	uc010zjq.2	0	216861029	216946539	-	0.809999	PECR
chr10	103113702	cg04446777	4.64212	0.000461057	uc001ksz.2	-87	103113790	103239214	+	-87	BTRC
chr11	86012876	cg23158877	4.641	0.000461993	uc001pbu.3	-376	86013253	86056985	+	-376	HIKESHI
chr1	146556239	cg16409339	4.6381	0.000464432	uc021ovj.1	5989	146550178	146550249	+	5989	NA
chr4	106986567	cg05285759	4.63201	0.000469587	uc003hyf.2	0	106967233	107237861	-	0.928559	TBCK
chrX	17756628	cg04501372	4.62972	0.000471543	uc004cye.3	0	17755592	17773105	+	0.0591561	SCML1
chr11	971527	cg05626073	4.62125	0.000478853	uc001lst.2	0	925809	1012245	+	0.528923	AP2A2
chr19	14640867	cg04387237	4.61967	0.000951066	uc010xns.2	0	14640379	14676792	+	0.0134018	TECR
chr1	62207459	cg04914562	4.61759	0.000482038	uc009waf.1	-689	62208149	62579918	+	-689	PATJ
chr1	108742837	cg11911399	4.61496	0.000484346	uc001dvn.5	0	108677344	108742980	-	0.00217868	SLC25A24
chr17	76492206	cg02810660	4.60678	0.000491603	uc010dhp.2	0	76419778	76573476	-	0.528764	DNAH17
chr2	170218594	cg11403874	4.58607	0.000510466	uc010zdf.1	0	170097260	170219122	-	0.00433277	LRP2
chr8	38326400	cg15321288	4.5783	0.000517743	uc003xlv.3	-47	38280851	38326352	-	-47	FGFR1
chr1	247275489	cg00821073	4.57338	0.000522398	uc001icg.1	0	247273462	247275719	-	0.101905	C1orf229
chr2	183580910	cg01101876	4.56956	0.000526045	uc010fro.2	0	183580768	183644750	+	0.00221937	DNAJC10
chr14	38674559	cg01212373	4.56629	0.000647624	uc001wul.1	-2644	38677204	38682268	+	-2644	SSTR1
chr19	13951481	cg24704287	4.56017	0.000535126	uc002mxi.4	-4007	13945330	13947473	-	-4007	LOC284454
chr5	61699751	cg00528600	4.55342	0.000541754	uc011cqq.1	-22	61688639	61699728	-	-22	DIMT1
chr20	1758016	cg01745056	4.54015	0.000555032	uc021vzr.1	0	1754011	1760392	-	0.372355	LOC100289473
chr15	74417266	cg27527993	4.53777	0.00055745	uc002axc.2	1447	74418714	74421619	-	1447	LOC283731
chr2	1943663	cg26315667	4.52609	0.000694415	uc002qxe.3	0	1792885	2335045	-	0.721894	MYT1L
chr1	211284812	cg11955638	4.52035	0.000575465	uc001hic.2	0	210851657	211307457	-	0.0496819	KCNH1
chr7	140369854	cg24825974	4.51284	0.000583423	uc003vvy.1	-3098	140372953	140394908	+	-3098	ADCK2
chr2	97304333	cg14950039	4.50915	0.000587379	uc010fhy.2	-216	97275236	97304116	-	-216	KANSL3
chr1	87213417	cg12550767	4.50906	0.000587467	uc001dlz.3	0	87170253	87213867	+	0.989682	SH3GLB1
chr12	5019024	cg15543616	4.50243	0.000594643	uc001qnh.3	-48	5019073	5027422	+	-48	KCNA1
chr4	79697742	cg22122361	4.4983	0.000599152	uc003hlk.3	0	79697532	79833341	+	0.00154629	BMP2K
chr2	45173548	cg02863169	4.49724	0.000600318	uc002run.2	331	45169037	45173216	+	331	SIX3
chr22	24666740	cg18155131	4.49408	0.0006038	uc002zzv.4	-49	24666790	24813708	+	-49	SPECC1L
chr21	47322452	cg24028798	4.49287	0.000605135	uc002zht.2	0	47316122	47362368	+	0.136877	PCBP3
chr12	3982353	cg19211149	4.4913	0.000606882	uc009zef.2	0	3918027	3982608	-	0.00394853	PARP11
chr2	27851887	cg23039201	4.48597	0.000612835	uc002rle.3	0	27848506	27851898	-	0.00324292	CCDC121
chr7	151001017	cg21503582	4.48436	0.000614642	uc003wju.3	-26785	150936059	150974231	-	-26785	SMARCD3
chr17	53316197	cg09567311	4.47615	0.000757494	uc002iug.1	-26123	53342321	53402426	+	-26123	HLF
chr1	32666098	cg02286990	4.46944	0.000631679	uc021okt.1	-103	32666202	32670398	+	-103	CCDC28B
chr20	34824343	cg03825413	4.46834	0.000632953	uc002xfe.2	0	34824339	34844863	+	0.000194894	AAR2
chr11	8284113	cg00123666	4.4659	0.000953326	uc001mgh.2	0	8245851	8290182	-	0.136902	LMO1
chr19	17378293	cg23211358	4.46081	0.000641758	uc002nfw.3	0	17378267	17390162	+	0.00218579	BABAM1
chr16	4986247	cg02115539	4.46002	0.000642697	uc002cyd.1	0	4932508	4987136	-	0.0162737	PPL
chr2	99918664	cg09518151	4.45975	0.000643015	uc010yvo.2	0	99900701	99921218	-	0.124482	LYG1
chr6	168757007	cg16457369	4.45647	0.000646886	uc003qwq.3	-36604	168707584	168720402	-	-36604	DACT2
chr16	1122659	cg04444086	4.45611	0.000647322	uc002cko.3	0	1114082	1128731	-	0.414499	SSTR5-AS1
chr1	9301104	cg02276314	4.45524	0.000648356	uc001apt.3	0	9294863	9331394	+	0.170841	H6PD
chr14	90420579	cg09730349	4.4477	0.000657388	uc001xxx.2	0	90389670	90421089	-	0.0162322	EFCAB11
chr12	65153209	cg10217503	4.44524	0.000660362	uc010ssr.2	0	65107222	65153226	-	0.000369533	GNS
chr22	21275401	cg02210498	4.44088	0.000665672	uc002ztf.2	0	21271714	21308037	+	0.101506	CRKL
chr20	37435119	cg25433624	4.43927	0.000667646	uc010ggc.3	0	37434348	37551667	+	0.00657183	PPP1R16B
chr2	19557396	cg01323049	4.43889	0.000668111	uc002rdc.3	0	19551246	19558372	-	0.136963	OSR1
chr1	175099472	cg14206516	4.43537	0.000672446	uc001gkl.1	0	175036994	175117202	+	0.77895	TNN
chr13	48986124	cg16071219	4.4337	0.000674523	uc001vcf.3	0	48985182	49018840	-	0.972013	LPAR6
chr14	34270113	cg15089111	4.43364	0.000674595	uc001wrv.3	0	33408459	34273382	+	0.99622	NPAS3
chr3	191178814	cg07592388	4.42608	0.000684035	uc011bso.2	-137	191178952	191179245	+	-137	PYDC2
chr16	2097632	cg06051576	4.41729	0.000695177	uc002col.1	0	2089816	2097867	-	0.0291889	NTHL1
chr13	39261432	cg24087887	4.41273	0.000701044	uc001uwv.3	0	39261173	39461267	+	0.00129439	FREM2
chr18	5625382	cg26884658	4.40931	0.000705469	uc002kmv.1	0	5433902	5630642	-	0.0267358	EPB41L3
chr11	18656167	cg02184246	4.40874	0.0007062	uc010rdi.1	-146	18633712	18656020	-	-146	SPTY2D1
chr11	626128	cg08057038	4.40766	0.000707607	uc001lqn.1	-49	624213	626078	-	-49	CDHR5
chr4	174265120	cg14771997	4.40031	0.000717249	uc003itb.2	-9524	174252527	174255595	-	-9524	HMGB2
chr9	128509791	cg22455660	4.39882	0.000719222	uc004bqd.3	0	128509617	128729655	+	0.000790773	PBX3
chr22	41573176	cg05601844	4.39621	0.000722687	uc003azl.4	0	41488614	41576081	+	0.966787	EP300
chr12	124896212	cg09644157	4.39612	0.000722809	uc001ugj.1	0	124831110	125052010	-	0.705287	NCOR2
chr2	171571941	cg26766005	4.38536	0.000737285	uc002uge.3	0	171571857	171574498	+	0.0318061	SP5
chr5	139493546	cg13613983	4.38362	0.000739652	uc003lfa.3	-161	139493708	139499001	+	-161	PURA
chr14	20773935	cg11474075	4.37815	0.000747152	uc001vwu.3	0	20757301	20774153	-	0.0129362	TTC5
chr3	150480910	cg24856383	4.37558	0.000750693	uc003eyi.3	0	150458910	150481263	-	0.0157921	SIAH2
chr1	32229411	cg10773309	4.37058	0.000757659	uc001bto.3	0	32192718	32229648	-	0.00641755	ADGRB2
chr1	54822031	cg00172603	4.36458	0.000766094	uc001cxg.4	0	54691104	54872068	-	0.276503	SSBP3
chr1	228463720	cg14661383	4.36309	0.000768208	uc009xez.2	0	228395831	228566575	+	0.397607	OBSCN
chr17	48227139	cg02243495	4.36177	0.000770072	uc002iqh.4	0	48211101	48227877	-	0.0439914	PPP1R9B
chr1	165797085	cg03036064	4.36042	0.000927672	uc010plb.2	0	165796732	165880855	+	0.00419624	UCK2
chr1	85514340	cg21649051	4.35412	0.000781033	uc001dks.4	-116	85490241	85514223	-	-116	MCOLN3
chr1	213032108	cg17104843	4.35273	0.000783032	uc001hjt.3	0	213031597	213072705	+	0.0124307	FLVCR1
chr7	82072779	cg04008901	4.35186	0.000784296	uc003uhr.1	0	81579418	82073031	-	0.000510521	CACNA2D1
chr1	228109169	cg24312489	4.34853	0.000789133	uc001hri.2	0	228109165	228135676	-	0.999849	WNT9A
chr12	56122983	cg21601059	4.347	0.000791373	uc031qhx.1	0	56119227	56123457	-	0.112057	CD63
chr11	19368112	cg25628481	4.34623	0.000792494	uc001mpp.3	-4158	19372271	20143147	+	-4158	NAV2
chr6	33393802	cg23191528	4.34623	0.000792497	uc011dri.2	0	33387847	33421466	+	0.177132	SYNGAP1
chrX	50557800	cg02512611	4.34285	0.000797469	uc004dpe.2	-755	50334643	50557044	-	-755	SHROOM4
chr6	28129416	cg19592336	4.34197	0.000798763	uc021yrq.2	-122	28129539	28137373	+	-122	ZNF192P1
chr1	67244062	cg10625686	4.33845	0.000803974	uc009wav.3	0	67218140	67244730	+	0.974878	TCTEX1D1
chr11	9113370	cg02783889	4.33809	0.00080451	uc001mhj.2	-219	9041047	9113150	-	-219	SCUBE2
chr11	66035877	cg07629401	4.33801	0.000964996	uc001ohf.3	-178	66036056	66044963	+	-178	RAB1B
chr3	38071301	cg23971255	4.33172	0.000814044	uc003chn.3	-146	38048987	38071154	-	-146	PLCD1
chr11	368683	cg07556915	4.32969	0.000817099	uc001lpb.3	-1111	369795	382117	+	-1111	B4GALNT4
chr17	40380254	cg05891054	4.32608	0.000822577	uc002hzi.3	0	40369725	40428424	-	0.820627	STAT5B
chr6	119256162	cg08865097	4.32533	0.00082372	uc003pyh.3	0	119231762	119256327	-	0.00671687	MCM9
chr13	29202889	cg20956594	4.32503	0.000824173	uc021rhr.1	-1041	29203931	29204020	+	-1041	NA
chr1	90223037	cg20140333	4.32463	0.000824794	uc001dnl.4	37942	90098644	90185094	+	37942	LRRC8C
chr16	89165300	cg02441474	4.32022	0.000831553	uc021tmq.1	0	89160217	89222171	+	0.0820447	ACSF3
chr7	54612475	cg02866628	4.32006	0.00083179	uc010kzf.3	0	54610019	54636948	+	0.0912028	VSTM2A
chr4	39640571	cg04643909	4.318	0.00083497	uc003guo.3	-89	39552546	39640481	-	-89	SMIM14
chr4	106816089	cg05297121	4.31187	0.000844492	uc003hya.3	-507	106816597	106892828	+	-507	NPNT
chr19	4759999	cg04918457	4.31105	0.000845778	uc002mbd.3	-9117	4769117	4772568	+	-9117	MIR7-3HG
chr10	7860511	cg00194465	4.31093	0.000845969	uc010qbd.3	0	7860467	8057016	+	0.000223863	TAF3
chr19	39998018	cg10832304	4.31086	0.00084608	uc002olx.2	0	39989557	39999121	+	0.884672	DLL3
chr13	103426972	cg02906725	4.30946	0.000848281	uc001vpo.3	-822	103418463	103426149	-	-822	TEX30
chr3	43020793	cg06369090	4.29511	0.000871123	uc003cmo.3	0	43020759	43101703	+	0.000420043	FAM198A
chr5	176544683	cg08929467	4.29053	0.000878551	uc003mfp.2	-15396	176560080	176631293	+	-15396	NSD1
chr8	67578921	cg08415738	4.289	0.000881054	uc003xwn.3	0	67542488	67579452	-	0.0143653	VCPIP1
chr1	33237233	cg13898557	4.28488	0.000887805	uc010ohn.1	0	33231235	33240571	+	0.642459	KIAA1522
chr17	76183078	cg20104688	4.27791	0.000899366	uc002juw.2	0	76170160	76183285	-	0.0157714	TK1
chr21	47401911	cg15884510	4.26695	0.000917838	uc002zhu.1	0	47401663	47424963	+	0.0106438	COL6A1
chr3	2140030	cg18657094	4.26323	0.000924206	uc003bpb.1	-519	2140550	3084847	+	-519	CNTN4
chr20	55926395	cg02145048	4.2591	0.000931314	uc002xyg.3	0	55926145	55953519	+	0.00913275	RAE1
chr1	220415655	cg26570574	4.2468	0.000952853	uc010pum.1	0	220382749	220445843	-	0.478461	RAB3GAP2
chr6	32036449	cg26793354	4.24609	0.000954115	uc003nzl.2	0	32008932	32077151	-	0.596637	TNXB
chr3	50397107	cg01823269	4.2398	0.000965322	uc021wyp.1	0	50397077	50397155	+	0.384615	NA
chr17	46698973	cg23245942	4.23524	0.000973543	uc002inx.3	0	46698519	46703835	-	0.914597	HOXB9
chr12	69004486	cg24686009	4.23158	0.000980203	uc010ste.2	-132	69004619	69051493	+	-132	RAP1B
chr19	35739602	cg22255130	4.2314	0.000980533	uc010xsr.2	0	35739559	35758867	+	0.00222706	LSR
chr16	3551334	cg11092441	4.23082	0.000981586	uc002cvk.2	0	3550945	3589051	+	0.0102084	CLUAP1
chr8	127569163	cg06230848	4.22915	0.000984635	uc022bbc.1	0	127568702	127569634	-	0.505365	NA
chr17	4167205	cg08133013	4.22812	0.000986533	uc010vrz.2	0	4119812	4167274	-	0.00145379	ANKFY1
chr2	173215253	ch.2.3504351F	4.22782	0.000987071	uc021vsl.1	-43671	173258925	173259013	+	-43671	NA
chr11	57174470	cg23966547	4.2265	0.000989506	uc001nki.3	0	57174427	57195053	-	0.997915	SLC43A3
chr1	9062931	cg24295324	4.22344	0.000995164	uc009vmo.1	427	9063359	9086404	-	427	SLC2A7
chr1	203154370	cg11196333	4.2224	0.000997086	uc001gzj.2	0	203148059	203155922	-	0.19738	CHI3L1
chr5	118321556	cg16362014	-4.22112	0.000999471	uc003ksa.3	0	118172569	118324240	-	0.0176962	DTWD2
chr17	79400976	cg14617634	-4.22128	0.000999164	uc002kaf.2	0	79373540	79433358	+	0.458658	BAHCC1
chr17	36646362	cg15961473	-4.22154	0.00099868	uc002hqc.3	0	36622408	36668628	+	0.51826	ARHGAP23
chr6	129614126	cg19358568	-4.22182	0.000998161	uc021zfb.1	0	129204286	129837710	+	0.647023	LAMA2
chr10	134918927	cg00277753	-4.22191	0.000997993	uc001llx.4	0	134901409	134945179	+	0.400228	ADGRA1
chr15	43937339	cg24379995	-4.22198	0.000997869	uc001zsk.3	0	43931634	43941039	-	0.393408	CATSPER2
chr2	231758220	cg21643503	-4.22231	0.000997257	uc002vre.3	0	231751261	231769232	+	0.387235	LOC151484
chr10	134062078	cg11310017	-4.22236	0.000997157	uc009ybd.1	0	134038659	134146063	-	0.781954	STK32C
chr4	67578320	cg19877840	-4.2242	0.000993757	uc021xot.1	-184659	67762980	67763089	+	-184659	NA
chrX	15518862	cg24643262	-4.22469	0.000992839	uc004cww.3	0	15482369	15574652	+	0.395447	BMX
chr1	2410885	cg01022121	-4.22497	0.000992321	uc001aji.1	0	2407754	2436964	+	0.107189	PLCH2
chr12	132835909	cg23430594	-4.22535	0.000991633	uc009zys.3	0	132823993	132905905	-	0.854527	GALNT9
chr10	72312093	cg24812143	-4.22733	0.000987976	uc001jre.4	0	72299336	72328206	+	0.441877	PALD1
chr19	3868624	cg16655883	-4.22979	0.000983476	uc010xhy.2	0	3851804	3869027	-	0.0233989	ZFR2
chrX	23353027	cg06619487	-4.23017	0.000982776	uc004dal.4	0	23352985	23414918	+	0.000678152	PTCHD1
chr2	109164096	cg10859566	-4.23065	0.000981896	uc002tel.3	0	109150811	109303702	+	0.086892	LIMS1
chr2	12959313	cg05360477	-4.23095	0.000981342	uc010yjp.2	76454	12856998	12882858	+	76454	TRIB2
chrX	152710928	cg12869875	-4.23178	0.00097984	uc004fhm.3	0	152710178	152736603	-	0.971618	HAUS7
chr7	1105321	cg24603113	-4.23206	0.000979324	uc011jvu.1	0	1036623	1177893	-	0.513711	C7orf50
chr11	68565744	cg01926073	-4.23305	0.000977521	uc001oog.4	0	68522351	68609399	-	0.501505	CPT1A
chr7	89127	cg16061761	-4.23331	0.000977047	uc003sio.1	-60469	149597	154868	+	-60469	NA
chr2	121983716	cg21316923	-4.23378	0.00097619	uc010flr.3	0	121974164	122042778	-	0.860786	TFCP2L1
chr11	104306212	cg03710714	-4.23541	0.000973235	uc001phq.3	-271184	103777914	104035027	-	-271184	PDGFD
chr7	145813946	cg16521917	-4.23628	0.000971662	uc003weu.2	0	145813453	148118088	+	0.000213917	CNTNAP2
chr15	40364524	cg00868766	-4.23683	0.000970678	uc021sje.1	4813	40331512	40359710	+	4813	SRP14-AS1
chr13	101173617	cg24978725	-4.23723	0.000969944	uc010tiz.2	0	100741269	101182691	+	0.979444	PCCA
chr1	160865097	cg03618918	-4.23776	0.000968997	uc001fxc.3	-10136	160846330	160854960	-	-10136	ITLN1
chr21	36421467	cg01519261	-4.2381	0.000968376	uc002yut.1	0	36259140	37357047	-	0.852149	RUNX1
chr7	76026556	cg16772533	-4.23832	0.000967989	uc003ufb.3	0	76018646	76039012	-	0.611608	SSC4D
chr7	544976	cg21473407	-4.23893	0.000966895	uc003sit.1	0	540415	553104	-	0.640555	PDGFA
chr4	6203560	cg09216442	-4.23938	0.000966088	uc003giw.1	0	6202460	6240044	+	0.0292678	LINC02495
chr11	3156892	cg05747695	-4.2397	0.000965504	uc009ydx.3	0	3114615	3187969	-	0.423658	OSBPL5
chr17	80708367	cg22325292	-4.23982	0.000965298	uc010wvs.1	0	80693452	80709073	+	0.954804	FN3K
chr1	33390524	cg22166728	-4.23992	0.000965113	uc001bwm.4	11525	33402050	33430286	-	11525	RNF19B
chr10	134088053	cg11201761	-4.24017	0.000964659	uc009ybd.1	0	134038659	134146063	-	0.54011	STK32C
chr15	67460571	cg00445232	-4.2407	0.000963712	uc010ujt.2	0	67458493	67487533	+	0.0715565	SMAD3
chr4	73970976	cg15189790	-4.2412	0.000962825	uc003hgr.3	0	73940502	74124502	-	0.83438	ANKRD17
chrX	99665187	cg19840763	-4.24139	0.000962478	uc010nmz.3	0	99546642	99665271	-	0.00070809	PCDH19
chr10	127585090	cg23653389	-4.24186	0.000961637	uc010quk.1	-17	127585108	127684067	+	-17	FANK1
chr16	89385611	cg26546229	-4.24215	0.000961126	uc002fng.1	0	89365283	89556969	-	0.893952	ANKRD11
chr19	58862087	cg08389151	-4.24222	0.000961001	uc002qsf.2	0	58859832	58874214	-	0.843207	A1BG
chrX	67653925	cg01003197	-4.24328	0.000959095	uc010nku.1	-625	67650427	67653299	-	-625	OPHN1
chr7	45808275	cg15704280	-4.24338	0.000958923	uc003tnh.3	0	45763386	45808617	-	0.00756119	SEPT7P2
chr20	50109099	cg02263932	-4.24484	0.000956322	uc010zyz.3	0	50003494	50179370	-	0.399549	NFATC2
chr12	57046081	cg06364593	-4.24699	0.000952519	uc001slr.3	-6228	57031959	57039852	-	-6228	ATP5B
chrX	150151624	cg01807728	-4.24794	0.000950838	uc004fep.3	-138	150151763	150159248	+	-138	HMGB3
chr11	1947743	cg06455375	-4.24893	0.00094909	uc031pyd.1	0	1944087	1953744	+	0.378585	TNNT3
chrX	48535266	cg20971536	-4.2493	0.000948431	uc004dkm.4	-6919	48542186	48549817	+	-6919	WAS
chr17	65027292	cg20536841	-4.24934	0.000948367	uc002jft.2	0	64960980	65029518	+	0.967522	CACNG4
chr12	69976445	cg15281406	-4.24952	0.000948051	uc021ram.1	2056	69978502	69978603	-	2056	MIR3913-1
chr10	4174368	cg13701910	-4.25032	0.000946631	uc001ihc.1	43162	4093918	4131205	+	43162	NA
chr19	36049342	cg23368787	-4.25042	0.000946457	uc002oal.1	0	36041095	36054560	-	0.387523	ATP4A
chr6	11043631	cg23642061	-4.25182	0.000944006	uc003mzp.4	0	10980993	11044624	-	0.0156056	ELOVL2
chr6	30859855	cg06200824	-4.25187	0.00094391	uc003nrw.1	0	30859157	30866084	+	0.100765	DDR1
chr11	77595033	cg23735214	-4.25233	0.000943115	uc001oyt.3	0	77589766	77705717	-	0.954576	INTS4
chr11	831584	cg12669354	-4.25343	0.000941188	uc001lrw.2	0	829297	831991	+	0.848924	CRACR2B
chr17	5403053	cg27507261	-4.25484	0.000938722	uc010vtc.2	0	5402747	5404319	-	0.805344	LOC728392
chr7	4678661	cg17552471	-4.25504	0.000938363	uc003sna.1	-4726	4683388	4811074	+	-4726	FOXK1
chr8	133262226	cg12303470	-4.2553	0.000937912	uc010mdt.3	0	133133105	133493004	-	0.64123	KCNQ3
chr1	205913422	cg21828629	-4.25746	0.00093416	uc001hdq.3	-833	205882177	205912588	-	-833	SLC26A9
chrX	100878309	cg25179313	-4.25763	0.000933865	uc004eib.1	0	100878120	100882831	+	0.0401189	ARMCX3
chr1	225150341	cg22798468	-4.25854	0.000932286	uc001how.2	0	225117356	225586996	+	0.0702346	DNAH14
chr11	17249882	cg21909782	-4.25942	0.000930769	uc009ygv.1	-20351	17167331	17229530	-	-20351	PIK3C2A
chr13	111277501	cg16682206	-4.26099	0.00092805	uc001vrc.3	0	111267931	111292342	+	0.392036	NAXD
chr10	134789042	cg25295723	-4.26133	0.000927465	uc001llv.2	0	134779038	134790001	+	0.912524	LINC01168
chr1	34175169	cg11401957	-4.2619	0.000926485	uc001bxn.1	0	33979609	34631443	-	0.699985	CSMD2
chr17	62774079	cg05467716	-4.26338	0.000923945	uc010wqd.1	0	62758473	62777825	-	0.193572	ARHGAP27P1
chr16	857981	cg14223671	-4.26371	0.000923379	uc010uut.2	0	855443	863861	+	0.301497	PRR25
chr5	780560	cg21544818	-4.26565	0.000920053	uc010itc.3	15159	795720	823926	-	15159	ZDHHC11
chr13	42692969	cg10970751	-4.26728	0.000917288	uc001uym.2	0	42622843	42803891	+	0.387334	DGKH
chr3	124087201	cg24954696	-4.26746	0.000916971	uc003ehg.3	0	123813558	124440036	+	0.436796	KALRN
chr10	102763563	cg00373991	-4.26809	0.0009159	uc001ksm.3	0	102762254	102767593	+	0.245177	LZTS2
chr19	55173527	cg25975071	-4.26831	0.000915524	uc002qgo.1	0	55155340	55175496	+	0.902312	LILRB4
chr7	128696229	cg04902364	-4.27038	0.000912017	uc003von.2	0	128695277	128697293	+	0.472222	TPI1P2
chr17	1396395	cg19731122	-4.27079	0.00091133	uc002fsp.3	-393	1367480	1396001	-	-393	MYO1C
chr18	13824359	cg12853521	-4.2709	0.00091113	uc010xaf.2	-1183	13825543	13826861	+	-1183	MC5R
chrX	148586978	cg17920241	-4.27106	0.000910868	uc004fcw.4	0	148560295	148615468	-	0.516376	IDS
chr12	122265583	cg13987226	-4.27144	0.00091023	uc001ubi.3	0	122242638	122270562	+	0.821695	SETD1B
chr1	111323421	cg22871908	-4.27214	0.000909047	uc001dzw.3	-90399	111413821	111442558	+	-90399	CD53
chr4	128800215	cg02898019	-4.27227	0.000908827	uc003ifo.3	-1800	128802016	128820377	+	-1800	PLK4
chr5	140516095	cg13601275	-4.27272	0.000908065	uc003liq.3	0	140514800	140517704	+	0.445937	PCDHB5
chr11	118045910	cg02049955	-4.27496	0.000904299	uc001psf.2	0	118033519	118047337	-	0.103271	SCN2B
chr4	3234519	cg13149573	-4.27565	0.00090314	uc021xkv.1	0	3076408	3245687	+	0.934026	HTT
chr20	62369956	cg06226150	-4.2759	0.000902721	uc002ygp.4	0	62367133	62370460	+	0.848512	LIME1
chr2	192746843	cg04749066	-4.27658	0.000901581	uc002utb.3	-34836	192699032	192712006	-	-34836	CAVIN2
chr13	110008482	cg16291699	-4.27696	0.000900941	uc010agk.2	148126	109281571	109860355	+	148126	MYO16
chr6	31148516	cg26818629	-4.27849	0.000898397	uc011dnh.1	-2839	31141512	31145676	-	-2839	PSORS1C3
chr5	156441122	cg00286160	-4.27897	0.0008976	uc011ddl.1	15408	156456531	156479665	-	15408	HAVCR1
chr18	67138568	cg25279555	-4.27949	0.000896726	uc002lkl.3	0	67068284	67516322	+	0.156871	DOK6
chr16	58031050	cg21757440	-4.28091	0.000894373	uc021tjd.1	0	58030421	58032169	-	0.64016	NA
chr6	160501266	cg11363108	-4.28175	0.000892975	uc003qta.3	0	160390131	160527583	+	0.808537	IGF2R
chr5	69784092	cg26996779	-4.28201	0.000892549	uc021yac.1	0	69776870	69881549	-	0.931008	SMA5
chrX	46404607	cg05237609	-4.28268	0.000891444	uc010nhm.2	0	46382464	46404892	-	0.0127073	ZNF674
chr17	73736931	cg18566702	-4.28314	0.000890671	uc002jpj.3	0	73720774	73753899	+	0.487758	ITGB4
chr4	132671715	cg01789962	-4.28526	0.000887188	uc021xrv.1	20548	132649253	132651166	+	20548	NA
chr6	99273607	cg10201167	-4.28543	0.000886897	uc003ppe.3	-8972	99282580	99286666	+	-8972	POU3F2
chr19	49061702	cg07869434	-4.28561	0.000886614	uc002pjl.3	0	49055429	49102684	+	0.132748	SULT2B1
chr10	123922704	cg27438889	-4.28591	0.000886108	uc001lfy.3	0	123886229	124014057	+	0.285344	TACC2
chr19	1474586	cg23406971	-4.28726	0.000883896	uc010xgo.2	0	1473200	1479228	-	0.770073	C19orf25
chr14	69341430	cg11072851	-4.28779	0.00088304	uc001xkn.3	0	69340840	69446083	-	0.994394	ACTN1
chr2	27988858	cg07920525	-4.28932	0.000880526	uc002rlm.1	-5725	27994584	28002608	+	-5725	MRPL33
chr19	4954627	cg12048253	-4.28957	0.00088013	uc002mbp.3	0	4910566	4962165	+	0.853912	UHRF1
chr12	57387039	cg21814633	-4.28961	0.000880054	uc001smk.3	-1315	57388355	57390469	+	-1315	GPR182
chr19	1584571	cg02312594	-4.28976	0.000879818	uc002ltl.1	0	1576678	1592652	-	0.505885	MBD3
chr14	105617839	cg21880128	-4.29298	0.00087458	uc001yqh.4	0	105607318	105635161	-	0.622131	JAG2
chr13	95132211	cg09189889	-4.29299	0.000874557	uc010afh.3	-274	95091841	95131936	-	-274	DCT
chr15	65822705	cg18115022	-4.29358	0.000873603	uc002apc.3	-121	65822827	65870693	+	-121	HACD3
chr3	178867004	cg22384366	-4.29453	0.000872073	uc003fjk.3	0	178866311	178952497	+	0.00804075	PIK3CA
chr7	62191825	cg22521539	-4.29489	0.000871479	uc011kdj.2	559844	62751670	62764434	-	559844	ZNF733P
chr17	4701693	cg04107707	-4.29493	0.000871416	uc031qye.1	0	4699439	4701798	+	0.95549	PSMB6
chr22	28076037	cg21616142	-4.296	0.000869695	uc010gvg.4	68227	28144265	28187871	-	68227	MN1
chr5	1264568	cg26336790	-4.29617	0.000869419	uc021xwb.1	0	1255402	1295162	-	0.769467	TERT
chr10	99984296	cg18121006	-4.29634	0.000869144	uc009xvy.3	0	99894381	100004654	+	0.815385	R3HCC1L
chr7	99918120	cg13927401	-4.29688	0.000868281	uc022aij.1	0	99905325	99919819	+	0.882779	SPDYE3
chr13	111972898	cg21308062	-4.29698	0.000868113	uc001vsa.3	-116	111973015	111996594	+	-116	TEX29
chr17	38249592	cg02030908	-4.29876	0.000865251	uc010cwq.3	0	38249037	38256978	-	0.93011	NR1D1
chr1	202779957	cg11171004	-4.29877	0.000865246	uc031prp.1	-116	202780074	202781041	+	-116	PCAT6
chrX	55187812	cg17015217	-4.29888	0.000865067	uc022bxp.1	-183	55171678	55187628	-	-183	FAM104B
chr5	179297440	cg19648605	-4.29909	0.000864726	uc003mlk.1	0	179295058	179297495	-	0.0225687	TBC1D9B
chr8	73040536	cg23199233	-4.29927	0.000864437	uc003xza.3	-52716	72933486	72987819	-	-52716	TRPA1
chr8	120684921	cg00394718	-4.29977	0.000863637	uc010mdd.2	-33814	120569317	120651106	-	-33814	ENPP2
chr3	147126121	cg12419052	-4.3012	0.00086135	uc003ewe.3	-1059	147127181	147134506	+	-1059	ZIC1
chr1	33829934	cg24691891	-4.30136	0.000861095	uc009vuh.1	0	33789224	33896216	-	0.619504	PHC2
chr7	103968795	cg06493334	-4.30166	0.000860628	uc003vce.3	-308	103969104	104549003	+	-308	LHFPL3
chr11	2402391	cg10504000	-4.302	0.000860082	uc001lwf.1	0	2398547	2418649	+	0.191225	CD81
chr11	103515623	cg11768021	-4.30273	0.000858916	uc009yxe.1	165031	102980160	103350591	+	165031	DYNC2H1
chr2	1896354	cg17021436	-4.30309	0.000858341	uc010ewl.2	0	1887649	1927035	-	0.778982	MYT1L
chr8	41518051	cg10794439	-4.30468	0.000855822	uc003xom.3	0	41510744	41754280	-	0.969996	ANK1
chr7	99998594	cg11814155	-4.30566	0.000854265	uc011kjr.3	0	99998495	100026431	-	0.996456	ZCWPW1
chr7	27254071	cg21252523	-4.30615	0.000853499	uc022aau.1	7940	27240040	27246130	+	7940	HOTTIP
chr4	87468672	cg03388189	-4.30671	0.000852605	uc010ikh.1	0	87023047	87515263	-	0.0946556	MAPK10
chr15	75918757	cg23097139	-4.30732	0.000851638	uc002bas.3	-37	75890424	75918719	-	-37	SNUPN
chr12	122684632	cg13881299	-4.31054	0.000846581	uc009zxn.3	0	122674617	122688018	+	0.747332	LRRC43
chr3	181428669	cg08062338	-4.31085	0.00084609	uc031sco.1	0	181328122	181460013	+	0.762349	SOX2-OT
chr19	1766145	cg02713524	-4.31094	0.000845951	uc010xgr.2	0	1753662	1775444	+	0.573088	ONECUT3
chr10	134024476	cg02945785	-4.31172	0.000844741	uc010quu.1	0	134020996	134145356	-	0.972017	STK32C
chr12	37941348	cg22992504	-4.3124	0.000843675	uc001rln.4	-769208	38710557	38723528	+	-769208	ALG10B
chr11	14380330	cg21288099	-4.31274	0.000843148	uc021qed.1	0	14299466	14386052	-	0.0660846	RRAS2
chr10	134458916	cg27438456	-4.31351	0.000841937	uc001llq.3	0	134421419	134596984	+	0.213579	INPP5A
chr7	74866339	cg21952928	-4.31352	0.000841925	uc003ucg.2	0	74807605	74867341	-	0.0167738	CASTOR2
chr15	52587077	cg06687489	-4.31396	0.000841241	uc010ugc.2	0	52553099	52587995	-	0.0263067	MYO5C
chr1	17023766	cg08912841	-4.31402	0.000841141	uc001azn.1	0	17017713	17046652	-	0.790836	ESPNP
chr9	137253049	cg13677043	-4.31556	0.000838744	uc004cfb.2	0	137218316	137332431	+	0.304368	RXRA
chr11	66135624	cg08181642	-4.31647	0.000837345	uc001ohv.3	0	66129992	66139645	-	0.416554	SLC29A2
chr11	121000571	cg10284884	-4.31738	0.000835932	uc010rzo.2	0	120973375	121061515	+	0.308555	TECTA
chr2	236996041	cg07420827	-4.31807	0.000834869	uc002vvt.3	0	236402733	237040444	+	0.930371	AGAP1
chrX	129088172	cg13243388	-4.31922	0.000833081	uc011muq.2	24433	129040097	129063738	+	24433	UTP14A
chr22	41745221	cg04619710	-4.32112	0.000830169	uc003azw.4	0	41697507	41756151	+	0.813621	ZC3H7B
chr3	48957559	cg27500856	-4.32168	0.000829308	uc003cvc.3	0	48956281	49022971	+	0.0191633	ARIH2
chr1	115906724	cg17722354	-4.3221	0.000828665	uc001efu.1	-25866	115828537	115880857	-	-25866	NGF
chr2	107339427	cg12336030	-4.32243	0.000828158	uc002tdq.3	78628	107418056	107502610	-	78628	ST6GAL2
chr17	33734847	cg04300553	-4.32294	0.000827376	uc002hji.4	3233	33738081	33759543	-	3233	SLFN12
chr6	3053558	cg19362874	-4.32341	0.000826658	uc003muv.4	-10563	3064122	3115421	+	-10563	RIPK1
chr7	56030303	cg01597149	-4.32347	0.000826562	uc003tre.2	-1966	56032270	56067875	+	-1966	NIPSNAP2
chr20	17943403	cg07577824	-4.3236	0.00082636	uc002wqf.1	0	17943353	17943589	-	0.788136	SNORD17
chr11	134019111	cg00298475	-4.32372	0.000826181	uc009zcz.2	0	133938820	134021652	+	0.969323	JAM3
chrX	38663177	cg16976875	-4.32443	0.000825097	uc004dej.4	0	38663073	38665783	+	0.0383764	MID1IP1
chrX	39949008	cg06839398	-4.32504	0.000824163	uc004deq.4	0	39931176	39956719	-	0.301883	BCOR
chr4	4851051	cg14168055	-4.32571	0.00082314	uc003gif.3	-10340	4861392	4865660	+	-10340	MSX1
chr5	151304547	cg08316825	-4.32573	0.000823116	uc003lut.3	-149	151202074	151304397	-	-149	GLRA1
chr19	47220401	cg23864632	-4.32672	0.000821606	uc010xye.2	-16	47177573	47220384	-	-16	PRKD2
chr7	102067440	cg11860434	-4.32772	0.00082009	uc031syq.1	310	102044804	102067129	+	310	PRKRIP1
chr17	1962132	cg00911794	-4.32895	0.000818223	uc010cjy.3	0	1959604	1962981	+	0.748593	HIC1
chrX	153056291	cg10070741	-4.3295	0.00081739	uc004fit.2	0	153051222	153059978	-	0.421083	IDH3G
chr20	57415177	cg14728235	-4.32951	0.00081737	uc002xzs.2	0	57393973	57425958	-	0.337064	GNAS-AS1
chr21	46192069	cg05190098	-4.3316	0.000814216	uc021wjt.1	0	46188495	46221751	-	0.892531	UBE2G2
chr15	75104987	cg02395127	-4.33191	0.00081376	uc010bkd.2	-165	75105153	75112440	+	-165	LMAN1L
chr6	26614168	cg06515771	-4.33533	0.00080863	uc003nii.3	13890	26597171	26600277	+	13890	ABT1
chr5	178957344	cg19784880	-4.33589	0.000807787	uc003mjz.1	5170	178951448	178952173	+	5170	NA
chr1	42506516	cg24933241	-4.33739	0.000805547	uc001chb.2	-4919	42312860	42501596	-	-4919	HIVEP3
chr2	159930424	cg22278782	-4.33764	0.00080518	uc010fom.1	0	159922408	160084476	+	0.0494607	TANC1
chr16	88933359	cg06888383	-4.33831	0.000804184	uc010vpe.2	-290	88929748	88933068	-	-290	PABPN1L
chr15	43501559	cg17746575	-4.33901	0.000803137	uc010udm.2	0	43489426	43513323	-	0.492279	EPB42
chr20	1161820	cg14905105	-4.34157	0.000799355	uc002weq.1	0	1161215	1165117	-	0.844951	TMEM74B
chr6	100644605	cg07841357	-4.34403	0.00079572	uc021zdf.1	120309	100441914	100524295	+	120309	MCHR2-AS1
chr6	32170135	cg20102694	-4.34522	0.000793972	uc011dpv.2	0	32162620	32191844	-	0.742848	NOTCH4
chr20	45030732	cg20239391	-4.34653	0.000950625	uc002xrx.1	0	45003875	45035271	-	0.144573	ELMO2
chr6	28752178	cg08219863	-4.34662	0.000791926	uc021ysv.1	5368	28757547	28757618	-	5368	NA
chr11	65246463	cg08830300	-4.34743	0.000790738	uc010roh.3	-18769	65265233	65273939	+	-18769	MALAT1
chr3	154843068	cg01230154	-4.34767	0.000790388	uc003fae.1	0	154798079	154901518	+	0.434933	MME
chr2	10529276	cg14904034	-4.3478	0.000790196	uc010exf.3	0	10508890	10567743	+	0.346388	HPCAL1
chr4	39482010	cg19443418	-4.34846	0.000789236	uc011byn.2	0	39481875	39483523	+	0.0819175	LOC401127
chrX	152853752	cg22590594	-4.34926	0.000788076	uc011mys.2	0	152853383	152864632	-	0.967197	CCNQ
chr15	101979368	cg03798986	-4.34951	0.000787707	uc002bxg.1	0	101923953	102030187	-	0.478369	PCSK6
chr11	9636089	cg07149022	-4.35011	0.000786833	uc001mht.3	24775	9596234	9611313	+	24775	WEE1
chr1	153479701	cg15998505	-4.35032	0.000786539	uc001fbw.1	27374	153507076	153508717	-	27374	S100A6
chr13	113973789	cg09181103	-4.35204	0.000784036	uc010tka.1	0	113951469	113977741	+	0.849574	LAMP1
chr14	100111269	cg02867079	-4.35437	0.000780666	uc001ygl.1	-210	100111480	100135611	+	-210	HHIPL1
chr19	50794207	cg17889586	-4.35461	0.000780319	uc002prs.1	0	50788021	50813801	+	0.239953	MYH14
chr7	157637560	cg02369113	-4.35473	0.000780158	uc003wnr.3	0	157331750	158380482	-	0.7084	PTPRN2
chr1	6106358	cg00813560	-4.35593	0.000778418	uc009vlw.2	0	6105981	6161253	+	0.00682081	KCNAB2
chr20	3660190	cg23073319	-4.35651	0.000777596	uc002wiy.3	0	3657083	3662738	-	0.450575	ADAM33
chr12	55028545	cg10125195	-4.3566	0.000933928	uc001sgi.1	0	55024623	55028663	-	0.0292079	LACRT
chr14	20403239	cg02976366	-4.35839	0.00077489	uc001vwj.2	-527	20403767	20404842	+	-527	OR4K1
chr8	50494670	cg25998813	-4.361	0.000771171	uc010lxy.1	-327678	50822349	51705427	+	-327678	SNTG1
chr8	102381107	cg15959262	-4.36116	0.00077095	uc010mbs.1	0	102374022	102384935	+	0.649226	NA
chr3	137483503	cg04374393	-4.36139	0.000770612	uc003erm.2	0	137483134	137485172	+	0.18106	SOX14
chr10	102894227	cg04273871	-4.3617	0.000925586	uc021pxd.1	0	102891061	102897546	+	0.488204	TLX1
chr10	120863708	cg24051456	-4.362	0.000769753	uc010qsy.2	0	120863611	120897376	+	0.0028728	FAM45BP
chr6	29521046	cg18342026	-4.36211	0.000769593	uc003nmo.3	2342	29523389	29527702	-	2342	UBD
chr1	24711941	cg14222140	-4.36214	0.000769548	uc001bjf.3	0	24695211	24718169	-	0.271278	STPG1
chr7	43731989	cg04141788	-4.3623	0.000769326	uc003tip.2	0	43678846	43769140	-	0.411445	COA1
chr17	62833729	cg22233152	-4.36424	0.000766574	uc010wqe.2	-426	62796118	62833302	-	-426	PLEKHM1P1
chr7	122011261	cg24652994	-4.36507	0.000765393	uc022akr.1	0	121958478	122526813	-	0.907127	CADPS2
chr1	1471938	cg11526073	-4.36751	0.000761967	uc009vkf.3	0	1470158	1475740	-	0.681118	TMEM240
chr3	123756894	cg07416844	-4.36799	0.00076129	uc003ehd.3	0	123752542	123883533	+	0.0332237	KALRN
chr10	12874395	cg22813891	-4.36832	0.000760824	uc001ilp.4	-737	12875133	12877545	+	-737	NA
chr2	205410909	cg03651957	-4.37007	0.000758366	uc002var.2	0	205410516	206484886	+	0.000365796	PARD3B
chr7	55979455	cg16989018	-4.37037	0.000757951	uc003tra.2	0	55955149	56008433	+	0.456159	ZNF713
chr2	175209255	cg25047379	-4.37387	0.000753075	uc002uim.3	3622	175212878	175260443	-	3622	CIR1
chrX	21675867	cg04488527	-4.3742	0.000752617	uc004czz.1	0	21673609	21676448	-	0.20465	KLHL34
chr5	59188920	cg03154690	-4.37518	0.000903919	uc003jsb.3	0	58264866	59783925	-	0.391693	PDE4D
chr6	33276448	cg08770771	-4.37607	0.000750024	uc011drc.2	0	33272045	33282164	-	0.564878	TAPBP
chr11	7539248	cg05025913	-4.37687	0.000748921	uc001mfj.5	0	7534996	7674996	+	0.0303714	PPFIBP2
chr12	6825521	cg11512407	-4.37735	0.000748249	uc001qqj.3	-7628	6833150	6841041	+	-7628	COPS7A
chr10	695859	cg01263942	-4.37961	0.000745139	uc001ifp.3	0	320130	735608	-	0.0956705	DIP2C
chr16	70679178	cg08281777	-4.37979	0.000744899	uc021tkk.1	0	70657895	70694585	+	0.580076	IL34
chr16	84518355	cg09510085	-4.38069	0.000743662	uc010vod.2	0	84509966	84538288	-	0.703799	TLDC1
chr17	39791049	cg07129978	-4.38102	0.000743199	uc002hxi.1	0	39782579	39796451	-	0.389418	KRT42P
chr15	25068769	cg27304225	-4.38323	0.00074018	uc001ywp.1	-24	25068794	25223729	+	-24	SNRPN
chrX	150565466	cg20445038	-4.38486	0.000737957	uc004feu.3	-190	150565657	150577836	+	-190	VMA21
chr6	3848866	cg15382302	-4.3882	0.000733439	uc003mvu.3	-765	3849632	3851551	+	-765	FAM50B
chr7	158326084	cg06747087	-4.38834	0.000733243	uc003wnr.3	0	157331750	158380482	-	0.0518703	PTPRN2
chr22	45633117	cg03776042	-4.39132	0.000729234	uc003bfx.1	0	45588123	45636650	-	0.0728048	KIAA0930
chr2	2797612	cg22881545	-4.39236	0.000727835	uc002qxh.1	101207	2898820	3129798	-	101207	NA
chr4	87710183	cg04402693	-4.39265	0.000727437	uc003hqc.1	0	87689667	87726522	+	0.556668	PTPN13
chrX	129245245	cg23356769	-4.39273	0.000727337	uc004eve.4	-556	129198895	129244688	-	-556	ELF4
chr2	240322717	cg00360072	-4.39368	0.000726071	uc010fza.2	0	240016312	240323346	-	0.00204863	HDAC4
chr7	48494579	cg07045469	-4.39409	0.000725519	uc010kyt.1	0	48416038	48684350	+	0.292723	ABCA13
chr10	858328	cg06661542	-4.39622	0.000722669	uc031ptb.1	0	852854	977645	-	0.956135	LARP4B
chr10	134607879	cg04510209	-4.39704	0.000721587	uc001llr.2	-8341	134598320	134599537	-	-8341	NKX6-2
chr1	12696332	cg22441000	-4.39728	0.000721263	uc001auf.3	-8233	12704566	12727097	+	-8233	AADACL4
chrX	50213681	cg25547772	-4.39737	0.000721141	uc010njr.2	0	50111879	50213721	-	0.000392765	DGKK
chr5	1075539	cg17788850	-4.39864	0.000719464	uc003jbu.3	0	1050489	1112172	-	0.593891	SLC12A7
chrX	84344388	cg03267787	-4.39911	0.000718844	uc010nmp.3	0	84258898	84348323	+	0.955997	APOOL
chr16	85173611	cg05548478	-4.40094	0.000716421	uc021tmb.1	0	85170756	85183049	+	0.232246	LINC02139
chr14	105802918	cg01052428	-4.40266	0.00071416	uc001yqu.3	0	105780752	105864484	+	0.264726	PACS2
chr8	41514039	cg16140558	-4.40399	0.000712406	uc003xom.3	0	41510744	41754280	-	0.98647	ANK1
chr7	1336380	cg24295423	-4.40478	0.000711371	uc011jvw.2	59766	1272654	1276613	+	59766	UNCX
chr16	15942420	cg05426160	-4.40643	0.000709213	uc002deb.3	0	15878881	15950887	-	0.117587	MYH11
chr9	137996270	cg13971025	-4.408	0.000707165	uc010nar.3	0	137979817	138013030	+	0.495378	OLFM1
chrX	47479114	cg00779763	-4.40874	0.000706203	uc004die.3	0	47431300	47479256	-	0.00296105	SYN1
chr8	74333589	cg16017979	-4.41041	0.000704036	uc011lfh.2	0	74332604	74659162	-	0.996984	STAU2
chr6	88854249	cg07259974	-4.41158	0.000702521	uc021zco.1	0	88853575	88854993	-	0.524683	NA
chr10	131768029	cg24456130	-4.41323	0.000700392	uc010qur.2	-5937	131760205	131762091	-	-5937	EBF3
chr12	113595504	cg07050215	-4.41336	0.000700221	uc001tuq.4	0	113594978	113623284	-	0.981417	DDX54
chr12	130959013	cg05486606	-4.41655	0.000696127	uc001uim.3	0	130916192	131200826	-	0.849558	RIMBP2
chr17	20460627	cg05058886	-4.41683	0.000695771	uc002gyc.3	1442	20459146	20459184	+	1442	NA
chr7	27224700	cg17950095	-4.41727	0.000839597	uc003syy.3	0	27220776	27224842	-	0.0349238	HOXA11
chr2	105858511	cg06061408	-4.41754	0.000694855	uc002tco.1	0	105858200	105859924	+	0.180394	GPR45
chr22	47191940	cg13554549	-4.41758	0.000694815	uc003bif.3	0	47169824	47571342	+	0.055081	TBC1D22A
chr16	3707175	cg07735851	-4.41803	0.000694237	uc002cvr.3	0	3702940	3708096	+	0.821373	DNASE1
chr1	118215567	cg22008075	-4.41961	0.000692215	uc001ehe.3	44555	118148604	118171011	+	44555	FAM46C
chr11	69264296	cg08885142	-4.42138	0.000689966	uc001ooz.2	19906	69240458	69244389	+	19906	NA
chr15	99408958	cg12553689	-4.42222	0.0006889	uc010bon.3	0	99192761	99507759	+	0.686344	IGF1R
chr4	174442784	cg07311659	-4.42371	0.00083018	uc003itg.1	4867	174447652	174450530	-	4867	HAND2
chr17	79312681	cg10586883	-4.42474	0.000685721	uc002kad.2	-8206	79285072	79304474	-	-8206	TMEM105
chr9	95527809	cg06636356	-4.42642	0.00082625	uc004asp.1	-725	95473645	95527083	-	-725	BICD2
chr17	80137254	cg25532751	-4.42744	0.000682319	uc002kdz.1	0	80111486	80170689	-	0.564752	CCDC57
chr2	217499344	cg20728156	-4.42907	0.000680285	uc010zju.2	0	217498247	217529156	+	0.0354913	IGFBP2
chr17	42018275	cg18559799	-4.4296	0.000679622	uc002iep.3	0	42018172	42019833	-	0.937989	PPY
chr13	88329151	cg00525681	-4.42981	0.000679361	uc021rlc.1	0	88327644	88330520	+	0.523992	NA
chrX	49687306	cg00264378	-4.43023	0.000678839	uc004dor.1	0	49687225	49863892	+	0.00045849	CLCN5
chr8	43147581	cg00284708	-4.43093	0.000677959	uc003xpz.1	-3	43147585	43218328	+	-3	POTEA
chr5	148810203	cg08537847	-4.43323	0.000675094	uc021yfo.2	0	148808481	148810296	+	0.94876	MIR143
chr22	42470101	cg24977886	-4.43332	0.000674983	uc003bbz.3	-153	42470255	42475442	+	-153	FAM109B
chr4	1505197	cg08611689	-4.43382	0.000674371	uc003gdg.1	70590	1575788	1577966	-	70590	NA
chr14	101235871	cg14187585	-4.43425	0.000673834	uc001yhs.4	34403	101193202	101201467	+	34403	DLK1
chr19	56269259	cg19302210	-4.43433	0.000673742	uc010yge.2	-1247	56270507	56274541	+	-1247	RFPL4A
chr6	2939878	cg03703977	-4.43457	0.000673442	uc003muj.3	8514	2948393	2958403	-	8514	SERPINB6
chr17	7219025	cg13248200	-4.43546	0.000672339	uc002ggb.1	0	7218951	7232638	-	0.994593	NEURL4
chr4	1294566	cg07241925	-4.43585	0.000671853	uc011bvb.2	0	1283672	1333925	+	0.216783	MAEA
chr22	29730260	cg13739442	-4.43652	0.000671035	uc003afl.3	0	29723669	29784572	-	0.891779	AP1B1
chr5	154072875	cg05583095	-4.43681	0.000670676	uc003lvo.4	-19586	154092462	154197167	+	-19586	LARP1
chr18	74800029	cg15407373	-4.43686	0.000670607	uc002lmr.3	0	74724739	74844774	-	0.372766	MBP
chr10	126524899	cg17229421	-4.43688	0.000670591	uc001lib.4	0	126490354	126525239	+	0.990254	ABRAXAS2
chr11	82400575	cg18484591	-4.43764	0.000810182	uc001ozp.3	42470	82443046	82444906	-	42470	FAM181B
chr22	43578698	cg03052856	-4.43853	0.000668554	uc003bdq.3	0	43562628	43583137	-	0.216442	TTLL12
chr17	19248565	cg02796621	-4.43912	0.000667831	uc010vys.2	0	19246483	19266046	-	0.893575	B9D1
chr10	106094166	cg19251161	-4.44059	0.000666037	uc001kyg.4	0	106069454	106098251	-	0.141855	ITPRIP
chr22	41414083	cg18501942	-4.44734	0.00065783	uc003azk.3	45063	41347351	41369019	+	45063	RBX1
chr6	16238434	cg20381182	-4.44751	0.000657621	uc003nbs.3	-376	16238811	16295780	+	-376	GMPR
chr15	100340260	cg26464207	-4.44978	0.000654886	uc010bow.3	0	100340122	100347132	-	0.980314	DNM1P46
chr4	52861702	cg03848857	-4.45011	0.000792712	uc003gzi.3	0	52859866	52883786	-	0.923244	LRRC66
chr17	925701	cg10996148	-4.45158	0.000652728	uc002fsh.1	0	913969	995100	-	0.855394	ABR
chr15	99250916	cg10246772	-4.45221	0.000651974	uc010bon.3	0	99192761	99507759	+	0.18462	IGF1R
chr1	118728212	cg09497789	-4.45334	0.000788258	uc001ehk.2	-363	118496288	118727848	-	-363	SPAG17
chr19	56739749	cg15537455	-4.45471	0.000648989	uc002qmr.3	0	56732679	56879752	-	0.951929	ZSCAN5A
chr15	42289766	cg11706780	-4.45509	0.000648528	uc021sjp.1	0	42273780	42342901	-	0.768724	PLA2G4E
chr2	24146420	cg10208083	-4.45527	0.000648318	uc010exx.2	0	24092533	24149936	-	0.0612512	ATAD2B
chr1	85111308	cg07372330	-4.45575	0.000647745	uc010osa.2	0	85109390	85156240	-	0.959061	SSX2IP
chrX	147133725	cg08462017	-4.45576	0.00064773	uc004fcm.3	25537	147062849	147108187	+	25537	FMR1NB
chr12	132400550	cg07682179	-4.45714	0.0006461	uc001uje.3	0	132379279	132407707	+	0.748241	ULK1
chr7	157261038	cg27394114	-4.45845	0.00064454	uc031szu.1	50904	157203915	157210133	+	50904	DNAJB6
chr6	170563326	cg00048705	-4.46198	0.000776448	uc003qxl.2	95	170563422	170571657	-	95	LOC154449
chr8	22497061	cg15942979	-4.46461	0.000637307	uc010ltw.3	0	22477947	22526661	-	0.607628	BIN3
chr9	136376586	cg14415544	-4.46491	0.000636954	uc011mdk.2	3121	136379708	136390068	-	3121	MYMK
chr1	227169790	cg03106090	-4.46632	0.00063531	uc001hqo.1	0	227165105	227175246	+	0.461986	COQ8A
chr4	111866916	cg11141692	-4.46809	0.000633249	uc021xqs.1	-303636	111538580	111563279	-	-303636	PITX2
chr3	14164955	cg08843513	-4.46928	0.000631868	uc003byj.4	0	14153577	14166371	-	0.110677	CHCHD4
chr14	74706113	cg09816693	-4.47148	0.000629325	uc001xpq.3	-61	74706175	74729441	+	-61	VSX2
chr19	23079190	cg05011349	-4.47217	0.000628532	uc002nqy.2	78494	23157685	23170205	-	78494	ZNF728
chr3	195539315	cg05659262	-4.47392	0.000626519	uc010hzv.3	-470	195536515	195538844	-	-470	MUC4
chr17	71281486	cg23890832	-4.474	0.000626418	uc002jjp.1	0	71279764	71308143	-	0.939321	CDC42EP4
chr1	169878927	cg17464228	-4.47416	0.000626242	uc010plx.2	11542	169890470	169995042	-	11542	KIFAP3
chr2	54880823	cg15714776	-4.47546	0.000624754	uc002rxy.3	0	54879655	54889445	+	0.119305	SPTBN1
chr6	28956989	cg04872414	-4.47572	0.000624454	uc021ytp.1	128	28956779	28956860	+	128	NA
chr19	58068370	cg22963587	-4.47764	0.000622256	uc031rnf.1	0	58053204	58071231	-	0.158706	ZNF550
chr19	42431930	cg00533649	-4.47883	0.000620906	uc002osc.3	0	42399422	42434296	+	0.932156	ARHGEF1
chr7	157647241	cg13736939	-4.47883	0.000620905	uc003wnr.3	0	157331750	158380482	-	0.699169	PTPRN2
chr3	44381576	cg04385523	-4.4791	0.000620596	uc003cne.4	0	44379944	44450940	+	0.0229872	TCAIM
chr8	77912568	cg22345515	-4.48001	0.000619558	uc022awf.1	0	77892494	77913280	-	0.0342538	PEX2
chr5	171616571	cg26006084	-4.48035	0.000619177	uc003mbo.1	-1224	171469074	171615346	-	-1224	STK10
chr10	89453226	cg03166508	-4.4832	0.000615952	uc009xtg.1	0	89420712	89487246	+	0.488682	PAPSS2
chr20	61867205	cg15721145	-4.48386	0.000615207	uc010gkc.1	-70	61867276	61870957	+	-70	BIRC7
chr1	1178245	cg24345856	-4.48484	0.000614102	uc001adl.2	0	1177826	1182102	-	0.902011	C1QTNF12
chr13	52028301	cg03411979	-4.48517	0.000745665	uc001vfn.3	0	52027480	52028851	+	0.598833	NA
chr10	135195081	cg27165835	-4.48554	0.000613311	uc001lnc.3	0	135192741	135205198	+	0.187846	PAOX
chr9	91997686	cg21203249	-4.48682	0.000611874	uc004aqp.1	0	91992152	92112888	-	0.954164	SEMA4D
chr5	42926481	cg23102129	-4.48739	0.000611239	uc003jnb.1	59021	42985503	42993435	-	59021	NA
chr16	89246999	cg09076877	-4.49019	0.000608119	uc002fmt.3	0	89238163	89261900	+	0.372246	CDH15
chrX	23926314	cg11016745	-4.49058	0.000607678	uc011mju.1	0	23926123	23957624	+	0.0060633	CXorf58
chr19	39813728	cg11683191	-4.49309	0.00060489	uc010egm.1	-2238	39805995	39811489	-	-2238	NA
chr11	6590092	cg00566982	-4.49378	0.000604127	uc009yfg.3	0	6589286	6593254	+	0.203125	DNHD1
chr9	92289643	cg00306063	-4.49508	0.000602688	uc004aqs.2	0	92254698	92334674	+	0.436944	UNQ6494
chr3	183895715	cg09602452	-4.50048	0.000596762	uc021xig.1	0	183894739	183901879	+	0.136695	AP2M1
chr10	104613132	cg10615065	-4.50327	0.000593729	uc001kwh.2	-834	104613967	104624718	+	-834	BORCS7
chr12	132329805	cg26977086	-4.5036	0.000593365	uc001ujd.1	0	132322601	132336316	+	0.525264	MMP17
chr6	30132471	cg23784132	-4.50381	0.000593143	uc010jrx.3	0	30130983	30140473	+	0.156797	TRIM15
chr16	89042185	cg03186440	-4.50465	0.000592225	uc002fmn.2	0	88951454	89043504	-	0.0143292	CBFA2T3
chr7	4147330	cg09424595	-4.50605	0.00059072	uc010kso.3	0	4050598	4308631	+	0.374882	SDK1
chr1	54151053	cg14659662	-4.5065	0.000590227	uc001cvr.1	0	53971906	54199877	-	0.214168	GLIS1
chr10	134402303	cg03438101	-4.50657	0.000590152	uc001llp.3	0	134351353	134596984	+	0.207425	INPP5A
chr14	101531806	cg05537796	-4.50742	0.000589238	uc021sds.1	0	101531784	101531874	+	0.244444	MIR412
chr3	194106934	cg03141526	-4.50821	0.000588388	uc003ftv.1	8615	194115550	194119995	-	8615	GP5
chr2	21266995	cg25071744	-4.51029	0.000586155	uc002red.3	-49	21224301	21266945	-	-49	APOB
chr1	150846117	cg25308738	-4.51077	0.000585635	uc010pcl.2	0	150795670	150849244	-	0.0583679	ARNT
chr15	91395896	cg27535502	-4.5128	0.000583464	uc002bpu.1	-15988	91411885	91426687	+	-15988	FURIN
chr22	42546136	cg03538221	-4.5147	0.000581438	uc010gyx.1	-5560	42537162	42540575	-	-5560	CYP2D7
chr10	126716434	cg06240209	-4.51502	0.000581102	uc001lih.4	0	126676418	126849624	-	0.768969	CTBP2
chr15	25460583	cg10963511	-4.51526	0.000580851	uc001yzt.1	0	25458606	25467437	+	0.22387	NA
chr17	74565795	cg20503109	-4.51572	0.000580364	uc002jsg.4	0	74561461	74582145	-	0.790466	ST6GALNAC2
chr10	1063172	cg19616783	-4.51681	0.000579205	uc010qae.2	0	1034655	1063708	+	0.981551	GTPBP4
chrX	68725086	cg01759889	-4.51905	0.000576833	uc004dxk.3	0	68725078	68752351	+	0.00029333	FAM155B
chr2	10024636	cg07124145	-4.52087	0.00057492	uc010yja.2	0	9983571	10074545	+	0.451393	TAF1B
chr2	234638269	cg05609091	-4.5225	0.000573215	uc002vuy.3	0	234637773	234681951	+	0.0112273	UGT1A3
chr22	24038523	cg08715187	-4.52388	0.000571773	uc002zxm.3	0	23995356	24051428	-	0.230151	GUSBP11
chr20	26186908	cg10419279	-4.52451	0.000696321	uc002wvk.3	0	26167655	26189869	-	0.133294	MIR663AHG
chr5	2338616	cg14802502	-4.52483	0.000695937	uc003jda.3	407662	2746279	2751769	-	407662	IRX2
chr6	168134760	cg01797450	-4.52498	0.000695759	uc003qvy.1	-37789	168080306	168096970	-	-37789	NA
chr1	38460950	cg05202204	-4.52639	0.00056915	uc001cck.3	1491	38462442	38471187	-	1491	FHL3
chr3	66392474	cg00592244	-4.52649	0.000569047	uc011bft.2	0	66271168	66438532	+	0.724803	SLC25A26
chr13	111452040	cg06997226	-4.52703	0.000568492	uc001vrk.2	64293	111516334	111522655	-	64293	LINC00346
chr7	70543605	cg20310631	-4.52889	0.000566554	uc003tvy.4	-53917	70597523	71178586	+	-53917	GALNT17
chr8	10404760	cg02525722	-4.53036	0.000565043	uc010lru.3	0	10340388	10405095	-	0.00517718	NA
chrX	47062794	cg06242330	-4.53037	0.000565033	uc004dhk.4	0	47053201	47074527	+	0.449827	UBA1
chr1	204121439	cg25512657	-4.53233	0.000563012	uc010pqt.2	-131	204100190	204121307	-	-131	ETNK2
chr8	26048281	cg20300502	-4.53283	0.000562502	uc003xek.3	0	25230075	26230195	+	0.818108	PPP2R2A
chr8	818875	cg05979597	-4.53476	0.000560515	uc003wpj.2	0	687587	1087777	+	0.328064	NA
chr6	41339486	cg18713852	-4.53519	0.000560078	uc003oqj.2	20860	41303528	41318625	+	20860	NCR2
chrX	48380232	cg12308243	-4.53675	0.000558481	uc004djx.4	0	48380164	48387104	+	0.00979827	EBP
chr10	75599694	cg17422824	-4.53809	0.000557119	uc010qkv.2	0	75577967	75634349	-	0.614647	CAMK2G
chr8	141545624	cg14650175	-4.53911	0.000556089	uc010meo.3	0	141541264	141645646	-	0.95823	AGO2
chr17	73629390	cg22590522	-4.54087	0.000554305	uc010dgl.3	0	73622925	73663269	-	0.839753	RECQL5
chr17	80195101	cg10937494	-4.54175	0.000841444	uc021ufo.1	0	80193650	80197375	+	0.38953	SLC16A3
chr13	113429562	cg17508477	-4.54251	0.000552645	uc001vsj.4	0	113344643	113541482	+	0.431413	ATP11A
chr10	134620276	cg12217383	-4.5435	0.00055165	uc021qbc.1	1619	134621896	134756089	-	1619	CFAP46
chr12	124850836	cg10283674	-4.54481	0.000550327	uc001ugj.1	0	124831110	125052010	-	0.910702	NCOR2
chr3	13652856	cg04102648	-4.54489	0.000550246	uc011avc.2	0	13610240	13679922	+	0.611578	FBLN2
chr19	35629701	cg05247914	-4.54579	0.000549343	uc002nxy.1	0	35615417	35633355	-	0.203702	LGI4
chr8	49063039	cg05754402	-4.54698	0.000548155	uc003xqm.3	88584	48920995	48974454	+	88584	UBE2V2
chr7	1921576	cg18302629	-4.5474	0.000547737	uc010ksi.1	0	1914096	2272583	-	0.979135	MAD1L1
chr12	120673235	cg01866518	-4.54776	0.00054738	uc001txz.3	0	120648242	120703574	-	0.548308	PXN
chr8	128902684	cg06986734	-4.54778	0.000547352	uc010mdp.2	0	128806803	128952702	+	0.657174	PVT1
chr6	31691506	cg21506565	-4.54848	0.000546655	uc011doe.2	0	31691121	31694485	+	0.114447	MPIG6B
chrX	67352856	cg22821597	-4.5552	0.000540002	uc011mpg.2	0	67262186	67653299	-	0.768174	OPHN1
chr12	128105038	cg12350309	-4.55616	0.000539056	uc001uhp.2	-261123	128366162	128383184	+	-261123	LINC02393
chr11	66627706	cg12596520	-4.55661	0.000538612	uc001ojp.1	0	66615997	66725847	-	0.893409	PC
chr8	142285145	cg16860882	-4.56171	0.000533628	uc010meq.1	-20919	142220870	142264225	-	-20919	SLC45A4
chr20	43938184	cg00028844	-4.56319	0.00053219	uc002xnt.3	0	43935491	43946464	+	0.245421	RBPJL
chr12	94217493	cg12133664	-4.56323	0.000532147	uc010sus.1	0	94071151	94288616	+	0.672945	CRADD
chr2	8444004	cg18854004	-4.56388	0.000531515	uc002qyy.1	0	8347273	8468549	-	0.20239	LINC00299
chr7	75365585	cg02075822	-4.56416	0.00053125	uc011kfz.2	0	75162619	75368283	-	0.0131185	HIP1
chr1	62673941	cg08008065	-4.56431	0.000531099	uc021ooc.1	0	62660474	62678001	+	0.768357	L1TD1
chr5	172305927	cg12355887	-4.5645	0.000530919	uc003mbw.4	0	172261223	172379688	+	0.37736	ERGIC1
chr1	10766044	cg01821043	-4.56458	0.00053084	uc001arp.2	0	10707263	10856733	-	0.606737	CASZ1
chr15	76630660	cg03465861	-4.56549	0.000529964	uc021sqw.1	0	76629147	76634816	+	0.26689	ISL2
chr10	72545053	cg10548978	-4.56552	0.000648496	uc010qjn.1	0	72530995	72545157	-	0.0073436	TBATA
chr10	106209748	cg10697286	-4.56597	0.000529503	uc001kyh.3	0	106113522	106214848	+	0.949667	CFAP58
chr11	123029267	cg11432943	-4.56636	0.000529122	uc001pyt.3	0	122943033	123066007	-	0.298762	CLMP
chr22	47560578	cg25141264	-4.56648	0.000647415	uc003bif.3	0	47169824	47571342	+	0.973192	TBC1D22A
chr12	89479076	cg27015332	-4.56828	0.000527279	uc001tax.1	-65606	89404903	89413469	-	-65606	LINC02458
chrX	152865160	cg00368230	-4.56848	0.000527083	uc011mys.2	-527	152853383	152864632	-	-527	CCNQ
chr1	220863513	cg01491219	-4.56912	0.000526467	uc001hmp.1	-114	220863628	220872499	+	-114	C1orf115
chr2	43020682	cg06913600	-4.57002	0.000525609	uc010ynw.1	-930	42997027	43019751	-	-930	HAAO
chr19	38180021	cg17823234	-4.57035	0.000525288	uc002ogz.2	0	38158650	38183216	-	0.130058	ZNF781
chr5	1056410	cg08351607	-4.57423	0.00052159	uc003jbu.3	0	1050489	1112172	-	0.904009	SLC12A7
chr11	31843388	cg18991169	-4.57645	0.00051949	uc021qfp.1	0	31838114	32127272	+	0.0182392	RCN1
chr3	155026836	cg16765129	-4.57917	0.000516923	uc003fah.2	-15346	155008021	155011489	-	-15346	DWORF
chr22	39260335	cg18647989	-4.5794	0.000516702	uc003awl.3	0	39260248	39268258	-	0.989139	CBX6
chr20	5485511	cg08329597	-4.58085	0.000515337	uc002wmc.4	-268	5479218	5485242	-	-268	LINC00654
chr15	25417786	cg02274263	-4.58136	0.000514863	uc001yyr.1	0	25417782	25417863	+	0.0493827	SNORD115-2
chr6	117869857	cg04344000	-4.58144	0.000514792	uc003pxq.1	0	117639351	117894795	-	0.0976261	GOPC
chr5	8840829	cg04504062	-4.58368	0.00051269	uc003jej.3	0	8839877	8881636	+	0.0227975	NA
chr12	133346281	cg21561989	-4.58395	0.00051244	uc021rgt.1	0	133345499	133405288	-	0.986921	GOLGA3
chr2	242076577	cg09863028	-4.58575	0.000510762	uc002waq.3	0	242053050	242088919	-	0.344085	PASK
chrX	149531594	cg07659240	-4.58611	0.000510433	uc011mxu.2	0	149531551	149682448	+	0.000284963	MAMLD1
chr11	82681574	cg19160130	-4.58649	0.000510075	uc009yve.3	10903	82692478	82745606	-	10903	RAB30
chr16	23706666	cg09867953	-4.58705	0.000509556	uc010bxp.3	0	23701626	23724821	-	0.782712	ERN2
chr2	97483133	cg00673006	-4.58781	0.000508859	uc002swz.3	0	97481991	97501121	+	0.0596968	CNNM3
chrX	10092255	cg08867430	-4.58859	0.000508137	uc010ndt.3	0	10047765	10112518	+	0.687072	WWC3
chr16	34430382	cg04220922	-4.59019	0.000506653	uc002edv.1	-25619	34403802	34404762	-	-25619	UBE2MP1
chr4	1322395	cg11571453	-4.59275	0.000504302	uc010ibt.3	0	1309185	1333925	+	0.533953	MAEA
chr7	27498008	cg05364058	-4.5944	0.000502791	uc003sze.1	45497	27451783	27452510	+	45497	NA
chr16	67562424	cg09906145	-4.59611	0.000501234	uc010cei.2	-292	67562717	67577167	+	-292	RIPOR1
chr19	52074318	cg26605406	-4.59737	0.000500083	uc002pxb.3	-212	52074531	52092991	+	-212	ZNF175
chr6	53388842	cg14029170	-4.59786	0.000499637	uc003pbx.3	0	53377791	53409927	-	0.656118	GCLC
chr13	44988847	cg09590147	-4.59934	0.000498299	uc001uzl.3	-8825	44974386	44980021	-	-8825	NA
chr12	124908931	cg22977745	-4.5995	0.000498152	uc001ugk.1	0	124904503	125002840	-	0.954971	NCOR2
chr3	24203479	cg15359321	-4.59965	0.000498019	uc003cde.1	0	24193881	24536453	-	0.971983	THRB
chr19	49476537	cg13500842	-4.59994	0.000497755	uc010xzz.2	0	49471382	49496610	-	0.795664	GYS1
chr21	44814783	cg15623675	-4.6038	0.000494271	uc002zdf.2	19614	44834398	44847002	-	19614	SIK1
chr1	6681878	cg15158876	-4.60394	0.00049415	uc001aob.4	0	6673756	6684093	+	0.785721	PHF13
chr17	55213656	cg11030264	-4.60406	0.000494034	uc010dcm.3	14945	55173939	55198710	+	14945	AKAP1
chr20	61162065	cg15423222	-4.60437	0.000493758	uc011aaj.2	0	61147660	61167971	+	0.709222	MIR1-1HG
chr8	11021173	cg23565027	-4.60489	0.000493295	uc003wtk.1	0	10753657	11058875	-	0.123525	XKR6
chr5	6134449	cg03635863	-4.60557	0.000492683	uc003jdn.1	176104	6310554	6337405	-	176104	LINC02145
chr17	38183170	cg20935841	-4.60574	0.000492531	uc010wex.1	0	38183109	38209633	-	0.9977	MED24
chr2	137181418	cg05980200	-4.6059	0.000492387	uc021vqa.1	33178	137147902	137148239	+	33178	NA
chr19	51411737	cg08681856	-4.60677	0.000491612	uc002pud.1	0	51411615	51412392	-	0.842986	KLK4
chr1	20617452	cg25745746	-4.60948	0.000489192	uc010odc.1	0	20617412	20681387	+	0.000625244	VWA5B1
chr22	24119331	cg27598806	-4.61083	0.000487993	uc002zxy.3	0	24115036	24126503	+	0.374553	MMP11
chr2	96812528	cg04118190	-4.61268	0.000486364	uc002svk.4	-1348	96808908	96811179	-	-1348	DUSP2
chr2	78769016	cg05392577	-4.61387	0.000485311	uc002snv.4	0	78639671	78769187	-	0.0013203	NA
chr7	100420040	cg18563348	-4.61497	0.000484338	uc011kkh.1	0	100416142	100425143	-	0.566937	EPHB4
chr1	848609	cg17436295	-4.61945	0.00048042	uc001abu.1	0	846815	850328	+	0.510675	NA
chr11	68156978	cg18894028	-4.62008	0.000479864	uc009ysg.4	0	68080108	68216743	+	0.562594	LRP5
chr16	1308385	cg09639264	-4.62096	0.0004791	uc002clb.1	0	1306273	1308494	+	0.950923	TPSD1
chr5	173602861	cg13624988	-4.62302	0.000477312	uc011dfh.2	66678	173518232	173536182	+	66678	NSG2
chr15	20787742	cg13320837	-4.62321	0.000477144	uc010tzc.1	6715	20767674	20781026	+	6715	GOLGA8CP
chr17	7165831	cg00072720	-4.62498	0.000475621	uc002gfn.4	0	7163222	7166512	-	0.206991	CLDN7
chr12	75057913	cg04400496	-4.62941	0.00047181	uc001sxd.4	122680	74931551	74935232	+	122680	ATXN7L3B
chr8	49823140	cg03392960	-4.63323	0.000468554	uc003xqp.3	7098	49830239	49833999	-	7098	SNAI2
chr11	8009057	cg23952643	-4.63354	0.000468285	uc010rbj.2	0	8008445	8017719	+	0.0659909	EIF3F
chr12	131572783	cg21964649	-4.6357	0.000466453	uc001uiv.1	0	131561316	131602996	+	0.27512	ADGRD1
chr4	165952835	cg07485777	-4.63779	0.00046469	uc003iqy.1	-315	165953151	165962896	+	-315	TRIM60
chr2	2712909	cg27014783	-4.6437	0.000459743	uc002qxh.1	185910	2898820	3129798	-	185910	NA
chr7	27973667	cg22084182	-4.64446	0.000459104	uc003szn.3	0	27870193	28220437	-	0.704566	JAZF1
chr16	891805	cg09186244	-4.64686	0.000457115	uc010brg.2	11829	903635	919056	-	11829	LMF1
chr11	14477198	cg02879967	-4.64842	0.00056197	uc001mli.2	1850	14479049	14521404	-	1850	COPB1
chr12	45270374	cg20459111	-4.64859	0.000455679	uc001roi.1	0	44917074	45270880	-	0.00143016	NELL2
chr4	8087343	cg01200651	-4.65295	0.000452098	uc011bwl.1	0	8031383	8129389	-	0.429015	ABLIM2
chr17	76422976	cg09419159	-4.65327	0.000451836	uc010dhp.2	0	76419778	76573476	-	0.979193	DNAH17
chr4	135874116	cg05807023	-4.65333	0.00045179	uc003ihc.1	-625514	135226557	135248601	-	-625514	NA
chrX	48397845	cg23991947	-4.65384	0.000451371	uc004dka.1	-229	48398075	48420997	+	-229	TBC1D25
chr14	85998669	cg01919632	-4.65436	0.000450947	uc010atd.3	0	85996572	86094270	+	0.0214641	FLRT2
chr6	2842941	cg02821416	-4.65588	0.000554803	uc031smm.1	-657	2832566	2842283	-	-657	SERPINB1
chr6	31746832	cg00180930	-4.65776	0.000448172	uc003nxe.3	0	31745297	31763712	-	0.916644	VARS
chr9	97203278	cg22232859	-4.65969	0.000446609	uc011luh.2	0	97177440	97223202	+	0.564617	MFSD14B
chr3	191001413	cg11158430	-4.66045	0.000445999	uc003fsu.3	0	190984944	191048325	-	0.740159	UTS2B
chr2	238601425	cg16787624	-4.66131	0.000445307	uc010znm.2	0	238600807	238690290	+	0.00690634	LRRFIP1
chr12	57592381	cg15471197	-4.66198	0.000444766	uc001snd.3	0	57522282	57607125	+	0.82622	LRP1
chr16	716021	cg05904283	-4.66485	0.000442458	uc010bqx.1	0	714988	717829	+	0.363604	WDR90
chr22	19938916	cg18773129	-4.66607	0.000441486	uc011ahd.2	0	19938460	19957498	+	0.0239521	COMT
chr16	10449708	cg27590541	-4.66929	0.000438921	uc002czu.3	-30203	10479912	10577495	+	-30203	ATF7IP2
chr2	109336669	cg23706161	-4.66932	0.000438898	uc002tem.4	0	109335937	109402267	+	0.0110357	RANBP2
chr19	42902024	cg02768013	-4.67112	0.000437466	uc010eif.2	0	42901300	43156507	+	0.00283691	LIPE-AS1
chr19	30020728	cg10743390	-4.67196	0.0004368	uc010xrl.1	0	30017491	30055226	+	0.0857824	VSTM2B
chr6	38110098	cg03526625	-4.67207	0.000436717	uc003onx.3	0	37787307	38122399	+	0.963291	ZFAND3
chr11	18686895	cg07538406	-4.67283	0.000436118	uc010rdi.1	-30874	18633712	18656020	-	-30874	SPTY2D1
chr2	128441417	cg04362716	-4.67373	0.000435407	uc002tpb.3	-2056	128395996	128439360	-	-2056	LIMS2
chr7	75677414	cg24242194	-4.67378	0.000537984	uc011kgh.2	0	75677393	75695930	+	0.00113287	MDH2
chr10	2699291	cg04633922	-4.67468	0.000434661	uc021pmj.1	-342022	2342513	2357268	-	-342022	LINC00701
chrX	108717536	cg00614938	-4.67605	0.000433584	uc022cch.1	0	108619127	108719250	-	0.0171189	GUCY2F
chr4	187887005	cg24874828	-4.67803	0.000432037	uc010iso.1	-239154	187627717	187647850	-	-239154	FAT1
chr12	45606305	cg15014811	-4.67973	0.000430708	uc001rom.2	0	45566817	45609789	-	0.081076	PLEKHA8P1
chr9	130891137	cg05930684	-4.68165	0.000429214	uc004btn.3	0	130890808	130892913	+	0.156295	PTGES2-AS1
chr12	114273782	cg16004706	-4.68354	0.000529039	uc001tvn.4	0	114259859	114404176	-	0.903525	RBM19
chr11	562366	cg14896003	-4.68479	0.000426786	uc001lqd.3	0	561450	564025	+	0.355728	RASSF7
chr13	31309625	cg20103124	-4.68632	0.000425605	uc010tdr.2	0	31287615	31338565	+	0.431992	ALOX5AP
chr6	28829433	cg05096209	-4.68703	0.000425061	uc003nlq.2	0	28827402	28831454	-	0.498766	LINC01623
chr4	151177553	cg00877691	-4.68744	0.00042475	uc003ilp.4	0	150999426	151178608	+	0.994112	DCLK2
chr8	144407490	cg07092797	-4.68766	0.000424578	uc010mfd.2	0	144400188	144417061	-	0.567238	TOP1MT
chr17	6918348	cg24428002	-4.68777	0.000424494	uc010vti.2	0	6917464	6920843	+	0.261616	RNASEK-C17orf49
chr11	113258223	cg16405454	-4.69004	0.000422753	uc001pny.3	-289	113258513	113271140	+	-289	ANKK1
chr7	2289585	cg02326253	-4.69279	0.000420659	uc003slv.1	0	2282540	2290780	+	0.854976	NUDT1
chr19	36246882	cg05368740	-4.6935	0.000420119	uc002obn.2	0	36245467	36247930	-	0.425497	HSPB6
chr2	235953304	cg18586780	-4.69558	0.000418546	uc002vvq.3	0	235887347	235964358	+	0.856462	SH3BP4
chrX	37208437	cg26883351	-4.69808	0.000416658	uc022but.1	-90	37208528	37301477	+	-90	PRRG1
chr15	81451271	cg16526636	-4.69989	0.000415301	uc002bgb.3	9754	81426644	81441516	+	9754	CFAP161
chr17	79294196	cg03625300	-4.70095	0.000414509	uc002kad.2	0	79285072	79304474	-	0.529739	TMEM105
chr7	100489982	cg16616348	-4.7032	0.000412828	uc003uxi.3	0	100487615	100493715	-	0.611967	ACHE
chr13	28024020	cg01714890	-4.70391	0.000412299	uc021rhm.1	0	28009776	28024739	-	0.0480519	MTIF3
chrX	153285654	cg03050491	-4.70423	0.000412056	uc022cid.1	-213	153285371	153285440	-	-213	MIR718
chr17	3593588	cg10373741	-4.70567	0.000410986	uc002fwm.2	0	3593379	3599698	-	0.966925	P2RX5
chrX	153200492	cg00072288	-4.70578	0.000410905	uc011mzg.2	0	153196740	153200607	-	0.0297388	NAA10
chr3	148538682	cg02354293	-4.70949	0.000408168	uc003ewl.3	-6905	148545588	148577972	+	-6905	CPB1
chr10	95198	cg27145134	-4.71091	0.000407118	uc001ifi.2	-19	92828	95178	-	-19	TUBB8
chr12	7280958	cg12074585	-4.71141	0.000406754	uc001qsq.3	0	7276280	7281466	-	0.097956	RBP5
chr5	65253932	cg09445363	-4.71264	0.000405853	uc011cqz.2	0	65222382	65376851	+	0.204248	ERBIN
chr1	149146229	cg00991958	-4.71346	0.000405254	uc021oxe.1	9598	149155828	149155899	-	9598	NA
chr14	22924450	cg18586203	-4.71452	0.000404477	uc001wds.1	0	22849083	22951948	-	0.267321	NA
chr5	170743951	cg20756891	-4.71502	0.000404111	uc003mbf.3	4812	170736288	170739138	+	4812	TLX3
chr4	170955249	cg19918862	-4.71527	0.00040393	uc003isq.3	-1069	170952926	170954179	-	-1069	NA
chr1	95969622	cg04830546	-4.717	0.000402669	uc021oqg.1	909	95970532	95970615	-	909	NA
chr13	113764225	cg20689135	-4.71837	0.000401682	uc010tjt.3	0	113760102	113774995	+	0.276841	F7
chr5	140700662	cg06284322	-4.71985	0.000400606	uc003ljg.3	-310	140698057	140700351	-	-310	TAF7
chr5	118580164	cg04235548	-4.72007	0.000496919	uc003kse.1	0	118572009	118584822	+	0.636463	DMXL1
chr10	34874129	cg05901114	-4.72176	0.000399234	uc001ixu.2	0	34606035	35104253	-	0.461894	PARD3
chr16	2972941	cg05185519	-4.7224	0.000398774	uc002csd.3	0	2961980	3001209	+	0.279411	FLYWCH1
chr17	61044018	cg01555307	-4.723	0.000398341	uc021ubj.1	22344	61021576	61021673	+	22344	NA
chr5	80050837	cg24866363	-4.72452	0.00039725	uc003kgz.4	0	79950467	80172634	+	0.451777	MSH3
chr3	50378529	cg06172942	-4.7298	0.000393491	uc031rzy.1	0	50378511	50383956	-	0.996694	NA
chr22	50023741	cg02065833	-4.73045	0.000393029	uc003bit.3	0	50013290	50051190	-	0.724248	C22orf34
chr2	210867411	cg19203504	-4.73444	0.000390212	uc031rre.1	0	210867289	210886984	+	0.00619447	RPE
chr16	28584802	cg07866632	-4.73623	0.000388957	uc010vct.2	0	28467696	29415809	-	0.876485	NA
chr11	45706409	cg07553231	-4.73768	0.000387943	uc021qgr.1	47	45706457	45706485	-	47	NA
chr7	46073483	cg11611932	-4.74175	0.00038511	uc003tnt.3	-112611	45951844	45960871	-	-112611	IGFBP3
chr10	7253416	cg06514300	-4.74231	0.000478367	uc010qay.2	0	7200586	7453448	-	0.791072	SFMBT2
chr19	28297092	cg15980914	-4.74249	0.000384599	uc002nry.1	0	28284402	28297182	+	0.992958	NA
chr11	32112810	cg24005743	-4.74513	0.000382775	uc010reb.2	0	32112477	32127272	+	0.0225076	RCN1
chr12	54134485	cg06718276	-4.74541	0.000382578	uc010soo.1	-13177	54107812	54121307	-	-13177	CALCOCO1
chr2	136846053	cg06795425	-4.7465	0.000381833	uc002tuy.3	25865	136871919	136873813	-	25865	CXCR4
chr10	3679062	cg18659248	-4.75036	0.000379188	uc001igy.1	0	3360887	3791666	+	0.738604	NA
chr5	176295869	cg03679715	-4.75102	0.000378734	uc010jkg.1	0	176289625	176301567	+	0.52286	UNC5A
chr2	206981412	cg22238304	-4.75107	0.000378703	uc002vbc.2	-115	206980297	206981296	-	-115	GCSHP3
chr14	24047021	cg02916816	-4.75361	0.000469218	uc001wks.2	0	24044160	24048009	-	0.25669	JPH4
chrX	24332146	cg21744973	-4.75529	0.000375838	uc011mjw.2	-713	24328979	24331432	-	-713	SUPT20HL2
chr11	75922637	cg18303896	-4.757	0.000374684	uc001oxf.1	-833	75902608	75921803	-	-833	WNT11
chr6	4949437	cg24148841	-4.75828	0.00037382	uc011dhy.2	0	4890226	4955778	+	0.903268	CDYL
chr21	45926167	cg23703089	-4.75833	0.00037379	uc010gpv.1	0	45917775	46131495	-	0.960734	TSPEAR
chr14	77201151	cg03544399	-4.76476	0.000369493	uc021rwr.1	-10398	77190666	77190752	-	-10398	NA
chr3	181431306	cg03827626	-4.76488	0.000369416	uc003fkx.3	0	181429712	181432223	+	0.634807	SOX2
chr14	71721323	cg20578850	-4.76656	0.000368301	uc001xmp.2	139223	71568700	71582099	+	139223	PCNX1
chr7	94285911	cg07921535	-4.76687	0.000368092	uc011kie.2	0	94285682	94299006	+	0.017187	PEG10
chr4	41262458	cg09270434	-4.76694	0.000368045	uc003gvp.3	0	41258898	41270446	+	0.308278	UCHL1
chr14	101051064	cg14327296	-4.76738	0.000367758	uc001yhq.3	-14932	101003484	101036131	-	-14932	BEGAIN
chr7	92107739	cg07377299	-4.7678	0.000367481	uc022ahe.1	-8043	92098079	92099695	-	-8043	NA
chr6	28664155	cg22452837	-4.76879	0.000366826	uc021ysi.1	-374	28663709	28663780	-	-374	NA
chr14	77364620	cg27052900	-4.76911	0.000366614	uc001xsw.2	27974	77292727	77336645	+	27974	LRRC74A
chr2	177505007	cg19094879	-4.7696	0.000366291	uc002ukz.3	-2704	177494309	177502302	-	-2704	LINC01116
chr16	3702882	cg01203113	-4.77318	0.000363943	uc002cvr.3	-57	3702940	3708096	+	-57	DNASE1
chr12	56122242	cg15768282	-4.77329	0.000363875	uc031qhx.1	0	56119227	56123457	-	0.287234	CD63
chr1	182031601	cg13498800	-4.77356	0.000363696	uc001goz.3	-753	182023705	182030847	-	-753	ZNF648
chr3	50425602	cg15152301	-4.77551	0.000362427	uc003daq.3	0	50400231	50540892	-	0.81963	CACNA2D2
chr16	31142991	cg05106869	-4.77568	0.000362312	uc010vfe.2	0	31142754	31147151	-	0.9461	PRSS8
chrX	135579980	cg19949137	-4.7758	0.000362235	uc004ezx.3	0	135579671	135594503	+	0.0208333	HTATSF1
chr20	57875384	cg20910807	-4.77669	0.000361658	uc002yao.1	-114	57875499	57899529	+	-114	EDN3
chr14	95238706	cg18272353	-4.78043	0.000359238	uc001ydu.3	-2206	95234560	95236499	-	-2206	GSC
chr4	178478768	cg10308775	-4.78091	0.000358926	uc003iux.1	0	178366133	178598280	+	0.485188	NA
chr4	670694	cg04398861	-4.78144	0.000358586	uc003gau.3	0	668292	675817	+	0.319203	MYL5
chr17	21416949	cg06809439	-4.78383	0.000357047	uc002gyw.4	14621	21431571	21454941	-	14621	C17orf51
chr6	31510491	cg27308967	-4.78424	0.000356785	uc003ntv.3	0	31497996	31514625	-	0.248602	ATP6V1G2-DDX39B
chr8	10772570	cg01558037	-4.78703	0.000355008	uc003wtk.1	0	10753657	11058875	-	0.938034	XKR6
chrX	119764131	cg17149359	-4.79163	0.000352087	uc004esz.3	-125	119759529	119764005	-	-125	C1GALT1C1
chr11	2240683	cg24244695	-4.79386	0.00035068	uc021qce.1	46314	2194293	2194368	+	46314	MIR4686
chr11	45708033	cg25814705	-4.79419	0.000350476	uc001mzb.3	-334	45707656	45707698	-	-334	NA
chr5	1672612	cg03823863	-4.79813	0.000348006	uc021xwg.1	36287	1708900	1708983	-	36287	MIR4277
chr10	72362452	cg20408402	-4.79954	0.00034713	uc009xqg.3	0	72357104	72362531	-	0.0145568	PRF1
chr1	1114579	cg19584957	-4.80556	0.000343399	uc001acx.1	0	1108436	1114935	-	0.0547777	NA
chr10	120355262	cg10661615	-4.8064	0.000342882	uc001ldp.1	-101	120352916	120355160	-	-101	PRLHR
chr1	36553577	cg19252108	-4.81025	0.000340527	uc001bzs.3	0	36549945	36553876	+	0.923938	TEKT2
chr12	133161308	cg09625946	-4.81036	0.000340461	uc001ukf.3	0	133067157	133161773	+	0.995085	FBRSL1
chr4	1768568	cg11461875	-4.81313	0.000338777	uc003gdp.3	21662	1723217	1746905	+	21662	TACC3
chr13	111340159	cg20826899	-4.81402	0.000338234	uc010tjm.1	0	111296303	111365950	-	0.37031	CARS2
chr5	92956494	cg25771615	-4.81532	0.000337446	uc021ybl.1	0	92956402	92956494	-	0	MIR2277
chr2	74603226	cg10785537	-4.81663	0.000336657	uc002sky.3	0	74588281	74619214	-	0.516859	DCTN1
chr5	93804423	cg16459952	-4.81853	0.000335516	uc011cuk.2	0	93486556	93954309	-	0.320438	KIAA0825
chr17	7105498	cg05653753	-4.81853	0.000335513	uc010vto.2	0	7093210	7123369	-	0.592559	DLG4
chr1	113240710	cg20974139	-4.81899	0.000335239	uc001ecn.3	0	113217048	113243368	+	0.899012	MOV10
chrX	23352975	cg21657265	-4.81955	0.000334904	uc010nfu.2	-9	23352985	23399551	+	-9	PTCHD1
chr7	150039342	cg14442992	-4.82069	0.000334218	uc003wha.3	-578	150035407	150038763	-	-578	RARRES2
chr16	89336560	cg03891962	-4.82095	0.000334066	uc002fnc.2	0	89334029	89556969	-	0.988647	ANKRD11
chr17	19648846	cg23098051	-4.823	0.000332838	uc010cqv.3	0	19641298	19651746	-	0.277565	ALDH3A1
chr21	47851941	cg26697654	-4.82417	0.000332143	uc002zjj.3	0	47744802	47865682	+	0.886325	PCNT
chr3	61550379	cg23069167	-4.82426	0.000332088	uc003dlc.3	0	61547243	62280573	+	0.00427638	PTPRG
chr13	25081296	cg26621704	-4.82469	0.000331834	uc010tdc.2	0	25026314	25086948	-	0.093215	PARP4
chr14	104561390	cg18704869	-4.82687	0.000330544	uc001yor.2	0	104552023	104579046	+	0.346631	ASPG
chr7	878514	cg03741576	-4.8281	0.000329813	uc021zym.1	0	872142	914557	+	0.15023	SUN1
chr12	52600613	cg08333232	-4.83031	0.000328512	uc001rzz.3	0	52599365	52604639	-	0.763367	C12orf80
chr2	39471028	cg12302982	-4.83378	0.000326481	uc010yns.3	5378	39476407	39553102	-	5378	MAP4K3
chr7	94039079	cg27508180	-4.83384	0.000326446	uc011kib.1	0	94023873	94060544	+	0.41466	COL1A2
chr1	8362655	cg19243717	-4.83401	0.000326348	uc001apb.3	-21734	8384390	8404227	+	-21734	SLC45A1
chr11	66109162	cg25039706	-4.83468	0.000325957	uc001ohp.1	0	66104804	66112582	-	0.439702	BRMS1
chr17	45892150	cg20413432	-4.83629	0.000325021	uc002ilx.1	0	45884733	45899147	-	0.485431	OSBPL7
chr7	150759616	cg22151713	-4.83635	0.000324986	uc003wit.4	0	150756657	150773614	+	0.1745	SLC4A2
chr22	20399974	cg20969061	-4.83786	0.000324111	uc010gsl.3	0	20387886	20427815	-	0.697263	PI4KAP1
chr12	48296637	cg02547054	-4.84109	0.00032224	uc010slq.2	0	48235320	48298814	-	0.0342867	VDR
chr4	111552353	cg24925400	-4.84499	0.000320003	uc021xqs.1	0	111538580	111563279	-	0.442366	PITX2
chr19	1552315	cg23408615	-4.84595	0.000319455	uc010dsn.3	2352	1554668	1568057	-	2352	MEX3D
chr3	43331949	cg04244171	-4.84663	0.000319065	uc011azr.2	0	43328004	43392634	+	0.0610398	SNRK
chr6	74784340	cg17563504	-4.8475	0.000318569	uc003phr.3	0	74779167	75400443	+	0.00832641	NA
chr14	38091824	cg19181162	-4.84763	0.000318495	uc001wug.3	0	38080456	38510647	+	0.0264255	NA
chr9	65602795	cg00713813	-4.84783	0.000318385	uc004ady.3	-44485	65647281	65664071	+	-44485	NA
chr5	150728369	cg24780796	-4.85426	0.000314745	uc011dct.1	-1217	150718174	150727151	-	-1217	SLC36A2
chr19	22197547	cg25523522	-4.85476	0.000314467	uc002nqq.3	-3801	22169530	22193745	-	-3801	ZNF208
chr3	126007563	cg13708016	-4.85558	0.000314007	uc011bkk.1	53914	126061478	126076236	-	53914	KLF15
chr6	107441060	cg04127706	-4.85606	0.000313737	uc003prs.2	-5423	107386385	107435636	-	-5423	BEND3
chr17	78056120	cg21452942	-4.85758	0.000312886	uc002jxn.4	0	78055242	78074412	+	0.0458007	CCDC40
chr19	42948183	cg16512640	-4.8577	0.000312821	uc010eih.2	0	42927907	43156507	+	0.0886964	LIPE-AS1
chr7	63212981	cg15465581	-4.85891	0.000312146	uc022aev.1	5227	63207694	63207753	+	5227	NA
chr2	127963512	cg10985347	-4.85982	0.000311635	uc021vnn.1	0	127941412	127977654	-	0.39021	CYP27C1
chr5	135416205	cg04481923	-4.86038	0.000311324	uc021ydy.1	0	135416187	135416286	-	0.818182	VTRNA2-1
chr15	95713013	cg08693997	-4.86158	0.000310662	uc002btm.3	109505	95822519	95870329	-	109505	LINC01197
chr19	49562516	cg20756894	-4.86466	0.000308955	uc010yah.1	0	49558618	49568333	-	0.598765	NTF4
chr20	2639164	cg24617352	-4.86607	0.000308179	uc002wgr.4	0	2639041	2644865	-	0.97888	IDH3B
chrX	102470404	cg17294479	-4.87187	0.00030501	uc004ejw.4	0	102470020	102472128	+	0.182163	BEX4
chrX	135850058	cg20025403	-4.87694	0.000380483	uc004fab.3	0	135747712	135863503	-	0.116114	ARHGEF6
chr17	59471566	cg07287508	-4.87768	0.000301865	uc002izc.4	1366	59322577	59470199	+	1366	BCAS3
chr7	158857428	cg05166317	-4.88062	0.000300289	uc010lqy.3	0	158827217	158937649	-	0.726429	VIPR2
chr17	46651186	cg10165801	-4.88174	0.000299688	uc010wlm.2	0	46626232	46667631	-	0.397232	HOXB3
chr12	56622608	cg13610659	-4.88189	0.000299608	uc001skk.3	0	56618507	56623638	+	0.799259	NABP2
chr17	4689655	cg08341874	-4.88356	0.000298715	uc010vsi.2	0	4688580	4689729	-	0.0644038	VMO1
chr5	177035519	cg21635265	-4.8855	0.000297685	uc003mhz.3	0	177030861	177037346	+	0.718273	B4GALT7
chr14	105527251	cg00922378	-4.88715	0.000296814	uc010axe.1	0	105521724	105531754	-	0.448953	GPR132
chr12	22777430	cg21477262	-4.88719	0.000296793	uc001rfs.3	-645	22778076	22797349	+	-645	ETNK1
chr12	80871464	cg24048209	-4.88828	0.000296213	uc001sze.2	0	80838126	81073968	+	0.141357	PTPRQ
chr3	137834707	cg18095506	-4.89179	0.000294369	uc003erq.3	-255	137780827	137834451	-	-255	DZIP1L
chr13	109248488	cg06211323	-4.89329	0.000293585	uc001vqt.1	-11	109248500	109860355	+	-11	MYO16
chr16	87958145	cg08224238	-4.8937	0.000293369	uc002fkn.1	0	87921625	87970112	-	0.246808	CA5A
chr11	89955954	cg20448129	-4.89693	0.000291685	uc009yvz.2	0	89933597	89956532	-	0.0252017	CHORDC1
chr14	65216504	cg26348847	-4.89905	0.000290587	uc001xhs.3	0	65213001	65346601	-	0.97378	SPTB
chr17	77419374	cg13541578	-4.90326	0.000288421	uc031req.1	0	77230812	77420202	-	0.00437193	RBFOX3
chr19	12917086	cg05657090	-4.90439	0.000363242	uc002mvg.1	-341	12917428	12924462	+	-341	RNASEH2A
chr5	153784705	cg16226669	-4.90667	0.000286672	uc003lvi.3	0	153769329	153825382	-	0.725688	SAP30L-AS1
chr11	3113709	cg09414264	-4.91115	0.000284401	uc009ydw.2	0	3108346	3186582	-	0.931451	OSBPL5
chr7	37208925	cg05481217	-4.91314	0.000283393	uc010kxg.2	0	36892511	37488895	-	0.469446	ELMO1
chr3	52216318	cg18094261	-4.91428	0.000282821	uc003dcx.2	-15780	52232099	52236750	+	-15780	ALAS1
chr5	57076192	cg08523694	-4.91429	0.000282817	uc003jrm.3	-297555	56775843	56778636	-	-297555	ACTBL2
chr8	1051585	cg03139843	-4.91611	0.0002819	uc003wpj.2	0	687587	1087777	+	0.909563	NA
chr3	187770324	cg12626957	-4.92661	0.000276691	uc021xip.1	98669	187868994	187871876	-	98669	LPP-AS2
chr12	72540726	cg18475273	-4.92842	0.000275803	uc001swy.2	114504	72335346	72426221	+	114504	TPH2
chr12	132325615	cg12135887	-4.92844	0.000275792	uc001ujd.1	0	132322601	132336316	+	0.219759	MMP17
chr1	226925181	cg04482794	-4.93242	0.000273847	uc001hqh.3	0	226894895	226926876	-	0.0530002	ITPKB
chr19	7622180	cg03202190	-4.93305	0.000346112	uc002mgs.3	0	7600589	7626653	+	0.828384	PNPLA6
chr5	6622150	cg09890987	-4.93416	0.000273002	uc011cmk.2	0	6599352	6633473	-	0.331848	NSUN2
chr13	76333727	cg11014582	-4.93482	0.000272684	uc021rkq.1	0	76210459	76434006	+	0.551419	LMO7
chr22	46724065	cg24981181	-4.93516	0.000446002	uc003bhm.1	0	46711929	46725027	+	0.926554	GTSE1
chr8	80946449	cg17890283	-4.9377	0.000271294	uc010lzr.3	0	80831095	80993010	-	0.287564	TPD52
chr12	27396937	cg07240557	-4.93846	0.000270926	uc001rhr.3	-140	27397078	27478890	+	-140	STK38L
chr8	436965	cg09533087	-4.939	0.00027067	uc011kwg.2	2824	439790	494845	-	2824	TDRP
chr17	61959568	cg22842932	-4.9407	0.000269854	uc002jco.2	-265	61957572	61959302	-	-265	GH2
chr8	39695697	cg09314766	-4.9433	0.000268612	uc011lck.3	0	39601255	39695808	-	0.00117394	ADAM2
chr5	145895884	cg08503681	-4.9447	0.000267946	uc003lod.1	-207	145894417	145895676	-	-207	GPR151
chr16	1226067	cg00396699	-4.94743	0.000266648	uc002ckt.3	0	1203241	1271772	+	0.333076	CACNA1H
chr5	178422260	cg01281157	-4.95195	0.000264523	uc003mjr.3	-135	178405330	178422124	-	-135	GRM6
chr22	24109851	cg12279128	-4.95318	0.000334588	uc002zxw.3	0	24108021	24110141	-	0.136792	CHCHD10
chr13	72408750	cg09096054	-4.95805	0.000261674	uc021rkl.1	0	72012098	72441330	-	0.075903	DACH1
chr22	38084936	cg04564989	-4.96089	0.000330281	uc003atq.1	0	38082344	38122510	+	0.0645322	TRIOBP
chr6	15950764	cg09459955	-4.9628	0.000259483	uc021yma.1	82373	15868311	15868390	+	82373	NA
chr10	133769268	cg05233079	-4.96353	0.000259149	uc009yay.3	0	133753535	133770053	+	0.952476	PPP2R2D
chr19	55889276	cg01695406	-4.96466	0.00025863	uc002qkt.1	0	55888204	55889612	+	0.761364	TMEM190
chrX	51360852	cg01895141	-4.96493	0.000258506	uc022bwm.1	-54668	51306112	51306183	-	-54668	NA
chr11	2322386	cg01612681	-4.96545	0.000258268	uc009ydj.2	0	2317507	2323143	-	0.134315	C11orf21
chr14	103467739	cg18588794	-4.9689	0.000256695	uc001ymi.1	0	103398716	103523742	-	0.447931	CDC42BPB
chr11	6518559	cg16322014	-4.96934	0.000256492	uc001mdw.4	0	6518526	6593254	+	0.000441602	DNHD1
chr14	69388953	cg20505457	-4.97245	0.000255084	uc010ttd.1	0	69351492	69444986	-	0.599322	ACTN1
chr10	132999647	cg17066527	-4.97289	0.000254889	uc009yax.1	0	132896569	133058707	-	0.364258	TCERG1L
chr11	2721610	cg14958441	-4.97378	0.000254486	uc001lwo.4	0	2482666	2870340	+	0.616353	KCNQ1
chr20	57979326	cg18858517	-4.97401	0.000254381	uc002yas.3	78278	57875499	57901047	+	78278	EDN3
chr9	136241020	cg01790274	-4.97483	0.000254012	uc011mdd.2	0	136228340	136242970	-	0.133288	SURF4
chr12	8376943	cg06300866	-4.98105	0.000251234	uc001qui.2	0	8373856	8380214	-	0.51447	FAM90A1
chr2	12163619	cg01345365	-4.98236	0.000250649	uc002rbu.1	0	12147254	12718474	+	0.0286492	NA
chr6	3849542	cg18487516	-4.98313	0.000250308	uc003mvu.3	-89	3849632	3851551	+	-89	FAM50B
chr2	131354091	cg00178224	-4.98372	0.000317863	uc031rpc.1	0	131349738	131357251	-	0.420604	CFC1
chrX	83442397	cg25943986	-4.99044	0.000247096	uc011mqu.2	0	83313354	83442943	-	0.00421332	RPS6KA6
chr6	110301179	cg06746997	-4.99052	0.000247059	uc021zds.1	0	110300316	110301404	+	0.793199	GPR6
chr12	121535941	cg19409679	-4.99212	0.00024636	uc001tzl.3	5735	121530174	121530205	+	5735	NA
chr16	85666676	cg09180239	-4.99272	0.0002461	uc002fiy.4	0	85646842	85709812	+	0.314975	GSE1
chr10	106400565	cg08768569	-4.9996	0.000243125	uc001kyi.1	-293	106400859	107024993	+	-293	SORCS3
chr16	89468463	cg02080093	-5.00424	0.00024114	uc002fng.1	0	89365283	89556969	-	0.461724	ANKRD11
chr12	46737123	cg10354880	-5.00604	0.000240374	uc010sli.2	14847	46751971	46759090	-	14847	SLC38A2
chr6	10426310	cg23375552	-5.00727	0.000239854	uc003myz.2	1707	10428018	10435055	-	1707	LINC00518
chr14	71131956	cg04176452	-5.01393	0.000237051	uc001xmi.2	0	71108504	71142077	+	0.698538	TTC9
chr10	133760655	cg26502067	-5.01514	0.000236544	uc009yay.3	0	133753535	133770053	+	0.431045	PPP2R2D
chr5	180244832	cg12950829	-5.0188	0.000235021	uc003mmi.4	-2290	180217541	180242541	-	-2290	MGAT1
chr15	71164256	cg21289995	-5.02087	0.000234165	uc002asu.3	0	71145618	71342436	+	0.0946966	LRRC49
chr8	27327295	cg07054263	-5.02302	0.000233278	uc011lal.2	0	27317278	27336813	-	0.487228	CHRNA2
chr11	2241568	cg13638867	-5.02472	0.000232582	uc021qce.1	47199	2194293	2194368	+	47199	MIR4686
chr1	66258035	cg22336004	-5.02545	0.000232283	uc001dcn.3	-157	66258193	66840262	+	-157	PDE4B
chr11	102703383	cg24308082	-5.02907	0.000230805	uc001phh.1	0	102654407	102707497	+	0.922509	WTAPP1
chr11	8081567	cg06182338	-5.03091	0.000230055	uc001mfy.3	0	8060180	8127654	+	0.316967	TUB
chr5	21615295	cg07814742	-5.03111	0.000229974	uc003jgj.3	-1075	21616371	21779631	+	-1075	NA
chr17	64873594	cg10020934	-5.0321	0.000229572	uc010wqj.2	0	64873348	64881395	+	0.0305704	CACNG5
chr7	102506387	cg11367000	-5.03253	0.000229399	uc010lir.1	0	102453308	102715288	-	0.797393	FBXL13
chr1	2463873	cg27573975	-5.03715	0.00022754	uc001ajn.3	-2188	2460184	2461684	-	-2188	HES5
chr16	56672722	cg03923438	-5.03962	0.000226551	uc002ejq.3	0	56672578	56673999	+	0.101337	MT1A
chr7	1209742	cg23708337	-5.0423	0.000225483	uc003skf.1	4147	1200128	1205594	+	4147	NA
chrX	122993706	cg10873964	-5.04577	0.000224112	uc010nqu.3	0	122993662	123047829	+	0.000812303	XIAP
chr14	105517573	cg25990848	-5.05391	0.000220923	uc001yqe.3	0	105515737	105531754	-	0.885372	GPR132
chr2	97405817	cg17340948	-5.06256	0.000217587	uc010yux.2	-3	97371667	97405813	-	-3	LMAN2L
chr12	15476028	cg09470640	-5.07143	0.000214219	uc001rcw.2	0	15475191	15751265	+	0.0030318	PTPRO
chrX	74494066	cg19011603	-5.0723	0.000213892	uc004ecd.2	0	74493894	74524732	+	0.00557753	UPRT
chr8	145727318	cg23516283	-5.0735	0.000213444	uc003zdf.3	0	145721844	145727504	+	0.967138	PPP1R16A
chr10	6128602	cg06937939	-5.07394	0.000213277	uc001ijb.3	-2346	6130949	6159422	+	-2346	RBM17
chr7	149156562	cg23184070	-5.07516	0.000272841	uc003wfv.3	0	149128454	149158053	-	0.0503733	ZNF777
chr16	89127605	cg20663777	-5.0757	0.00021262	uc002fmo.1	-8231	89112580	89119373	-	-8231	NA
chr1	228160204	cg00081141	-5.07613	0.000212461	uc021pkc.1	0	228160169	228160213	+	0.795455	NA
chr2	109329328	cg27633877	-5.07796	0.000211779	uc002tem.4	-6608	109335937	109402267	+	-6608	RANBP2
chr1	47137631	cg06888626	-5.07881	0.000211462	uc010omh.1	0	47124359	47184736	-	0.780181	EFCAB14
chr8	2146870	cg01880541	-5.08086	0.0002107	uc003wpy.1	-352	2147223	2148357	+	-352	NA
chr19	4542866	cg27552857	-5.08151	0.000210462	uc010xih.1	0	4542606	4559771	-	0.984853	SEMA6B
chr3	169376618	cg11123595	-5.08577	0.000208894	uc011bpl.1	0	168867391	169381563	-	0.0096174	MECOM
chr8	42912275	cg07044466	-5.08873	0.00020781	uc003xpv.3	0	42911442	42940932	+	0.0282469	FNTA
chr20	4666787	cg03704756	-5.09116	0.000206927	uc002wkt.1	-9	4666797	4682233	+	-9	PRNP
chr10	135023541	cg27125824	-5.09571	0.000205283	uc001llz.1	0	134973971	135039916	+	0.751687	KNDC1
chr1	6653634	cg03392612	-5.10119	0.000203318	uc001aoa.3	0	6650784	6662929	-	0.765336	KLHL21
chr19	46215858	cg00756648	-5.10437	0.000202188	uc021uvz.1	0	46214942	46216753	-	0.494202	NA
chr12	2224518	cg11895615	-5.10555	0.00020177	uc009zdw.1	0	2162416	2807115	+	0.0963271	CACNA1C
chr20	39314091	cg13579486	-5.10618	0.000201549	uc002xji.3	425	39314517	39317876	-	425	MAFB
chrX	70752808	cg16809091	-5.10639	0.000201475	uc011mpt.1	0	70430035	70948962	-	0.377999	BCYRN1
chrX	10588208	cg19593957	-5.10967	0.000200318	uc011mie.1	0	10422910	10645779	-	0.258318	MID1
chr6	144263435	cg26261298	-5.11048	0.000200034	uc021zgj.1	0	144262561	144263796	-	0.292308	NA
chr11	94502658	cg06447552	-5.11053	0.000200016	uc001pfc.3	0	94501508	94609918	+	0.0106079	AMOTL1
chr20	34639058	cg15730213	-5.11147	0.000199687	uc002xet.3	-175	34633540	34638882	-	-175	NORAD
chr14	104770790	cg23463680	-5.11156	0.000199655	uc001yos.4	123554	104605060	104647235	+	123554	KIF26A
chr6	29911550	cg17608381	-5.11187	0.000199547	uc011dmd.2	0	29911045	29913547	+	0.201839	HLA-A
chrX	106693692	cg02756511	-5.11434	0.000198685	uc022cce.1	-149942	106843635	106848479	+	-149942	NA
chr1	152658407	cg25098401	-5.11597	0.000198119	uc001fai.3	-191	152658599	152659876	+	-191	LCE2B
chr19	11531519	cg21506800	-5.11666	0.000197881	uc010dxz.3	0	11531272	11545980	-	0.983206	CCDC151
chr17	80730489	cg25134401	-5.11965	0.000196846	uc002kfz.3	0	80709940	80901062	+	0.107518	TBCD
chrX	48397836	cg01873087	-5.12008	0.000196699	uc004dka.1	-238	48398075	48420997	+	-238	TBC1D25
chr6	34004360	cg09106984	-5.12341	0.000195557	uc031som.1	0	33989623	34123399	-	0.889838	GRM4
chrX	85403143	cg00484940	-5.12646	0.000194514	uc004eew.2	-311	85403455	86087605	+	-311	DACH2
chr2	5633557	cg18092079	-5.13173	0.000192731	uc002qyj.3	-199241	5832799	5841517	+	-199241	SOX11
chr19	55494485	cg10968958	-5.13451	0.00032601	uc010yfp.2	0	55477711	55512510	+	0.482025	NLRP2
chr8	143820035	cg25803977	-5.1356	0.000246795	uc011ljy.1	1684	143808668	143818350	+	1684	THEM6
chr8	120082684	cg14086933	-5.13575	0.000191381	uc003yoo.3	0	120079424	120119202	+	0.0819548	COLEC10
chr13	113702279	cg12611832	-5.14126	0.000189544	uc001vst.1	0	113698969	113741770	+	0.0773346	MCF2L
chrX	37764816	cg06939792	-5.14665	0.000187767	uc004dds.3	-57926	37698089	37706889	-	-57926	DYNLT3
chr6	108482863	cg15829654	-5.14782	0.000319326	uc003psf.1	3640	108444840	108479222	+	3640	NA
chr8	143613119	cg24465484	-5.15588	0.000184764	uc003ywm.3	0	143545377	143626368	+	0.836414	ADGRB1
chr17	1553415	cg05548425	-5.16069	0.000183221	uc002ftd.3	-22	1549445	1553392	-	-22	RILP
chr10	34855435	cg23310696	-5.16666	0.000181322	uc001ixu.2	0	34606035	35104253	-	0.499416	PARD3
chr19	6216405	cg13522114	-5.16703	0.000181204	uc002mek.3	0	6210392	6279959	-	0.913565	MLLT1
chr3	47018402	cg16618282	-5.1675	0.000181056	uc003cqo.3	0	46963220	47023500	-	0.084572	CCDC12
chrX	24043380	cg23556525	-5.16899	0.000180586	uc004dba.4	0	24001833	24045303	-	0.0442374	KLHL15
chrX	100645993	cg12920408	-5.17386	0.000179061	uc022cah.1	0	100645878	100669128	+	0.00494624	RPL36A-HNRNPH2
chr5	176937446	cg08394278	-5.17397	0.000179025	uc003mhj.4	-18	176928906	176937427	-	-18	DOK3
chr17	79516362	cg25309567	-5.17759	0.0001779	uc002kaq.3	0	79506911	79519429	-	0.245007	FAAP100
chr2	47169026	cg04574383	-5.18431	0.000175829	uc010fbc.3	0	47168313	47303275	+	0.00528297	TTC7A
chr22	50052396	cg21183455	-5.18553	0.000175455	uc003bit.3	-1205	50013290	50051190	-	-1205	C22orf34
chr17	46176848	cg18929316	-5.18897	0.000174408	uc002ine.4	0	46147414	46178883	-	0.0646668	CBX1
chr19	8510764	cg11440940	-5.19445	0.000223938	uc010dwe.3	0	8509803	8554002	+	0.0217426	HNRNPM
chr13	68682181	cg21480902	-5.19493	0.000172605	uc001vio.3	753235	69435417	69459457	-	753235	LINC00550
chr13	37414027	cg23803208	-5.19875	0.000171465	uc010tep.2	4940	37418968	37454012	-	4940	SMAD9
chr11	810321	cg03068958	-5.2023	0.000293431	uc001lrq.1	0	809936	812876	+	0.130952	RPLP2
chr19	58176079	cg26712548	-5.20472	0.000169692	uc002qpu.3	-4223	58180303	58190520	+	-4223	ZSCAN4
chr1	25232337	cg09862941	-5.21191	0.000167583	uc001bjr.3	0	25226002	25291501	-	0.903281	RUNX3
chr5	1290773	cg02153334	-5.21697	0.000166117	uc021xwc.1	0	1278756	1295162	-	0.267524	TERT
chr15	37388127	cg19010490	-5.2195	0.000165388	uc001zju.3	0	37183222	37393500	-	0.0255519	MEIS2
chr2	71115787	cg03001942	-5.22393	0.00016412	uc002shh.3	-11932	71127720	71160575	+	-11932	VAX2
chr1	27652089	cg26528255	-5.2255	0.000163673	uc021oju.1	0	27650365	27653016	+	0.650321	ACTG1P20
chr1	1275578	cg25203539	-5.23773	0.000160236	uc001aer.4	0	1270658	1284492	-	0.644354	DVL1
chr12	51157954	cg24043307	-5.24175	0.000159122	uc001rww.4	0	51157789	51214943	+	0.00288694	ATF1
chrX	100878340	cg05453458	-5.2461	0.000157925	uc004eib.1	0	100878120	100882831	+	0.0466992	ARMCX3
chr17	33897374	cg14834285	-5.25653	0.000155097	uc002hjo.1	-3301	33900676	33900772	+	-3301	SNORD7
chr1	26880807	cg16395432	-5.26128	0.000153828	uc009vsl.1	0	26872343	26901520	+	0.290092	RPS6KA1
chr12	130823570	cg02382037	-5.26394	0.000153121	uc001uik.3	0	130822433	130856877	+	0.0330101	PIWIL1
chr3	9291499	cg22580937	-5.2642	0.000153052	uc003brk.4	-129	9100420	9291369	-	-129	SRGAP3
chr6	166610956	cg03136493	-5.27655	0.000149816	uc003quv.2	-28798	166571146	166582157	-	-28798	T
chr17	78748471	cg00523683	-5.28422	0.000147844	uc010wug.1	0	78518625	78940173	+	0.545243	RPTOR
chr7	56883053	cg25982920	-5.28516	0.000147603	uc010kzn.3	-2913	56877281	56880139	-	-2913	NA
chr17	37356405	cg06967524	-5.28971	0.000146446	uc002hrq.1	-130	37356536	37360980	+	-130	RPL19
chr6	34231203	cg14128369	-5.29531	0.000145037	uc003oji.4	-14298	34214157	34216904	-	-14298	SMIM29
chr22	32362687	cg05700365	-5.29834	0.000144281	uc010gwm.3	9096	32343398	32353590	+	9096	YWHAH
chr8	26368795	cg15937832	-5.30296	0.000143135	uc003xez.2	0	26362196	26371483	-	0.289437	PNMA2
chr2	70781679	cg20097593	-5.30912	0.00014162	uc002sgw.3	-531	70676451	70781147	-	-531	TGFA
chr12	9605181	cg20359535	-5.31088	0.000141191	uc001qvx.4	-4412	9570287	9600768	-	-4412	DDX12P
chr2	121324526	cg27297505	-5.31194	0.000140934	uc002tmo.2	-100600	121221911	121223925	-	-100600	LINC01101
chr20	44540813	cg27280575	-5.31736	0.000139623	uc010zxj.2	0	44527259	44541003	-	0.0138242	PLTP
chr3	9976241	cg20530843	-5.32329	0.000138203	uc003bto.3	0	9908394	10067820	-	0.57443	CIDEC
chr2	23676430	cg11985887	-5.32389	0.000138061	uc010ykg.2	0	23608298	23931483	+	0.210814	KLHL29
chr1	3700680	cg00032643	-5.3273	0.000137251	uc001akx.1	0	3696784	3713068	-	0.760747	LRRC47
chrX	117861636	cg12145026	-5.32777	0.000137141	uc004eqs.3	0	117861559	117928496	+	0.00115034	IL13RA1
chr1	237946534	cg00299070	-5.32851	0.000179786	uc010pya.2	0	237890387	237951435	+	0.919719	RYR2
chr10	82363434	cg01002891	-5.35665	0.000130495	uc001kcm.1	0	82363335	82406316	+	0.00230334	SH2D4B
chr15	101641336	cg06375969	-5.36543	0.00012854	uc002bws.3	31018	101593428	101610317	+	31018	LRRK1
chr7	158271923	cg14064193	-5.37224	0.000127045	uc003wnr.3	0	157331750	158380482	-	0.103515	PTPRN2
chr2	172380409	cg26847850	-5.37321	0.000126834	uc002ugz.4	0	172378866	172414643	+	0.0431283	CYBRD1
chr9	132232468	cg21236864	-5.37508	0.00012643	uc004bxv.3	-13261	132245730	132266538	+	-13261	LINC00963
chr16	1221825	cg06638332	-5.3824	0.000124852	uc002ckt.3	0	1203241	1271772	+	0.271177	CACNA1H
chr1	177251261	cg18766795	-5.39024	0.000123184	uc001glg.3	0	177225996	177251558	+	0.988381	BRINP2
chr13	113477810	cg12511137	-5.39454	0.00012228	uc001vsm.1	0	113439449	113515112	+	0.506998	ATP11A
chr19	36157533	cg04783977	-5.40493	0.000120124	uc002oaw.3	-181	36157715	36169367	+	-181	UPK1A
chr20	57414884	cg06163629	-5.41623	0.000117824	uc002xzs.2	0	57393973	57425958	-	0.346225	GNAS-AS1
chr16	114987	cg04322210	-5.42194	0.00011668	uc010bqo.1	0	111583	123966	-	0.725107	RHBDF1
chr1	2521842	cg06776422	-5.42585	0.000115902	uc001ajx.2	0	2518517	2522908	+	0.757231	FAM213B
chr11	1368589	cg20073451	-5.43746	0.000113627	uc001ltg.4	36651	1330938	1331937	+	36651	TOLLIP-AS1
chr16	88961936	cg03942201	-5.44107	0.000112929	uc002fmn.2	0	88951454	89043504	-	0.886127	CBFA2T3
chr9	137615839	cg13816042	-5.44454	0.000112261	uc031tfl.1	0	137533651	137736688	+	0.404793	COL5A1
chr3	15919537	cg14522847	-5.45707	0.000109888	uc021wtq.1	847	15920385	15920415	-	847	NA
chr6	30457081	cg02942965	-5.45756	0.000109796	uc011dmg.2	-101	30457183	30460360	+	-101	HLA-E
chr4	2249061	cg06611316	-5.4594	0.000109452	uc021xko.1	97	2249159	2251070	-	97	NA
chr10	126445291	cg11756073	-5.46024	0.000109296	uc001lhu.1	0	126305649	126478907	-	0.194023	FAM53B
chr8	142368026	cg10390435	-5.46461	0.000108485	uc003ywf.3	0	142366587	142377365	-	0.866487	GPR20
chr2	27373088	cg24874524	-5.46644	0.000108148	uc010ylg.2	0	27371945	27375819	+	0.295044	TCF23
chr10	48388287	cg05652602	-5.46758	0.000107938	uc001jez.3	0	48381487	48390991	-	0.284512	RBP3
chr12	94915694	cg07967114	-5.4684	0.000107788	uc031qjd.1	-39870	94955565	94955635	+	-39870	MIR5700
chr6	25407628	cg13089568	-5.46978	0.000107534	uc011djw.2	0	25279656	25620758	+	0.375172	CARMIL1
chr6	34498714	cg17468253	-5.49649	0.000102758	uc003ojp.4	0	34482649	34503000	+	0.789396	PACSIN1
chr19	49217468	cg23171099	-5.50236	0.000101738	uc002pkg.2	0	49216255	49222976	-	0.819521	MAMSTR
chr8	41393714	cg17164093	-5.50799	0.000100772	uc022aug.2	0	41386725	41402565	+	0.441225	GINS4
chr12	132328378	cg11067696	-5.5108	0.000100291	uc001ujd.1	0	132322601	132336316	+	0.421218	MMP17
chr2	242002555	cg15853169	-5.52225	9.83626e-05	uc002wah.1	0	241938255	242033643	+	0.674089	SNED1
chr19	50869007	cg19901005	-5.53747	9.58584e-05	uc002prv.5	0	50832949	50886285	+	0.676054	NR1H2
chr16	12352233	cg00210127	-5.54175	9.51667e-05	uc002dby.5	0	12070602	12668146	+	0.471314	SNX29
chr20	61871067	cg16925678	-5.5554	9.29944e-05	uc002yej.3	0	61867276	61871854	+	0.828091	BIRC7
chr16	691988	cg09305478	-5.55965	9.23279e-05	uc002cid.1	0	691849	698474	+	0.0209811	MCRIP2
chr7	102113508	cg16581075	-5.5659	9.13574e-05	uc003uzn.3	0	102105390	102113612	+	0.987351	LRWD1
chr6	31464699	cg23471770	-5.57096	9.05803e-05	uc021yuq.1	0	31462686	31475077	+	0.162457	MICB
chr13	19957032	cg06214334	-5.57104	9.0569e-05	uc021rgw.1	36142	19919189	19920889	+	36142	LINC00421
chr11	33679728	cg24135553	-5.57237	9.03655e-05	uc021qfs.1	0	33563877	33695646	+	0.879198	KIAA1549L
chr17	35118924	cg01431140	-5.57502	8.99611e-05	uc021tvr.1	79962	35038649	35038961	+	79962	NA
chr6	32078127	cg20344925	-5.58117	8.90328e-05	uc003nzm.1	0	32065573	32085815	-	0.379804	ATF6B
chr2	84101297	cg00788688	-5.5828	8.87888e-05	uc010ffz.1	-416508	84517806	84519324	+	-416508	FUNDC2P2
chr19	10443689	cg24303814	-5.58555	8.83778e-05	uc002moa.3	0	10426889	10444314	-	0.035868	RAVER1
chr8	7079106	cg08498719	-5.58849	8.79409e-05	uc003wrb.1	34683	7010239	7044422	+	34683	NA
chr4	45459418	cg00308458	-5.58917	8.78403e-05	uc003gxa.3	223916	45683335	45685041	-	223916	NA
chrX	47479500	cg21327581	-5.59184	8.74455e-05	uc004die.3	-243	47431300	47479256	-	-243	SYN1
chr3	188656237	cg16271221	-5.59637	8.67793e-05	uc003frv.2	-8765	188665003	189041271	+	-8765	TPRG1
chr12	92317036	cg25095900	-5.5968	8.67173e-05	uc031qiz.1	61715	92378752	92535489	-	61715	LINC01619
chr1	10240017	cg27508545	-5.60366	8.57202e-05	uc001aqu.3	0	10231014	10241296	+	0.875608	UBE4B
chr2	239037895	cg02448395	-5.60711	8.52242e-05	uc031rsa.1	0	239036031	239041928	+	0.316093	ESPNL
chr2	3658933	cg08211853	-5.60887	8.49716e-05	uc010ews.4	0	3653642	3692234	+	0.137101	COLEC11
chr11	2017362	cg22172494	-5.62533	8.2652e-05	uc021qbz.1	0	2016406	2019065	-	0.640466	H19
chr3	12701776	cg09856107	-5.64537	7.99157e-05	uc011auu.2	0	12625100	12705700	-	0.0486849	RAF1
chr20	62002913	cg24128806	-5.65505	7.86285e-05	uc002yet.2	0	61974662	62009489	-	0.188819	CHRNA4
chr5	140724362	cg11236452	-5.65542	7.858e-05	uc003ljm.2	0	140723601	140892548	+	0.00450437	PCDHGA3
chr11	86383761	cg14883291	-5.68068	7.53247e-05	uc010rtr.1	-82	86160931	86383678	-	-82	ME3
chr10	180467	cg14694828	-5.68283	7.5054e-05	uc010pzw.2	0	180424	300577	+	0.000357877	ZMYND11
chr13	19174219	cg13046814	-5.68449	0.000101587	uc031qko.1	138020	19312240	19314239	-	138020	LINC00417
chr1	179782684	cg15722905	-5.70394	7.24516e-05	uc009wxk.3	0	179712298	179785333	+	0.96373	FAM163A
chr19	4530233	cg14950321	-5.70996	7.17265e-05	uc002mat.1	0	4528439	4540036	-	0.845305	PLIN5
chr17	62918437	cg09450550	-5.71184	7.1502e-05	uc010wqg.1	-2850	62850488	62915586	-	-2850	LRRC37A3
chr7	8011594	cg10131879	-5.72066	7.04579e-05	uc003srk.4	0	8008374	8128709	+	0.0267586	GLCCI1
chr8	145654565	cg01285435	-5.72716	6.9698e-05	uc011llg.2	0	145654163	145669812	-	0.974311	TONSL
chr6	33049505	cg14428733	-5.73628	6.86474e-05	uc011dqq.1	0	33048449	33053681	+	0.201835	HLA-DPB1
chr7	100091255	cg24525457	-5.7444	6.77251e-05	uc003uve.2	0	100085775	100092424	+	0.824184	NYAP1
chrX	84499023	cg08950703	-5.75157	6.69223e-05	uc004eep.3	0	84498997	84528368	+	0.000885227	ZNF711
chr15	25435226	cg14002752	-5.7548	6.65636e-05	uc001yze.1	583	25434561	25434642	+	583	SNORD115-11
chr14	64676831	cg05050858	-5.76241	6.57272e-05	uc001xgr.3	0	64676042	64693167	+	0.046073	SYNE2
chr2	62971069	cg05696684	-5.76381	6.55737e-05	uc002scb.3	0	62934032	63273621	+	0.109064	EHBP1
chr13	99910587	cg22148297	-5.77927	6.39115e-05	uc010afv.3	0	99906967	99910840	-	0.065324	GPR18
chr17	40705273	cg20404150	-5.78017	6.38167e-05	uc002hzy.3	0	40704454	40706728	-	0.639842	NA
chr5	149675916	cg14105467	-5.78224	6.35978e-05	uc003lrv.2	0	149675909	149682525	-	0.998942	ARSI
chr3	9006242	cg03287469	-5.81458	6.02793e-05	uc003brd.3	-1082	8918880	9005159	-	-1082	RAD18
chr7	129415968	cg14794735	-5.8225	5.94953e-05	uc003vpd.2	-1113	129414745	129414854	-	-1113	MIR183
chrX	139014368	cg21040109	-5.8228	5.94659e-05	uc022cfe.1	-7977	139006307	139006390	-	-7977	MIR505
chr19	43774893	cg21075900	-5.83734	5.80539e-05	uc002owg.2	-1210	43761312	43773682	-	-1210	PSG9
chr16	33936627	cg05887027	-5.84258	5.75542e-05	uc021thl.1	24424	33961052	33962503	-	24424	NA
chr17	76134717	cg08852879	-5.86989	5.50192e-05	uc002jur.1	0	76133919	76135809	+	0.422222	TMC8
chr4	16944288	cg19945078	-5.87752	5.4333e-05	uc010iee.3	-43863	16503169	16900424	-	-43863	LDB2
chr7	158362052	cg04414675	-5.88609	5.35721e-05	uc003wnr.3	0	157331750	158380482	-	0.0175736	PTPRN2
chr6	27648317	cg27641532	-5.89704	5.26162e-05	uc021yqx.1	567	27648885	27648957	-	567	NA
chr1	17281819	cg12402555	-5.91476	5.11078e-05	uc001azu.2	0	17266389	17299474	+	0.466374	CROCC
chr6	35056069	cg11629900	-5.92552	5.02133e-05	uc010jvp.2	0	34857038	35085320	+	0.871865	ANKS1A
chr15	79603279	cg05104048	-5.9481	4.83907e-05	uc002beu.3	-211	79603491	79615189	+	-211	TMED3
chr10	134672864	cg16541643	-6.00519	4.4086e-05	uc021qbc.1	0	134621896	134756089	-	0.620189	CFAP46
chr13	112333310	cg09809710	-6.01122	4.36556e-05	uc001vsa.3	336715	111973015	111996594	+	336715	TEX29
chr20	60737957	cg01101936	-6.05218	4.08454e-05	uc002ycc.1	0	60736474	60755957	+	0.0761176	SS18L1
chr9	14344359	cg21212881	-6.06538	3.99806e-05	uc022bdp.1	0	14081842	14398982	-	0.172236	NFIB
chr1	1477098	cg26690297	-6.08407	3.87897e-05	uc001agd.3	0	1477053	1510262	-	0.998645	SSU72
chr4	1160315	cg02524904	-6.15554	4.90499e-05	uc003gco.4	405	1160721	1166657	-	405	SPON2
chr10	3360027	cg06328611	-6.19941	3.22194e-05	uc001igy.1	-859	3360887	3791666	+	-859	NA
chr7	208985	cg00717279	-6.22169	3.10915e-05	uc003sip.3	0	192969	300740	+	0.148611	FAM20C
chr12	9392948	cg13987825	-6.23245	3.05617e-05	uc001qvm.2	0	9392599	9395645	+	0.114576	LINC00987
chr11	811661	cg19165216	-6.2447	2.99698e-05	uc001lrq.1	0	809936	812876	+	0.586735	RPLP2
chr13	113521666	cg27326999	-6.26135	2.91853e-05	uc010ago.3	0	113496590	113541482	+	0.558585	ATP11A
chr16	4726970	cg05383524	-6.2655	2.89927e-05	uc010uxq.2	0	4674825	4740975	+	0.788284	MGRN1
chr7	6629350	cg27508071	-6.28853	2.79502e-05	uc003sqo.1	-564	6629915	6648355	+	-564	C7orf26
chr16	87743108	cg10552592	-6.29927	2.74775e-05	uc010chu.1	0	87742871	87795646	-	0.995509	KLHDC4
chr16	11035972	cg03300268	-6.32384	2.64278e-05	uc002dal.3	0	11022748	11036257	-	0.021097	DEXI
chr19	40267103	cg03734045	-6.34842	2.54198e-05	uc010xvg.2	-130	40267234	40276775	+	-130	LEUTX
chr3	195269834	cg26360732	-6.3792	2.4214e-05	uc003fuq.4	0	195255532	195270224	-	0.0265451	PPP1R2
chr2	121591928	cg06167937	-6.38297	2.40708e-05	uc010flp.3	0	121554867	121750229	+	0.189704	GLI2
chr1	2066167	cg07836663	-6.44412	2.18652e-05	uc001ais.3	0	2036155	2116834	+	0.371993	PRKCZ
chr11	78938084	cg27214378	-6.50065	2.00154e-05	uc009yvc.3	0	78775644	78980718	-	0.207896	TENM4
chr13	87731478	cg22798287	-6.60497	1.70225e-05	uc001vlm.2	364763	88096242	88323218	-	364763	MIR4500HG
chr8	120868748	cg02161761	-6.60789	1.69457e-05	uc003yov.3	-577	120846181	120868170	-	-577	DSCC1
chr19	2819672	cg04954144	-6.61386	2.48722e-05	uc002lwl.2	-199	2819872	2836733	+	-199	ZNF554
chr6	168443212	cg25008524	-6.64805	1.59281e-05	uc003qwl.1	0	168418553	168445769	+	0.906048	KIF25
chr17	3775662	cg06478195	-6.64825	1.5923e-05	uc002fwv.3	0	3768451	3796337	-	0.741411	CAMKK1
chr4	1653552	cg25941209	-6.67697	1.52351e-05	uc021xkl.1	0	1641608	1685988	-	0.73087	FAM53A
chr2	122438889	cg11808459	-6.69083	1.49143e-05	uc002tnj.2	0	122407230	122486136	+	0.401224	NIFK-AS1
chr10	122393530	cg19256589	-6.69113	1.49076e-05	uc001ley.1	44162	122263091	122349367	+	44162	PLPP4
chr15	89901456	cg05972503	-6.7024	1.46522e-05	uc002bnu.3	-9791	89911248	89911337	+	-9791	MIR9-3
chr5	124487035	cg21526318	-6.70368	1.46236e-05	uc003ktt.1	-402534	123982372	124084500	-	-402534	ZNF608
chr17	73238513	cg16554534	-6.75068	1.36094e-05	uc010wrz.2	0	73237696	73257707	-	0.959172	GGA3
chr22	20135853	cg16710183	-6.82704	1.21171e-05	uc021wlr.1	255	20136109	20137431	-	255	CCDC188
chr1	179062912	cg10821136	-6.83069	1.20504e-05	uc010pnd.2	0	179051112	179065129	+	0.841835	TOR3A
chr13	30728236	cg00901675	-6.98434	9.56232e-06	uc001uss.4	48530	30776767	30881191	-	48530	KATNAL1
chr7	1459066	cg14243209	-7.16956	7.26558e-06	uc003ski.4	14928	1473995	1482120	-	14928	MICALL2
chr1	2537774	cg01075559	-7.26761	6.29359e-06	uc001ajy.2	0	2522081	2564481	-	0.629882	MMEL1
chr5	140221106	cg26465581	-7.71822	3.304e-06	uc003lhs.2	0	140220907	140391929	+	0.00116359	PCDHA8
chr7	5372608	cg07738938	-7.89606	2.57963e-06	uc003soi.4	0	5346423	5463177	-	0.775725	TNRC18
chr1	212606106	cg17979628	-7.9371	2.43777e-06	uc001hjd.3	-122	212606229	212619721	+	-122	NENF
chr16	11275874	cg06150195	-8.96818	6.26765e-07	uc002dap.3	0	11219836	11276046	+	0.99694	CLEC16A
											1001 Unique Genes

## Sheet: Sheet1
AADACL4	ABCB7	A1BG
AATK	ABCB8	AADACL4
ABHD16A	ABLIM2	AAR2
ABHD5	ACTN3	ABCA13
ABR	ADAMTS20	ABLIM2
ACHE	ADAR	ABR
ACOT11	ADARB2	ABRAXAS2
ACTL9	ALKAL2	ABT1
ACTR1A	ANKRD7	ACHE
ACTR3C	APCDD1	ACSF3
ADAM12	APOM	ACTBL2
ADAMTS16	ARHGAP25	ACTG1P20
ADARB2	ARL8B	ACTN1
ADGRB3	ARMC3	ADAM2
ADM	ARNTL	ADAM21P1
ADM5	ASAP3	ADAM32
ADRA2A	ATP2B1-AS1	ADAM33
AFAP1	ATP2C1	ADCK2
AFDN	B3GNT3	ADGRA1
AGAP1	B9D1	ADGRB1
AGAP2	BAAT	ADGRB2
AGAP5	BANP	ADGRD1
AGBL4	BIRC3	AGAP1
AGER	BRF1	AGO2
AHDC1	BTBD2	AKAP1
AJAP1	BTNL2	ALAS1
AKR1A1	C14orf177	ALCAM
ALDH1A2	C2CD5	ALDH3A1
ALDH3B2	C9orf3	ALG10B
ALKBH2	CACNA1S	ALOX5
ALX1	CALCOCO1	ALOX5AP
AMER2	CASZ1	ALPK1
AMOTL2	CAVIN2	AMOTL1
ANKRD30BL	CCND3	ANK1
ANXA8	CDC42EP1	ANKFY1
AOC4P	CFAP46	ANKK1
AP1G1	CHAC1	ANKRD11
AP1S2	CHIT1	ANKRD17
AP2S1	CLU	ANKS1A
APBA1	CNOT6L	AP1B1
APBA2	CPT1A	AP2A2
APCDD1	CRYBG3	AP2M1
APOBEC3A_B	CSGALNACT1	APOB
APOD	CTDP1	APOOL
AQP12B	CTDSP2	ARHGAP23
AREG	CTSL	ARHGAP25
ARHGEF7	CUX1	ARHGAP27P1
ARHGEF9	CYP2R1	ARHGEF1
ARID5A	DAAM2	ARHGEF6
ARID5B	DAPK1	ARIH2
ARL2BP	DCAF5	ARMCX3
ARMC9	DDAH2	ARNT
ARMCX2	DENND3	ARSI
ARSG	DES	ART5
ASIC2	DIRC3	ASPG
ASPH	DLGAP2	ATAD2B
ASRGL1	DNAJB6	ATF1
ATAD5	DNAJC5	ATF6B
ATCAY	DOK7	ATF7IP2
ATG13	DPYD	ATP11A
ATL3	DUSP10	ATP4A
ATP11A	ECHDC1	ATP5B
ATP6V1H	EFCAB11	ATP6V1G2-DDX39B
B3GNT7	EGR2	ATXN7L3B
BAHCC1	EIF4E3	B4GALNT3
BATF	ELF4	B4GALNT4
BCL9L	ELFN1	B4GALT7
BDH1	EML2	B9D1
BEND4	EOMES	BABAM1
BICD1	EPB42	BAHCC1
BOK-AS1	EPHB3	BAZ1B
BOLA2	EPN2	BCAS3
BPGM	ERN1	BCOR
BPI	ETS1	BCYRN1
BRD8	EVX2	BEGAIN
BRSK1	FAM129C	BEND3
BSDC1	FAM90A10P	BEX4
BSN	FBLN1	BICD2
BSX	FER	BIN3
BTNL2	FGF3	BIRC7
C10orf53	FMNL1	BLCAP
C12orf75	FNDC3B	BMP2K
C14orf180	FOXD2	BMPR1B
C17orf102	FOXF2	BMX
C1GALT1C1	FRMPD4	BORCS7
C1orf94	FUNDC2	BRINP2
C1QL2	GALNS	BRMS1
C1QTNF3	GALNT16	BTNL8
C1QTNF8	GALR1	BTRC
C1RL	GGTLC1	C11orf21
C21orf2	GPR83	C12orf80
C3orf67	GRAMD2B	C17orf51
C4orf51	GRIN2A	C19orf25
CABYR	GRM4	C1GALT1C1
CACNB4	GRM6	C1orf115
CADM2	GRTP1	C1orf229
CALD1	H2BFWT	C1QTNF12
CALM1	HAL	C22orf34
CAPN11	HAPLN1	C7orf26
CARNS1	HERC3	C7orf50
CBFB	HLA-DOA	CA5A
CBX2	HLA-DRB6	CABYR
CBX6	HOXB13	CACNA1C
CBX8	HOXB3	CACNA1H
CCAR2	HOXB5	CACNA2D1
CCDC120	HOXB7	CACNA2D2
CCDC142	HS6ST1	CACNG4
CCDC153	HSPA12B	CACNG5
CCDC154	ICAM2	CADPS2
CCDC169-SOHLH2	ICOS	CALCOCO1
CCDC197	IGF2BP1	CAMK2G
CD300C	IL4I1	CAMKK1
CD40	IQCE	CARMIL1
CD83	IRS2	CARS2
CDC14A	JPH1	CASTOR2
CDC25B	KCNH4	CASZ1
CDHR3	KIAA1257	CATSPER2
CDK5R2	KIAA1522	CAVIN2
CDKL3	KIF13B	CBFA2T3
CDYL	KIF4A	CBX1
CEL	KIF5A	CBX6
CEP70	KLC1	CBX8
CFAP161	KLK11	CCDC12
CFAP61	KRTAP5-11	CCDC121
CGB8	LCE1A	CCDC151
CGREF1	LDLRAD2	CCDC188
CHAF1B	LDLRAD3	CCDC28B
CHD2	LHFPL6	CCDC40
CHRM2	LHX3	CCDC57
CILP2	LINC00311	CCNQ
CLDN6	LINC00336	CD247
CLHC1	LINC00523	CD53
CLIC5	LINC00607	CD63
CLMN	LINC01205	CD81
CLN6	LINC01606	CDC42BPB
CNOT4	LMTK3	CDC42EP4
COL11A2	LOC100506207	CDH15
COL13A1	LOC339874	CDH22
COL14A1	LSP1	CDHR5
COL19A1	LZTFL1	CDYL
COL4A1	MAP2K5	CEPT1
COL5A1	MAPK15	CFAP161
COMMD6	METTL24	CFAP46
COX10	MIR29A	CFAP58
COX20	MIR548AS	CFAP77
CPEB3	MIR670	CFC1
CPNE7	MOB2	CHCHD10
CPT1C	MRPL3	CHCHD4
CR2	MS4A6E	CHI3L1
CREB3L1	MTHFD2P1	CHORDC1
CRNKL1	MUM1	CHRDL2
CROCCP3	MX1	CHRM3
CRTC2	MYCN	CHRNA2
CSMD1	MYO9B	CHRNA4
CST11	NA	CIDEC
CTDP1	NAB2	CIR1
CTDSP2	NANOGNB	CLCN5
CTSV	NGEF	CLDN7
CTTN	NKX2-6	CLEC16A
CUL1	NKX6-2	CLMP
CWC25	NLRP6	CLU
CXCL12	NPAS1	CLUAP1
CXCL14	NPTX2	CNNM3
CYP2R1	NRARP	CNTN4
DAB1	NRXN2	CNTNAP2
DAD1	NSMCE2	COA1
DDAH2	NT5C3B	COL1A2
DDX46	NUTM1	COL5A1
DDX47	NXN	COL6A1
DDX54	OR51B5	COL9A2
DDX60	PANX1	COLEC10
DGKD	PARD3	COLEC11
DGKI	PCDHA6	COMT
DHH	PDE5A	COPB1
DNAAF4	PDX1	COPS7A
DNAH3	PDYN	COQ8A
DNAH7	PHLDB2	COX14
DNAJC9	PKD1L1	CPB1
DNAL1	PLEKHA7	CPT1A
DOCK2	PLPP4	CRACR2B
DOCK9	POM121L10P	CRADD
DPP8	PRDM2	CRKL
DSCR3	PRKX	CROCC
DST	PRMT7	CSMD2
DTNA	PROCA1	CTBP2
DUOX2	PROKR1	CXCR4
DUOXA1	PRSS57	CXorf58
DUSP22	PTGFRN	CYBRD1
DUSP26	PTH	CYP27C1
EBF3	PTPN14	CYP2D7
ECI2	PTPN9	DACH1
EEF1B2	PTPRM	DACH2
EFCAB1	PVALB	DACT2
EFCAB14	RALBP1	DAZAP2
EFNA5	RASA3	DCDC1
EGFEM1P	RBM47	DCLK2
EGR4	RETSAT	DCT
EIF1B	RGS9	DCTN1
EIF3H	RNF146	DCUN1D2
EIF3J	RPAP1	DDR1
EIF4E1B	RPL9	DDX12P
EIF5A2	RPS6KA2	DDX54
ELMSAN1	SCNM1	DEXI
ELN	SDK1	DGKH
ELOVL3	SERHL2	DGKK
EMC8	SH2B3	DIMT1
EMID1	SHANK2	DIP2C
EML4	SIX1	DLG4
EMSY	SLC17A9	DLK1
EMX2OS	SLC19A1	DLL3
ENPEP	SLC25A18	DMXL1
EPC2	SLC35D1	DNAH14
EPN2	SLC35G1	DNAH17
EPPIN	SLC38A7	DNAJB6
ERCC8	SLC45A4	DNAJC10
ERGIC1	SLC6A5	DNASE1
ERO1B	SLC7A7	DNHD1
ETV1	SLFN13	DNM1P46
ETV3	SMAD3	DOCK2
EVPLL	SNORA10	DOK3
EXD3	SNORA11C	DOK6
EXOC4	SNX6	DSCC1
FAAHP1	SNX8	DTWD2
FAM102B	SORBS1	DUSP2
FAM114A2	SORCS2	DVL1
FAM117B	SORCS3	DWORF
FAM149A	SPIB	DYNC2H1
FAM155A	SPOCK1	DYNLT3
FAM160A1	SPR	DZIP1L
FAM181B	SRCIN1	EBF3
FAM228B	SREBF1	EBP
FAM66A	SRP68	EDN3
FAM78B	STK11	EEF1E1-BLOC1S5
FBLN7	STX2	EFCAB11
FBN1	STXBP5L	EFCAB14
FBN3	SULT1C3	EGFLAM
FBRSL1	SYBU	EHBP1
FBXL8	TAPBP	EIF3F
FCRLB	TBXAS1	ELF4
FEZF2	TEX101	ELMO1
FGF1	TEX13B	ELMO2
FLVCR1	TFPI	ELOVL2
FOSL2	TMBIM4	EMX1
FOXE1	TMEM178A	ENPP2
FRMD4A	TMEM30B	EP300
FSTL5	TMEM37	EPB41L3
FUT9	TMSB15B	EPB41L4B
GABBR1	TMTC2	EPB42
GABRB2	TMUB1	EPHA4
GALNT13	TNXB	EPHB4
GALNT2	TPO	ERBIN
GALNT9	TRAF3	ERGIC1
GALR3	TRAPPC4	ERI3
GBX2	TRH	ERN2
GCNT2	TSPO	ESPNL
GDA	TSTD3	ESPNP
GDF2	TTN	ETNK1
GGA1	TYMP	ETNK2
GIGYF1	UBA6-AS1	EVA1C
GINS1	UBE3C	F7
GLCCI1	UBTD2	FAAP100
GLI1	UNCX	FAM104B
GLP1R	VAV2	FAM109B
GNA12	VDAC1	FAM155B
GNAI2	WDR74	FAM163A
GNAS	WIPF1	FAM181B
GOLPH3	WNK2	FAM198A
GOLPH3L	WRAP73	FAM19A4
GPANK1	XAF1	FAM20C
GPAT3	ZNF195	FAM213B
GPR108	ZNF28	FAM3A
GPR139	ZNF320	FAM45BP
GPR158	ZNF341	FAM46C
GPR6	ZNF577	FAM50B
GS1-124K5.11		FAM53A
GULP1		FAM53B
GYS1		FAM90A1
H2AFY		FANK1
HBQ1		FAT1
HCG22		FATE1
HCN3		FBLN2
HDAC4		FBRSL1
HDAC7		FBXL13
HES5		FBXO34
HIST1H4J		FGFR1
HLA-DQB2		FGFR4
HLA-E		FHL3
HLA-H		FKBP1A-SDCBP2
HMCN1		FLRT2
HOXA7		FLVCR1
HOXA-AS3		FLYWCH1
HOXC12		FMR1NB
HOXC13-AS		FN3K
HOXD10		FNTA
HOXD13		FOXK1
HOXD9		FREM2
HPS4		FUNDC2P2
HS3ST1		FURIN
HS3ST3B1		GABBR1
HS6ST3		GALNT17
HSPA8		GALNT9
HYAL4		GALR1
IBSP		GAPDH
ICE2		GCLC
ICOSLG		GCSHP3
ID2		GGA3
IDO2		GH2
IDS		GINS4
IER5		GLCCI1
IGF2BP3		GLI2
IGF2R		GLIS1
IGSF9		GLRA1
IKZF3		GMPR
ILF2		GNAQ
ING5		GNAS-AS1
INGX		GNL1
INIP		GNS
INPP5E		GOLGA3
INPP5K		GOLGA8CP
INSRR		GOPC
IQCE		GOSR2
IQCJ-SCHIP1		GP5
IQSEC3		GPR132
IRAK1BP1		GPR151
IRF8		GPR18
IRX2		GPR182
ISPD		GPR20
ITGA3		GPR45
ITGA6		GPR6
ITM2C		GRM4
JAKMIP3		GRM6
JPH1		GSC
KALRN		GSE1
KAT6B		GTPBP4
KCNJ10		GTSE1
KCNN2		GUCY2F
KCNQ1		GUSBP11
KCNQ1DN		GYS1
KCNQ2		H19
KCTD1		H6PD
KDM2B		HAAO
KHDC1		HACD3
KHDRBS2		HAND2
KIF1A		HAUS7
KIF26B		HAVCR1
KIF2A		HBM
KIF4B		HDAC4
KIFC1		HERC3
KLF15		HES5
KLHL18		HHIPL1
KLHL20		HIC1
KRR1		HIKESHI
KRT7		HIP1
KRT8		HIST3H2A
LAMB2P1		HIVEP3
LBR		HK3
LDHA		HLA-A
LDLRAD3		HLA-DPB1
LHFPL3-AS2		HLA-E
LHX8		HLF
LIN28A		HMGB2
LIN7A		HMGB3
LINC00461		HNRNPM
LINC00469		HOTTIP
LINC00589		HOXA11
LINC00602		HOXB3
LINC00643		HOXB9
LINC00648		HOXD10
LINC00882		HPCA
LINC01101		HPCAL1
LINC01189		HSPB6
LINC01298		HSPBAP1
LINC01299		HTATSF1
LINC01621		HTT
LINC02381		IBSP
LMF1		IDH3B
LMO1		IDH3G
LOC100131257		IDS
LOC100240735		IGF1R
LOC100288748		IGF2R
LOC100505978		IGFBP2
LOC100652768		IGFBP3
LOC154449		IL13RA1
LOC286083		IL34
LOC642852		IL6ST
LRIG3		INPP5A
LRP6		INTS4
LRRC14B		IPMK
LRRC7		IRX2
LRRC8B		ISL2
LSAMP		ITGB4
LTA		ITLN1
LUZP1		ITPKB
LYG1		ITPRIP
MAGI1		JAG2
MAOA		JAM3
MAP1LC3A		JAZF1
MAP4		JPH4
MAPK8IP1		JUP
MARC2		KALRN
MARVELD1		KANSL3
MBNL1-AS1		KATNAL1
MCIDAS		KCNA1
MCPH1		KCNAB2
MED11		KCNH1
MEIS1		KCNQ1
MET		KCNQ3
METRN		KCTD5
METTL17		KIAA0825
MFAP3		KIAA0930
MGMT		KIAA1522
MGRN1		KIAA1549L
MIAT		KIF25
MIEF1		KIF26A
MIF-AS1		KIFAP3
MIR124-2HG		KLF15
MIR3650		KLHDC4
MIR4268		KLHL15
MIR4472-1		KLHL21
MIR4675		KLHL29
MIR5007		KLHL34
MIR520C		KLK4
MIR548F5		KNDC1
MIR659		KRT42P
MIS18A		KRT78
MLST8		KRTAP5-11
MME		L1TD1
MMP21		LACRT
MOB3C		LAMA2
MPDU1		LAMC1
MRPL21		LAMP1
MTNR1A		LARP1
MTUS1		LARP4B
MXD4		LCE2B
MYADM		LDB2
MYL12A		LEUTX
NA		LGI4
NAA60		LHFPL3
NAGPA		LILRB4
NAP1L4		LIME1
NAPA		LIMS1
NCOR2		LIMS2
NCR3LG1		LINC00173
NDE1		LINC00299
NDUFA13		LINC00346
NDUFS6		LINC00417
NEFL		LINC00421
NEMP1		LINC00518
NET1		LINC00550
NETO1		LINC00654
NFATC1		LINC00701
NFIA		LINC00963
NFIX		LINC00987
NFYC-AS1		LINC01101
NKX2-8		LINC01116
NKX3-2		LINC01168
NMU		LINC01197
NOA1		LINC01619
NOP56		LINC01623
NOS1AP		LINC02139
NOTCH4		LINC02145
NPAS3		LINC02393
NPY5R		LINC02458
NR2E1		LINC02495
NTM		LIPE-AS1
NTN1		LMAN1L
NTNG2		LMAN2L
NTRK3		LMF1
NUFIP2		LMO1
NVL		LMO7
NXPH1		LMX1B
OBSCN		LOC100289473
OCA2		LOC151484
OLIG3		LOC154449
OR3A2		LOC283731
OR4C13		LOC284454
OR5M10		LOC401127
OTOP1		LOC401463
OTUD6B		LOC728392
OVOL2		LPAR3
OXA1L		LPAR6
PA2G4		LPP-AS2
PAEP		LRP1
PANK4		LRP2
PAPPA		LRP5
PAQR6		LRRC37A3
PARN		LRRC43
PATZ1		LRRC47
PCBP3		LRRC49
PCCA		LRRC66
PCDHA1		LRRC74A
PCSK1		LRRC8C
PCSK4		LRRFIP1
PDE10A		LRRK1
PDE1B		LRWD1
PDE2A		LSR
PDGFRA		LYG1
PDX1		LZTS2
PDZD4		MAD1L1
PEBP4		MAEA
PER2		MAFB
PEX3		MALAT1
PGRMC1		MAMLD1
PHACTR3		MAMSTR
PHC2		MAP1LC3A
PHYKPL		MAP4K3
PIGN		MAPK10
PIK3R1		MBD3
PKHD1		MBP
PKM		MC5R
PKNOX2		MCC
PLAC8		MCF2L
PLAC9P1		MCHR2-AS1
PLEKHA4		MCM9
PLIN5		MCOLN3
PLPBP		MCRIP2
PLPP3		MDH2
PMPCB		ME3
PNPLA2		MECOM
POLR1E		MED24
PORCN		MEIS2
POU4F2		MEX3D
PPDPF		MFSD14B
PPP2R5A		MGAT1
PPP3R1		MGRN1
PPP4R3A		MICALL2
PPY		MICB
PRDM14		MID1
PRDM6		MID1IP1
PRDM8		MIR1-1HG
PRELID3A		MIR143
PRICKLE2		MIR155HG
PROM1		MIR183
PROX1		MIR2277
PRPF8		MIR3913-1
PRR12		MIR412
PRR25		MIR4277
PRRT1		MIR4500HG
PSTPIP1		MIR4686
PTPN11		MIR4757
PTPRN2		MIR505
PTPRO		MIR5700
QRFPR		MIR663AHG
RAB27A		MIR718
RAB2B		MIR7-3HG
RAB40A		MIR9-3
RAB40C		MLLT1
RAI14		MME
RALA		MMEL1
RALGPS2		MMP11
RARA		MMP17
RASAL1		MN1
RASEF		MORF4L2
RASGRF1		MOV10
RASGRP1		MPIG6B
RASSF2		MRPL33
RAX		MSH3
RBFOX3		MSX1
RBM15-AS1		MT1A
RCC2		MTIF3
REEP3		MUC4
REM1		MYH11
REX1BD		MYH14
RHOF		MYL5
RIMBP2		MYMK
RNASET2		MYO16
RNF135		MYO1C
RNF152		MYO5C
RNF220		MYT1L
ROBO3		NA
RPA1		NAA10
RPL13		NABP2
RPL24		NADK
RPL29		NAV2
RPN2		NAXD
RPRM		NCOR2
RPS14		NCR2
RPS6KA3		NDUFC1
RPS6KB2		NELL2
RPTOR		NENF
RRM2		NEURL4
RRP12		NFATC2
RRP7A		NFIB
RTN4RL1		NGF
RXRA		NIFK-AS1
S100A7L2		NIPA1
SALL1		NIPSNAP2
SALL3		NKX6-2
SARM1		NLRP2
SBF2		NOC4L
SCGB2A1		NORAD
SCN4A		NOTCH4
SCNN1B		NPAS3
SDCCAG8		NPNT
SDK1		NR1D1
SEL1L		NR1H2
SEMA5A		NRAS
SEPHS1		NSD1
SEPT4		NSG2
SEPT7		NSUN2
SFXN5		NTF4
SGCZ		NTHL1
SGMS2		NUDT1
SH2B2		NUP205
SH2D3C		NXPH1
SH2D4B		NYAP1
SH3KBP1		OBSCN
SH3PXD2B		OLFM1
SHC2		ONECUT3
SHOX2		OPHN1
SIL1		OR4K1
SIX3		OSBPL5
SIX6		OSBPL7
SLC12A1		OSR1
SLC14A1		P2RX5
SLC19A2		P2RY1
SLC1A3		P3H2
SLC25A2		PABPN1L
SLC25A51P1		PACS2
SLC25A53		PACSIN1
SLC26A1		PALD1
SLC30A5		PALM
SLC37A4		PAOX
SLC38A6		PAPSS2
SLC39A3		PARD3
SLC6A9		PARD3B
SLCO3A1		PARP11
SLCO5A1		PARP4
SLFN11		PASK
SLIT3		PATJ
SLPI		PBX3
SMAD6		PC
SMIM17		PCAT6
SMOC2		PCBP3
SNAI2		PCCA
SNAP25-AS1		PCDH1
SNAR-G2		PCDH19
SNORD109B		PCDHA8
SNTB2		PCDHB5
SORBS2		PCDHGA3
SORCS2		PCNT
SORL1		PCNX1
SOX1		PCSK6
SOX3		PCSK9
SPART		PDE4A
SPATA13		PDE4B
SPATA6		PDE4D
SPIDR		PDGFA
SPOCK1		PDGFD
SPRY1		PECR
SRGAP3		PEG10
SRI		PENK
SRRM3		PEX2
SRSF1		PGD
SSBP2		PHC2
SSTR5-AS1		PHF13
ST6GAL1		PI4KAP1
ST7		PIK3C2A
ST8SIA4		PIK3CA
ST8SIA6		PITX2
STK35		PIWIL1
STOX2		PLA2G4E
STT3B		PLAUR
STX16		PLCD1
STX18-AS1		PLCH2
SUOX		PLEKHA8P1
SYBU		PLEKHM1P1
SYNE2		PLIN5
SYNGAP1		PLK4
SYPL2		PLPP4
TADA2B		PLTP
TAF1D		PNMA2
TANC1		PNPLA6
TAP1		POLR2H
TBC1D2B		POTEA
TBC1D7		POU3F2
TCAIM		PPFIBP2
TCL1B		PPL
TFG		PPP1R14A
TGFBR1		PPP1R16A
TGIF2LX		PPP1R16B
TGM5		PPP1R2
TIA1		PPP1R3E
TLL1		PPP1R9B
TLR2		PPP2R2A
TMC3		PPP2R2D
TMC7		PPP2R5B
TMEM101		PPT2-EGFL8
TMEM109		PPY
TMEM132C		PRF1
TMEM136		PRKCZ
TMEM179		PRKD2
TMEM189-UBE2V1		PRKRIP1
TMEM211		PRLHR
TMEM270		PRNP
TMSB10		PRR25
TNFRSF10D		PRRG1
TNFRSF11B		PRSS8
TNFRSF19		PSG9
TNKS		PSMB6
TNPO1		PSORS1C3
TNS1		PTCHD1
TNXB		PTGES2-AS1
TOMM40L		PTPN13
TOP1MT		PTPRG
TP53TG1		PTPRN2
TP63		PTPRO
TPCN2		PTPRQ
TPM3P9		PURA
TPM4		PVT1
TRAF3IP2		PXN
TRAF5		PYDC2
TRAK2		R3HCC1L
TRANK1		R3HDM1
TRAPPC12		RAB1B
TRAPPC6A		RAB30
TREML1		RAB3GAP2
TRIB1		RAB40C
TRIL		RACGAP1
TRIM15		RAD18
TRIM29		RAD51C
TRIM33		RAE1
TRIO		RAF1
TRIT1		RANBP2
TRMU		RAP1B
TRNT1		RARRES2
TRPA1		RASSF7
TSC22D2		RAVER1
TSGA13		RBFOX3
TSPAN17		RBM17
TSPEAR		RBM19
TSPOAP1		RBP3
TTC22		RBP5
TTC23L		RBPJL
TTC34		RBX1
TTC38		RCN1
TTYH1		RECQL5
TUBA1C		RFPL4A
TVP23C		RGMA
TWNK		RHBDF1
TXNL4B		RILP
UBAP1L		RIMBP2
UBASH3B		RIPK1
UBE2E1		RIPOR1
UBR2		RNASEH2A
UCP1		RNASEK-C17orf49
UGT1A5		RNF19B
ULBP3		RNF216P1
UNC5D		RNF219-AS1
URGCP		RPE
USP51		RPL19
UVRAG		RPL36A-HNRNPH2
VANGL2		RPLP2
VPS8		RPS6KA1
VWA3B		RPS6KA6
VWC2		RPTOR
WASF1		RRAS2
WDR46		RUNX1
WDR48		RUNX3
WDR5		RXRA
WDR75		RYR2
WIPI2		S100A6
WIZ		SAP30L-AS1
WNK1		SCML1
WNT5A		SCN2B
WNT8B		SCUBE2
WSCD1		SDK1
WWP1		SEMA4D
XKR6		SEMA6B
XPO4		SEPT7P2
XRN2		SERPINB1
ZFHX3		SERPINB13
ZIC1		SERPINB6
ZMAT1		SETD1B
ZMYM4		SFMBT2
ZNF141		SFXN5
ZNF253		SH2D4B
ZNF257		SH3BP4
ZNF260		SH3GLB1
ZNF271P		SHROOM4
ZNF331		SIAH2
ZNF354B		SIK1
ZNF43		SIX3
ZNF438		SLC12A7
ZNF468		SLC16A3
ZNF569		SLC20A2
ZNF582		SLC25A1
ZNF592		SLC25A24
ZNF594		SLC25A26
ZNF69		SLC26A9
ZNF696		SLC29A2
ZNF732		SLC2A7
ZNF733P		SLC36A2
ZNF736		SLC38A2
ZNF792		SLC43A3
ZNF808		SLC45A1
ZNF883		SLC45A4
ZSCAN18		SLC4A2
ZSWIM7		SLC4A4
		SLC6A15
		SLC6A6
		SLFN12
		SMA5
		SMAD3
		SMAD9
		SMARCD3
		SMIM14
		SMIM29
		SNAI2
		SNAI3-AS1
		SNED1
		SNORD115-11
		SNORD115-2
		SNORD17
		SNORD7
		SNRK
		SNRPN
		SNTG1
		SNUPN
		SNX29
		SORCS3
		SOX11
		SOX14
		SOX18
		SOX2
		SOX2-OT
		SP5
		SPAG17
		SPDYE3
		SPECC1L
		SPON2
		SPTB
		SPTBN1
		SPTY2D1
		SRGAP3
		SRP14-AS1
		SS18L1
		SSBP3
		SSC4D
		SSTR1
		SSTR5-AS1
		SSU72
		SSX2IP
		ST5
		ST6GAL2
		ST6GALNAC2
		ST6GALNAC6
		STARD3
		STAT5B
		STAU2
		STIP1
		STK10
		STK32C
		STK38L
		STPG1
		SULT2B1
		SUN1
		SUPT20HL2
		SURF4
		SUSD4
		SVIL
		SYN1
		SYNE2
		SYNGAP1
		T
		TACC2
		TACC3
		TAF1B
		TAF3
		TAF7
		TANC1
		TAPBP
		TBATA
		TBC1D22A
		TBC1D25
		TBC1D3P2
		TBC1D9B
		TBCD
		TBCK
		TCAIM
		TCERG1L
		TCF23
		TCTEX1D1
		TDRP
		TECR
		TECTA
		TEKT2
		TENM4
		TERT
		TEX29
		TEX30
		TFCP2L1
		TGFA
		THEM6
		THRB
		TK1
		TLDC1
		TLX1
		TLX3
		TMC8
		TMED3
		TMEM105
		TMEM190
		TMEM240
		TMEM74B
		TNN
		TNNT3
		TNRC18
		TNXB
		TOLLIP-AS1
		TONSL
		TOP1MT
		TOR3A
		TPD52
		TPH2
		TPI1P2
		TPRG1
		TPSD1
		TRA2B
		TRIB2
		TRIM15
		TRIM52-AS1
		TRIM60
		TRIOBP
		TRPA1
		TSPEAR
		TTC5
		TTC7A
		TTC9
		TTLL12
		TUB
		TUBB8
		UBA1
		UBD
		UBE2G2
		UBE2MP1
		UBE2V2
		UBE4B
		UCHL1
		UCK2
		UGT1A3
		UHRF1
		ULK1
		UNC45A
		UNC5A
		UNCX
		UNQ6494
		UPK1A
		UPRT
		URAD
		USP48
		UTP14A
		UTS2B
		VARS
		VAX2
		VCPIP1
		VDR
		VIPR2
		VMA21
		VMO1
		VPS33A
		VSTM2A
		VSTM2B
		VSX2
		VTRNA2-1
		VWA5B1
		WAS
		WDR90
		WEE1
		WNT11
		WNT9A
		WTAPP1
		WWC3
		XIAP
		XKR6
		YWHAH
		ZC3H7B
		ZCWPW1
		ZDHHC11
		ZFAND3
		ZFR2
		ZIC1
		ZMYND11
		ZMYND8
		ZNF155
		ZNF175
		ZNF192P1
		ZNF208
		ZNF550
		ZNF554
		ZNF608
		ZNF648
		ZNF674
		ZNF711
		ZNF713
		ZNF728
		ZNF733P
		ZNF777
		ZNF781
		ZSCAN4
		ZSCAN5A
