# Supplementary material for: Galactic Cosmic Radiation Induces Persistent Epigenome Alterations Relevant to Human Lung Cancer
Source: Sci Rep. 2018 Apr 30;8:6709. doi: 10.1038/s41598-018-24755-8 (PMC5928241; doi:10.1038/s41598-018-24755-8)
Supplement: Supplementary file 3 — Supplemental Table 2 [file 41598_2018_24755_MOESM3_ESM.xlsx]

## Sheet: Fe_MSigDb_2
Fe		http://www.broadinstitute.org/gsea/msigdb/
Overlap Results
Collection(s):	C2, C4, C6, C7, H, MF
# overlaps shown:	20
# genesets in collections:	11608
# genes in comparison (n):	690
# genes in universe (N):	45956
Gene Set Name	# Genes in Gene Set (K)	Description	# Genes in Overlap (k)	k/K	p-value	FDR q-value
BENPORATH_ES_WITH_H3K27ME3	1118	Set 'H3K27 bound': genes posessing the trimethylated H3K27 (H3K27me3) mark in their promoters in human embryonic stem cells, as identified by ChIP on chip.	88	0.0787	4.12e-37	4.78e-33
BENPORATH_EED_TARGETS	1062	Set 'Eed targets': genes identified by ChIP on chip as targets of the Polycomb protein EED [GeneID=8726] in human embryonic stem cells.	81	0.0763	3.31e-33	1.92e-29
MEISSNER_BRAIN_HCP_WITH_H3K4ME3_AND_H3K27ME3	1069	Genes with high-CpG-density promoters (HCP) bearing histone H3 dimethylation at K4 (H3K4me2) and trimethylation at K27 (H3K27me3) in brain.	76	0.0711	3.39e-29	1.31e-25
MIKKELSEN_MEF_HCP_WITH_H3K27ME3	590	Genes with high-CpG-density promoters (HCP) bearing histone H3 trimethylation mark at K27 (H3K27me3) in MEF cells (embryonic fibroblast).	57	0.0966	9.69e-29	2.81e-25
BENPORATH_SUZ12_TARGETS	1038	Set 'Suz12 targets': genes identified by ChIP on chip as targets of the Polycomb protein SUZ12 [GeneID=23512] in human embryonic stem cells.	74	0.0713	1.62e-28	3.77e-25
BENPORATH_PRC2_TARGETS	652	Set 'PRC2 targets': Polycomb Repression Complex 2 (PRC) targets; identified by ChIP on chip on human embryonic stem cells as genes that: posess the trimethylated H3K27 mark in their promoters and are bound by SUZ12 [GeneID=23512] and EED [GeneID=8726] Polycomb proteins.	52	0.0798	1.85e-22	3.57e-19
GO_REGULATORY_REGION_NUCLEIC_ACID_BINDING	818	Interacting selectively and non-covalently with a nucleic acid region that regulates a nucleic acid-based process. Such processes include transcription, DNA replication, and DNA repair.	57	0.0697	1.14e-21	1.88e-18
GO_MACROMOLECULAR_COMPLEX_BINDING	1399	Interacting selectively and non-covalently with any macromolecular complex.	73	0.0522	3.73e-20	5.41e-17
GO_NUCLEIC_ACID_BINDING_TRANSCRIPTION_FACTOR_ACTIVITY	1199	Interacting selectively and non-covalently with a DNA or RNA sequence in order to modulate transcription. The transcription factor may or may not also interact selectively with a protein or macromolecular complex.	66	0.055	1.76e-19	2.27e-16
GO_SEQUENCE_SPECIFIC_DNA_BINDING	1037	Interacting selectively and non-covalently with DNA of a specific nucleotide composition, e.g. GC-rich DNA binding, or with a specific sequence motif or type of DNA e.g. promotor binding or rDNA binding.	60	0.0579	8.19e-19	9.51e-16
GO_DOUBLE_STRANDED_DNA_BINDING	764	Interacting selectively and non-covalently with double-stranded DNA.	51	0.0668	1.04e-18	1.1e-15
GO_RNA_POLYMERASE_II_TRANSCRIPTION_FACTOR_ACTIVITY_SEQUENCE_SPECIFIC_DNA_BINDING	629	Interacting selectively and non-covalently with a specific DNA sequence in order to modulate transcription by RNA polymerase II. The transcription factor may or may not also interact selectively with a protein or macromolecular complex.	46	0.0731	1.63e-18	1.58e-15
GRAESSMANN_APOPTOSIS_BY_DOXORUBICIN_DN	1781	Genes down-regulated in ME-A cells (breast cancer) undergoing apoptosis in response to doxorubicin [PubChem=31703].	80	0.0449	3.71e-18	3.31e-15
DODD_NASOPHARYNGEAL_CARCINOMA_UP	1821	Genes up-regulated in nasopharyngeal carcinoma (NPC) compared to the normal tissue.	80	0.0439	1.32e-17	1.09e-14
MEISSNER_BRAIN_HCP_WITH_H3K27ME3	269	Genes with high-CpG-density promoters (HCP) bearing the H3K27 tri-methylation (H3K27me3) mark in brain.	29	0.1078	1.73e-16	1.34e-13
DACOSTA_UV_RESPONSE_VIA_ERCC3_DN	855	Genes down-regulated in fibroblasts expressing mutant forms of ERCC3 [GeneID=2071] after UV irradiation.	49	0.0573	2.1e-15	1.53e-12
GO_ENZYME_BINDING	1737	Interacting selectively and non-covalently with any enzyme.	73	0.042	3.81e-15	2.6e-12
HATADA_METHYLATED_IN_LUNG_CANCER_UP	390	Genes with hypermethylated DNA in lung cancer samples.	31	0.0795	7.42e-14	4.78e-11
GO_RIBONUCLEOTIDE_BINDING	1860	Interacting selectively and non-covalently with a ribonucleotide, any compound consisting of a ribonucleoside that is esterified with (ortho)phosphate or an oligophosphate at any hydroxyl group on the ribose moiety.	73	0.0392	1.15e-13	7e-11
KRIGE_RESPONSE_TO_TOSEDOSTAT_6HR_UP	953	Genes up-regulated in HL-60 cells (acute promyelocytic leukemia, APL) after treatment with the aminopeptidase inhibitor tosedostat (CHR-2797) [PubChem=15547703] for 6 h.	49	0.0514	1.27e-13	7.35e-11
Gene/Gene Set Overlap Matrix
Entrez Gene Id	Gene Symbol	Gene Description	BENPORATH_ES_WITH_H3K27ME3	BENPORATH_EED_TARGETS	MEISSNER_BRAIN_HCP_WITH_H3K4ME3_AND_H3K27ME3	MIKKELSEN_MEF_HCP_WITH_H3K27ME3	BENPORATH_SUZ12_TARGETS	BENPORATH_PRC2_TARGETS	GO_REGULATORY_REGION_NUCLEIC_ACID_BINDING	GO_MACROMOLECULAR_COMPLEX_BINDING	GO_NUCLEIC_ACID_BINDING_TRANSCRIPTION_FACTOR_ACTIVITY	GO_SEQUENCE_SPECIFIC_DNA_BINDING	GO_DOUBLE_STRANDED_DNA_BINDING	GO_RNA_POLYMERASE_II_TRANSCRIPTION_FACTOR_ACTIVITY_SEQUENCE_SPECIFIC_DNA_BINDING	GRAESSMANN_APOPTOSIS_BY_DOXORUBICIN_DN	DODD_NASOPHARYNGEAL_CARCINOMA_UP	MEISSNER_BRAIN_HCP_WITH_H3K27ME3	DACOSTA_UV_RESPONSE_VIA_ERCC3_DN	GO_ENZYME_BINDING	HATADA_METHYLATED_IN_LUNG_CANCER_UP	GO_RIBONUCLEOTIDE_BINDING	KRIGE_RESPONSE_TO_TOSEDOSTAT_6HR_UP
4784	NFIX	nuclear factor I/X (CCAAT-binding transcription factor)	BENPORATH_ES_WITH_H3K27ME3	BENPORATH_EED_TARGETS	MEISSNER_BRAIN_HCP_WITH_H3K4ME3_AND_H3K27ME3		BENPORATH_SUZ12_TARGETS	BENPORATH_PRC2_TARGETS			GO_NUCLEIC_ACID_BINDING_TRANSCRIPTION_FACTOR_ACTIVITY			GO_RNA_POLYMERASE_II_TRANSCRIPTION_FACTOR_ACTIVITY_SEQUENCE_SPECIFIC_DNA_BINDING	GRAESSMANN_APOPTOSIS_BY_DOXORUBICIN_DN					HATADA_METHYLATED_IN_LUNG_CANCER_UP
5458	POU4F2	POU class 4 homeobox 2	BENPORATH_ES_WITH_H3K27ME3	BENPORATH_EED_TARGETS		MIKKELSEN_MEF_HCP_WITH_H3K27ME3	BENPORATH_SUZ12_TARGETS	BENPORATH_PRC2_TARGETS	GO_REGULATORY_REGION_NUCLEIC_ACID_BINDING	GO_MACROMOLECULAR_COMPLEX_BINDING	GO_NUCLEIC_ACID_BINDING_TRANSCRIPTION_FACTOR_ACTIVITY	GO_SEQUENCE_SPECIFIC_DNA_BINDING	GO_DOUBLE_STRANDED_DNA_BINDING	GO_RNA_POLYMERASE_II_TRANSCRIPTION_FACTOR_ACTIVITY_SEQUENCE_SPECIFIC_DNA_BINDING			MEISSNER_BRAIN_HCP_WITH_H3K27ME3			HATADA_METHYLATED_IN_LUNG_CANCER_UP
64478	CSMD1	CUB and Sushi multiple domains 1	BENPORATH_ES_WITH_H3K27ME3	BENPORATH_EED_TARGETS		MIKKELSEN_MEF_HCP_WITH_H3K27ME3	BENPORATH_SUZ12_TARGETS	BENPORATH_PRC2_TARGETS												HATADA_METHYLATED_IN_LUNG_CANCER_UP
3239	HOXD13	homeobox D13	BENPORATH_ES_WITH_H3K27ME3	BENPORATH_EED_TARGETS			BENPORATH_SUZ12_TARGETS	BENPORATH_PRC2_TARGETS	GO_REGULATORY_REGION_NUCLEIC_ACID_BINDING	GO_MACROMOLECULAR_COMPLEX_BINDING	GO_NUCLEIC_ACID_BINDING_TRANSCRIPTION_FACTOR_ACTIVITY	GO_SEQUENCE_SPECIFIC_DNA_BINDING	GO_DOUBLE_STRANDED_DNA_BINDING	GO_RNA_POLYMERASE_II_TRANSCRIPTION_FACTOR_ACTIVITY_SEQUENCE_SPECIFIC_DNA_BINDING			MEISSNER_BRAIN_HCP_WITH_H3K27ME3			HATADA_METHYLATED_IN_LUNG_CANCER_UP		KRIGE_RESPONSE_TO_TOSEDOSTAT_6HR_UP
3228	HOXC12	homeobox C12	BENPORATH_ES_WITH_H3K27ME3	BENPORATH_EED_TARGETS			BENPORATH_SUZ12_TARGETS	BENPORATH_PRC2_TARGETS				GO_SEQUENCE_SPECIFIC_DNA_BINDING					MEISSNER_BRAIN_HCP_WITH_H3K27ME3			HATADA_METHYLATED_IN_LUNG_CANCER_UP
3645	INSRR	insulin receptor-related receptor	BENPORATH_ES_WITH_H3K27ME3	BENPORATH_EED_TARGETS			BENPORATH_SUZ12_TARGETS	BENPORATH_PRC2_TARGETS									MEISSNER_BRAIN_HCP_WITH_H3K27ME3			HATADA_METHYLATED_IN_LUNG_CANCER_UP	GO_RIBONUCLEOTIDE_BINDING
4747	NEFL	neurofilament, light polypeptide	BENPORATH_ES_WITH_H3K27ME3	BENPORATH_EED_TARGETS			BENPORATH_SUZ12_TARGETS	BENPORATH_PRC2_TARGETS											GO_ENZYME_BINDING	HATADA_METHYLATED_IN_LUNG_CANCER_UP
3204	HOXA7	homeobox A7	BENPORATH_ES_WITH_H3K27ME3	BENPORATH_EED_TARGETS					GO_REGULATORY_REGION_NUCLEIC_ACID_BINDING		GO_NUCLEIC_ACID_BINDING_TRANSCRIPTION_FACTOR_ACTIVITY	GO_SEQUENCE_SPECIFIC_DNA_BINDING	GO_DOUBLE_STRANDED_DNA_BINDING	GO_RNA_POLYMERASE_II_TRANSCRIPTION_FACTOR_ACTIVITY_SEQUENCE_SPECIFIC_DNA_BINDING						HATADA_METHYLATED_IN_LUNG_CANCER_UP
253738	EBF3	early B-cell factor 3	BENPORATH_ES_WITH_H3K27ME3		MEISSNER_BRAIN_HCP_WITH_H3K4ME3_AND_H3K27ME3		BENPORATH_SUZ12_TARGETS		GO_REGULATORY_REGION_NUCLEIC_ACID_BINDING		GO_NUCLEIC_ACID_BINDING_TRANSCRIPTION_FACTOR_ACTIVITY	GO_SEQUENCE_SPECIFIC_DNA_BINDING	GO_DOUBLE_STRANDED_DNA_BINDING	GO_RNA_POLYMERASE_II_TRANSCRIPTION_FACTOR_ACTIVITY_SEQUENCE_SPECIFIC_DNA_BINDING						HATADA_METHYLATED_IN_LUNG_CANCER_UP
79645	EFCAB1	EF-hand calcium binding domain 1	BENPORATH_ES_WITH_H3K27ME3													DODD_NASOPHARYNGEAL_CARCINOMA_UP				HATADA_METHYLATED_IN_LUNG_CANCER_UP
6656	SOX1	SRY (sex determining region Y)-box 1		BENPORATH_EED_TARGETS	MEISSNER_BRAIN_HCP_WITH_H3K4ME3_AND_H3K27ME3	MIKKELSEN_MEF_HCP_WITH_H3K27ME3	BENPORATH_SUZ12_TARGETS		GO_REGULATORY_REGION_NUCLEIC_ACID_BINDING		GO_NUCLEIC_ACID_BINDING_TRANSCRIPTION_FACTOR_ACTIVITY	GO_SEQUENCE_SPECIFIC_DNA_BINDING	GO_DOUBLE_STRANDED_DNA_BINDING	GO_RNA_POLYMERASE_II_TRANSCRIPTION_FACTOR_ACTIVITY_SEQUENCE_SPECIFIC_DNA_BINDING						HATADA_METHYLATED_IN_LUNG_CANCER_UP
6387	CXCL12	chemokine (C-X-C motif) ligand 12		BENPORATH_EED_TARGETS	MEISSNER_BRAIN_HCP_WITH_H3K4ME3_AND_H3K27ME3													DACOSTA_UV_RESPONSE_VIA_ERCC3_DN		HATADA_METHYLATED_IN_LUNG_CANCER_UP
220441	RNF152	ring finger protein 152		BENPORATH_EED_TARGETS	MEISSNER_BRAIN_HCP_WITH_H3K4ME3_AND_H3K27ME3														GO_ENZYME_BINDING	HATADA_METHYLATED_IN_LUNG_CANCER_UP
8092	ALX1	ALX homeobox 1		BENPORATH_EED_TARGETS		MIKKELSEN_MEF_HCP_WITH_H3K27ME3	BENPORATH_SUZ12_TARGETS		GO_REGULATORY_REGION_NUCLEIC_ACID_BINDING		GO_NUCLEIC_ACID_BINDING_TRANSCRIPTION_FACTOR_ACTIVITY	GO_SEQUENCE_SPECIFIC_DNA_BINDING	GO_DOUBLE_STRANDED_DNA_BINDING	GO_RNA_POLYMERASE_II_TRANSCRIPTION_FACTOR_ACTIVITY_SEQUENCE_SPECIFIC_DNA_BINDING			MEISSNER_BRAIN_HCP_WITH_H3K27ME3			HATADA_METHYLATED_IN_LUNG_CANCER_UP
10125	RASGRP1	RAS guanyl releasing protein 1 (calcium and DAG-regulated)		BENPORATH_EED_TARGETS			BENPORATH_SUZ12_TARGETS													HATADA_METHYLATED_IN_LUNG_CANCER_UP
375567	VWC2	von Willebrand factor C domain containing 2			MEISSNER_BRAIN_HCP_WITH_H3K4ME3_AND_H3K27ME3	MIKKELSEN_MEF_HCP_WITH_H3K27ME3														HATADA_METHYLATED_IN_LUNG_CANCER_UP
56978	PRDM8	PR domain containing 8			MEISSNER_BRAIN_HCP_WITH_H3K4ME3_AND_H3K27ME3	MIKKELSEN_MEF_HCP_WITH_H3K27ME3														HATADA_METHYLATED_IN_LUNG_CANCER_UP
1289	COL5A1	collagen, type V, alpha 1			MEISSNER_BRAIN_HCP_WITH_H3K4ME3_AND_H3K27ME3					GO_MACROMOLECULAR_COMPLEX_BINDING										HATADA_METHYLATED_IN_LUNG_CANCER_UP
8842	PROM1	prominin 1			MEISSNER_BRAIN_HCP_WITH_H3K4ME3_AND_H3K27ME3											DODD_NASOPHARYNGEAL_CARCINOMA_UP				HATADA_METHYLATED_IN_LUNG_CANCER_UP
79727	LIN28A	lin-28 homolog A (C. elegans)				MIKKELSEN_MEF_HCP_WITH_H3K27ME3														HATADA_METHYLATED_IN_LUNG_CANCER_UP
51564	HDAC7	histone deacetylase 7								GO_MACROMOLECULAR_COMPLEX_BINDING					GRAESSMANN_APOPTOSIS_BY_DOXORUBICIN_DN				GO_ENZYME_BINDING	HATADA_METHYLATED_IN_LUNG_CANCER_UP
7373	COL14A1	collagen, type XIV, alpha 1								GO_MACROMOLECULAR_COMPLEX_BINDING										HATADA_METHYLATED_IN_LUNG_CANCER_UP
755	C21orf2	chromosome 21 open reading frame 2														DODD_NASOPHARYNGEAL_CARCINOMA_UP				HATADA_METHYLATED_IN_LUNG_CANCER_UP
23098	SARM1	sterile alpha and TIR motif containing 1														DODD_NASOPHARYNGEAL_CARCINOMA_UP				HATADA_METHYLATED_IN_LUNG_CANCER_UP
7188	TRAF5	TNF receptor-associated factor 5																	GO_ENZYME_BINDING	HATADA_METHYLATED_IN_LUNG_CANCER_UP
55966	AJAP1	adherens junctions associated protein 1																		HATADA_METHYLATED_IN_LUNG_CANCER_UP
9168	TMSB10	thymosin beta 10																		HATADA_METHYLATED_IN_LUNG_CANCER_UP
56977	STOX2	storkhead box 2																		HATADA_METHYLATED_IN_LUNG_CANCER_UP
56704	JPH1	junctophilin 1																		HATADA_METHYLATED_IN_LUNG_CANCER_UP
83742	MARVELD1	MARVEL domain containing 1																		HATADA_METHYLATED_IN_LUNG_CANCER_UP
84336	TMEM101	transmembrane protein 101																		HATADA_METHYLATED_IN_LUNG_CANCER_UP
55079	FEZF2	FEZ family zinc finger 2	BENPORATH_ES_WITH_H3K27ME3	BENPORATH_EED_TARGETS	MEISSNER_BRAIN_HCP_WITH_H3K4ME3_AND_H3K27ME3	MIKKELSEN_MEF_HCP_WITH_H3K27ME3	BENPORATH_SUZ12_TARGETS	BENPORATH_PRC2_TARGETS	GO_REGULATORY_REGION_NUCLEIC_ACID_BINDING	GO_MACROMOLECULAR_COMPLEX_BINDING	GO_NUCLEIC_ACID_BINDING_TRANSCRIPTION_FACTOR_ACTIVITY	GO_SEQUENCE_SPECIFIC_DNA_BINDING	GO_DOUBLE_STRANDED_DNA_BINDING	GO_RNA_POLYMERASE_II_TRANSCRIPTION_FACTOR_ACTIVITY_SEQUENCE_SPECIFIC_DNA_BINDING
6496	SIX3	SIX homeobox 3	BENPORATH_ES_WITH_H3K27ME3	BENPORATH_EED_TARGETS	MEISSNER_BRAIN_HCP_WITH_H3K4ME3_AND_H3K27ME3	MIKKELSEN_MEF_HCP_WITH_H3K27ME3	BENPORATH_SUZ12_TARGETS	BENPORATH_PRC2_TARGETS	GO_REGULATORY_REGION_NUCLEIC_ACID_BINDING		GO_NUCLEIC_ACID_BINDING_TRANSCRIPTION_FACTOR_ACTIVITY	GO_SEQUENCE_SPECIFIC_DNA_BINDING	GO_DOUBLE_STRANDED_DNA_BINDING	GO_RNA_POLYMERASE_II_TRANSCRIPTION_FACTOR_ACTIVITY_SEQUENCE_SPECIFIC_DNA_BINDING					GO_ENZYME_BINDING
7101	NR2E1	nuclear receptor subfamily 2, group E, member 1	BENPORATH_ES_WITH_H3K27ME3	BENPORATH_EED_TARGETS	MEISSNER_BRAIN_HCP_WITH_H3K4ME3_AND_H3K27ME3	MIKKELSEN_MEF_HCP_WITH_H3K27ME3					GO_NUCLEIC_ACID_BINDING_TRANSCRIPTION_FACTOR_ACTIVITY	GO_SEQUENCE_SPECIFIC_DNA_BINDING		GO_RNA_POLYMERASE_II_TRANSCRIPTION_FACTOR_ACTIVITY_SEQUENCE_SPECIFIC_DNA_BINDING					GO_ENZYME_BINDING
7545	ZIC1	Zic family member 1	BENPORATH_ES_WITH_H3K27ME3	BENPORATH_EED_TARGETS	MEISSNER_BRAIN_HCP_WITH_H3K4ME3_AND_H3K27ME3		BENPORATH_SUZ12_TARGETS	BENPORATH_PRC2_TARGETS	GO_REGULATORY_REGION_NUCLEIC_ACID_BINDING		GO_NUCLEIC_ACID_BINDING_TRANSCRIPTION_FACTOR_ACTIVITY	GO_SEQUENCE_SPECIFIC_DNA_BINDING	GO_DOUBLE_STRANDED_DNA_BINDING	GO_RNA_POLYMERASE_II_TRANSCRIPTION_FACTOR_ACTIVITY_SEQUENCE_SPECIFIC_DNA_BINDING
150	ADRA2A	adrenergic, alpha-2A-, receptor	BENPORATH_ES_WITH_H3K27ME3	BENPORATH_EED_TARGETS	MEISSNER_BRAIN_HCP_WITH_H3K4ME3_AND_H3K27ME3		BENPORATH_SUZ12_TARGETS	BENPORATH_PRC2_TARGETS		GO_MACROMOLECULAR_COMPLEX_BINDING						DODD_NASOPHARYNGEAL_CARCINOMA_UP			GO_ENZYME_BINDING
1961	EGR4	early growth response 4	BENPORATH_ES_WITH_H3K27ME3	BENPORATH_EED_TARGETS	MEISSNER_BRAIN_HCP_WITH_H3K4ME3_AND_H3K27ME3		BENPORATH_SUZ12_TARGETS	BENPORATH_PRC2_TARGETS			GO_NUCLEIC_ACID_BINDING_TRANSCRIPTION_FACTOR_ACTIVITY
6474	SHOX2	short stature homeobox 2	BENPORATH_ES_WITH_H3K27ME3	BENPORATH_EED_TARGETS	MEISSNER_BRAIN_HCP_WITH_H3K4ME3_AND_H3K27ME3		BENPORATH_SUZ12_TARGETS	BENPORATH_PRC2_TARGETS				GO_SEQUENCE_SPECIFIC_DNA_BINDING
5156	PDGFRA	platelet-derived growth factor receptor, alpha polypeptide	BENPORATH_ES_WITH_H3K27ME3	BENPORATH_EED_TARGETS	MEISSNER_BRAIN_HCP_WITH_H3K4ME3_AND_H3K27ME3		BENPORATH_SUZ12_TARGETS	BENPORATH_PRC2_TARGETS							GRAESSMANN_APOPTOSIS_BY_DOXORUBICIN_DN						GO_RIBONUCLEOTIDE_BINDING
129804	FBLN7	fibulin 7	BENPORATH_ES_WITH_H3K27ME3	BENPORATH_EED_TARGETS	MEISSNER_BRAIN_HCP_WITH_H3K4ME3_AND_H3K27ME3		BENPORATH_SUZ12_TARGETS	BENPORATH_PRC2_TARGETS								DODD_NASOPHARYNGEAL_CARCINOMA_UP
7092	TLL1	tolloid-like 1	BENPORATH_ES_WITH_H3K27ME3	BENPORATH_EED_TARGETS	MEISSNER_BRAIN_HCP_WITH_H3K4ME3_AND_H3K27ME3		BENPORATH_SUZ12_TARGETS	BENPORATH_PRC2_TARGETS
5069	PAPPA	pregnancy-associated plasma protein A, pappalysin 1	BENPORATH_ES_WITH_H3K27ME3	BENPORATH_EED_TARGETS	MEISSNER_BRAIN_HCP_WITH_H3K4ME3_AND_H3K27ME3		BENPORATH_SUZ12_TARGETS	BENPORATH_PRC2_TARGETS
9547	CXCL14	chemokine (C-X-C motif) ligand 14	BENPORATH_ES_WITH_H3K27ME3	BENPORATH_EED_TARGETS	MEISSNER_BRAIN_HCP_WITH_H3K4ME3_AND_H3K27ME3		BENPORATH_SUZ12_TARGETS	BENPORATH_PRC2_TARGETS
9423	NTN1	netrin 1	BENPORATH_ES_WITH_H3K27ME3	BENPORATH_EED_TARGETS	MEISSNER_BRAIN_HCP_WITH_H3K4ME3_AND_H3K27ME3		BENPORATH_SUZ12_TARGETS	BENPORATH_PRC2_TARGETS
9953	HS3ST3B1	heparan sulfate (glucosamine) 3-O-sulfotransferase 3B1	BENPORATH_ES_WITH_H3K27ME3	BENPORATH_EED_TARGETS	MEISSNER_BRAIN_HCP_WITH_H3K4ME3_AND_H3K27ME3		BENPORATH_SUZ12_TARGETS	BENPORATH_PRC2_TARGETS
5923	RASGRF1	Ras protein-specific guanine nucleotide-releasing factor 1	BENPORATH_ES_WITH_H3K27ME3	BENPORATH_EED_TARGETS	MEISSNER_BRAIN_HCP_WITH_H3K4ME3_AND_H3K27ME3		BENPORATH_SUZ12_TARGETS	BENPORATH_PRC2_TARGETS
81796	SLCO5A1	solute carrier organic anion transporter family, member 5A1	BENPORATH_ES_WITH_H3K27ME3	BENPORATH_EED_TARGETS	MEISSNER_BRAIN_HCP_WITH_H3K4ME3_AND_H3K27ME3		BENPORATH_SUZ12_TARGETS	BENPORATH_PRC2_TARGETS
53405	CLIC5	chloride intracellular channel 5	BENPORATH_ES_WITH_H3K27ME3	BENPORATH_EED_TARGETS	MEISSNER_BRAIN_HCP_WITH_H3K4ME3_AND_H3K27ME3											DODD_NASOPHARYNGEAL_CARCINOMA_UP
6890	TAP1	transporter 1, ATP-binding cassette, sub-family B (MDR/TAP)	BENPORATH_ES_WITH_H3K27ME3	BENPORATH_EED_TARGETS	MEISSNER_BRAIN_HCP_WITH_H3K4ME3_AND_H3K27ME3																GO_RIBONUCLEOTIDE_BINDING	KRIGE_RESPONSE_TO_TOSEDOSTAT_6HR_UP
10846	PDE10A	phosphodiesterase 10A	BENPORATH_ES_WITH_H3K27ME3	BENPORATH_EED_TARGETS	MEISSNER_BRAIN_HCP_WITH_H3K4ME3_AND_H3K27ME3																GO_RIBONUCLEOTIDE_BINDING
4004	LMO1	LIM domain only 1 (rhombotin 1)	BENPORATH_ES_WITH_H3K27ME3	BENPORATH_EED_TARGETS	MEISSNER_BRAIN_HCP_WITH_H3K4ME3_AND_H3K27ME3
3651	PDX1	pancreatic and duodenal homeobox 1	BENPORATH_ES_WITH_H3K27ME3	BENPORATH_EED_TARGETS		MIKKELSEN_MEF_HCP_WITH_H3K27ME3	BENPORATH_SUZ12_TARGETS	BENPORATH_PRC2_TARGETS	GO_REGULATORY_REGION_NUCLEIC_ACID_BINDING	GO_MACROMOLECULAR_COMPLEX_BINDING	GO_NUCLEIC_ACID_BINDING_TRANSCRIPTION_FACTOR_ACTIVITY	GO_SEQUENCE_SPECIFIC_DNA_BINDING	GO_DOUBLE_STRANDED_DNA_BINDING	GO_RNA_POLYMERASE_II_TRANSCRIPTION_FACTOR_ACTIVITY_SEQUENCE_SPECIFIC_DNA_BINDING			MEISSNER_BRAIN_HCP_WITH_H3K27ME3
30062	RAX	retina and anterior neural fold homeobox	BENPORATH_ES_WITH_H3K27ME3	BENPORATH_EED_TARGETS		MIKKELSEN_MEF_HCP_WITH_H3K27ME3	BENPORATH_SUZ12_TARGETS	BENPORATH_PRC2_TARGETS	GO_REGULATORY_REGION_NUCLEIC_ACID_BINDING		GO_NUCLEIC_ACID_BINDING_TRANSCRIPTION_FACTOR_ACTIVITY	GO_SEQUENCE_SPECIFIC_DNA_BINDING	GO_DOUBLE_STRANDED_DNA_BINDING	GO_RNA_POLYMERASE_II_TRANSCRIPTION_FACTOR_ACTIVITY_SEQUENCE_SPECIFIC_DNA_BINDING			MEISSNER_BRAIN_HCP_WITH_H3K27ME3
22806	IKZF3	IKAROS family zinc finger 3 (Aiolos)	BENPORATH_ES_WITH_H3K27ME3	BENPORATH_EED_TARGETS		MIKKELSEN_MEF_HCP_WITH_H3K27ME3	BENPORATH_SUZ12_TARGETS	BENPORATH_PRC2_TARGETS	GO_REGULATORY_REGION_NUCLEIC_ACID_BINDING		GO_NUCLEIC_ACID_BINDING_TRANSCRIPTION_FACTOR_ACTIVITY	GO_SEQUENCE_SPECIFIC_DNA_BINDING	GO_DOUBLE_STRANDED_DNA_BINDING	GO_RNA_POLYMERASE_II_TRANSCRIPTION_FACTOR_ACTIVITY_SEQUENCE_SPECIFIC_DNA_BINDING			MEISSNER_BRAIN_HCP_WITH_H3K27ME3
26257	NKX2-8	NK2 homeobox 8	BENPORATH_ES_WITH_H3K27ME3	BENPORATH_EED_TARGETS		MIKKELSEN_MEF_HCP_WITH_H3K27ME3	BENPORATH_SUZ12_TARGETS	BENPORATH_PRC2_TARGETS	GO_REGULATORY_REGION_NUCLEIC_ACID_BINDING		GO_NUCLEIC_ACID_BINDING_TRANSCRIPTION_FACTOR_ACTIVITY	GO_SEQUENCE_SPECIFIC_DNA_BINDING	GO_DOUBLE_STRANDED_DNA_BINDING	GO_RNA_POLYMERASE_II_TRANSCRIPTION_FACTOR_ACTIVITY_SEQUENCE_SPECIFIC_DNA_BINDING
4990	SIX6	SIX homeobox 6	BENPORATH_ES_WITH_H3K27ME3	BENPORATH_EED_TARGETS		MIKKELSEN_MEF_HCP_WITH_H3K27ME3	BENPORATH_SUZ12_TARGETS	BENPORATH_PRC2_TARGETS			GO_NUCLEIC_ACID_BINDING_TRANSCRIPTION_FACTOR_ACTIVITY			GO_RNA_POLYMERASE_II_TRANSCRIPTION_FACTOR_ACTIVITY_SEQUENCE_SPECIFIC_DNA_BINDING			MEISSNER_BRAIN_HCP_WITH_H3K27ME3
50846	DHH	desert hedgehog	BENPORATH_ES_WITH_H3K27ME3	BENPORATH_EED_TARGETS		MIKKELSEN_MEF_HCP_WITH_H3K27ME3	BENPORATH_SUZ12_TARGETS	BENPORATH_PRC2_TARGETS									MEISSNER_BRAIN_HCP_WITH_H3K27ME3
133060	OTOP1	otopetrin 1	BENPORATH_ES_WITH_H3K27ME3	BENPORATH_EED_TARGETS		MIKKELSEN_MEF_HCP_WITH_H3K27ME3	BENPORATH_SUZ12_TARGETS	BENPORATH_PRC2_TARGETS									MEISSNER_BRAIN_HCP_WITH_H3K27ME3
8941	CDK5R2	cyclin-dependent kinase 5, regulatory subunit 2 (p39)	BENPORATH_ES_WITH_H3K27ME3	BENPORATH_EED_TARGETS		MIKKELSEN_MEF_HCP_WITH_H3K27ME3	BENPORATH_SUZ12_TARGETS	BENPORATH_PRC2_TARGETS
57348	TTYH1	tweety homolog 1 (Drosophila)	BENPORATH_ES_WITH_H3K27ME3	BENPORATH_EED_TARGETS		MIKKELSEN_MEF_HCP_WITH_H3K27ME3	BENPORATH_SUZ12_TARGETS	BENPORATH_PRC2_TARGETS
3784	KCNQ1	potassium voltage-gated channel, KQT-like subfamily, member 1	BENPORATH_ES_WITH_H3K27ME3	BENPORATH_EED_TARGETS		MIKKELSEN_MEF_HCP_WITH_H3K27ME3										DODD_NASOPHARYNGEAL_CARCINOMA_UP			GO_ENZYME_BINDING
167826	OLIG3	oligodendrocyte transcription factor 3	BENPORATH_ES_WITH_H3K27ME3	BENPORATH_EED_TARGETS		MIKKELSEN_MEF_HCP_WITH_H3K27ME3											MEISSNER_BRAIN_HCP_WITH_H3K27ME3
63876	PKNOX2	PBX/knotted 1 homeobox 2	BENPORATH_ES_WITH_H3K27ME3	BENPORATH_EED_TARGETS			BENPORATH_SUZ12_TARGETS	BENPORATH_PRC2_TARGETS	GO_REGULATORY_REGION_NUCLEIC_ACID_BINDING	GO_MACROMOLECULAR_COMPLEX_BINDING		GO_SEQUENCE_SPECIFIC_DNA_BINDING	GO_DOUBLE_STRANDED_DNA_BINDING
463	ZFHX3	zinc finger homeobox 3	BENPORATH_ES_WITH_H3K27ME3	BENPORATH_EED_TARGETS			BENPORATH_SUZ12_TARGETS	BENPORATH_PRC2_TARGETS	GO_REGULATORY_REGION_NUCLEIC_ACID_BINDING		GO_NUCLEIC_ACID_BINDING_TRANSCRIPTION_FACTOR_ACTIVITY	GO_SEQUENCE_SPECIFIC_DNA_BINDING	GO_DOUBLE_STRANDED_DNA_BINDING	GO_RNA_POLYMERASE_II_TRANSCRIPTION_FACTOR_ACTIVITY_SEQUENCE_SPECIFIC_DNA_BINDING	GRAESSMANN_APOPTOSIS_BY_DOXORUBICIN_DN			DACOSTA_UV_RESPONSE_VIA_ERCC3_DN	GO_ENZYME_BINDING
3235	HOXD9	homeobox D9	BENPORATH_ES_WITH_H3K27ME3	BENPORATH_EED_TARGETS			BENPORATH_SUZ12_TARGETS	BENPORATH_PRC2_TARGETS	GO_REGULATORY_REGION_NUCLEIC_ACID_BINDING		GO_NUCLEIC_ACID_BINDING_TRANSCRIPTION_FACTOR_ACTIVITY	GO_SEQUENCE_SPECIFIC_DNA_BINDING	GO_DOUBLE_STRANDED_DNA_BINDING	GO_RNA_POLYMERASE_II_TRANSCRIPTION_FACTOR_ACTIVITY_SEQUENCE_SPECIFIC_DNA_BINDING			MEISSNER_BRAIN_HCP_WITH_H3K27ME3
579	NKX3-2	NK3 homeobox 2	BENPORATH_ES_WITH_H3K27ME3	BENPORATH_EED_TARGETS			BENPORATH_SUZ12_TARGETS	BENPORATH_PRC2_TARGETS	GO_REGULATORY_REGION_NUCLEIC_ACID_BINDING		GO_NUCLEIC_ACID_BINDING_TRANSCRIPTION_FACTOR_ACTIVITY	GO_SEQUENCE_SPECIFIC_DNA_BINDING	GO_DOUBLE_STRANDED_DNA_BINDING	GO_RNA_POLYMERASE_II_TRANSCRIPTION_FACTOR_ACTIVITY_SEQUENCE_SPECIFIC_DNA_BINDING			MEISSNER_BRAIN_HCP_WITH_H3K27ME3
2637	GBX2	gastrulation brain homeobox 2	BENPORATH_ES_WITH_H3K27ME3	BENPORATH_EED_TARGETS			BENPORATH_SUZ12_TARGETS	BENPORATH_PRC2_TARGETS	GO_REGULATORY_REGION_NUCLEIC_ACID_BINDING		GO_NUCLEIC_ACID_BINDING_TRANSCRIPTION_FACTOR_ACTIVITY	GO_SEQUENCE_SPECIFIC_DNA_BINDING	GO_DOUBLE_STRANDED_DNA_BINDING				MEISSNER_BRAIN_HCP_WITH_H3K27ME3
2304	FOXE1	forkhead box E1 (thyroid transcription factor 2)	BENPORATH_ES_WITH_H3K27ME3	BENPORATH_EED_TARGETS			BENPORATH_SUZ12_TARGETS	BENPORATH_PRC2_TARGETS			GO_NUCLEIC_ACID_BINDING_TRANSCRIPTION_FACTOR_ACTIVITY	GO_SEQUENCE_SPECIFIC_DNA_BINDING		GO_RNA_POLYMERASE_II_TRANSCRIPTION_FACTOR_ACTIVITY_SEQUENCE_SPECIFIC_DNA_BINDING			MEISSNER_BRAIN_HCP_WITH_H3K27ME3
431707	LHX8	LIM homeobox 8	BENPORATH_ES_WITH_H3K27ME3	BENPORATH_EED_TARGETS			BENPORATH_SUZ12_TARGETS	BENPORATH_PRC2_TARGETS				GO_SEQUENCE_SPECIFIC_DNA_BINDING					MEISSNER_BRAIN_HCP_WITH_H3K27ME3
55336	FBXL8	F-box and leucine-rich repeat protein 8	BENPORATH_ES_WITH_H3K27ME3	BENPORATH_EED_TARGETS			BENPORATH_SUZ12_TARGETS	BENPORATH_PRC2_TARGETS							GRAESSMANN_APOPTOSIS_BY_DOXORUBICIN_DN	DODD_NASOPHARYNGEAL_CARCINOMA_UP
57332	CBX8	chromobox homolog 8	BENPORATH_ES_WITH_H3K27ME3	BENPORATH_EED_TARGETS			BENPORATH_SUZ12_TARGETS	BENPORATH_PRC2_TARGETS							GRAESSMANN_APOPTOSIS_BY_DOXORUBICIN_DN
50506	DUOX2	dual oxidase 2	BENPORATH_ES_WITH_H3K27ME3	BENPORATH_EED_TARGETS			BENPORATH_SUZ12_TARGETS	BENPORATH_PRC2_TARGETS								DODD_NASOPHARYNGEAL_CARCINOMA_UP
90527	DUOXA1	dual oxidase maturation factor 1	BENPORATH_ES_WITH_H3K27ME3	BENPORATH_EED_TARGETS			BENPORATH_SUZ12_TARGETS	BENPORATH_PRC2_TARGETS								DODD_NASOPHARYNGEAL_CARCINOMA_UP
105	ADARB2	adenosine deaminase, RNA-specific, B2	BENPORATH_ES_WITH_H3K27ME3	BENPORATH_EED_TARGETS			BENPORATH_SUZ12_TARGETS	BENPORATH_PRC2_TARGETS								DODD_NASOPHARYNGEAL_CARCINOMA_UP
9162	DGKI	diacylglycerol kinase, iota	BENPORATH_ES_WITH_H3K27ME3	BENPORATH_EED_TARGETS			BENPORATH_SUZ12_TARGETS	BENPORATH_PRC2_TARGETS											GO_ENZYME_BINDING		GO_RIBONUCLEOTIDE_BINDING
91607	SLFN11	schlafen family member 11	BENPORATH_ES_WITH_H3K27ME3	BENPORATH_EED_TARGETS			BENPORATH_SUZ12_TARGETS	BENPORATH_PRC2_TARGETS													GO_RIBONUCLEOTIDE_BINDING
84628	NTNG2	netrin G2	BENPORATH_ES_WITH_H3K27ME3	BENPORATH_EED_TARGETS			BENPORATH_SUZ12_TARGETS	BENPORATH_PRC2_TARGETS
64221	ROBO3	roundabout, axon guidance receptor, homolog 3 (Drosophila)	BENPORATH_ES_WITH_H3K27ME3	BENPORATH_EED_TARGETS			BENPORATH_SUZ12_TARGETS	BENPORATH_PRC2_TARGETS
7350	UCP1	uncoupling protein 1 (mitochondrial, proton carrier)	BENPORATH_ES_WITH_H3K27ME3	BENPORATH_EED_TARGETS			BENPORATH_SUZ12_TARGETS	BENPORATH_PRC2_TARGETS
4948	OCA2	oculocutaneous albinism II	BENPORATH_ES_WITH_H3K27ME3	BENPORATH_EED_TARGETS			BENPORATH_SUZ12_TARGETS	BENPORATH_PRC2_TARGETS
266722	HS6ST3	heparan sulfate 6-O-sulfotransferase 3	BENPORATH_ES_WITH_H3K27ME3	BENPORATH_EED_TARGETS			BENPORATH_SUZ12_TARGETS	BENPORATH_PRC2_TARGETS
400591	C17orf102	chromosome 17 open reading frame 102	BENPORATH_ES_WITH_H3K27ME3	BENPORATH_EED_TARGETS			BENPORATH_SUZ12_TARGETS	BENPORATH_PRC2_TARGETS
94115	CGB8	chorionic gonadotropin, beta polypeptide 8	BENPORATH_ES_WITH_H3K27ME3	BENPORATH_EED_TARGETS			BENPORATH_SUZ12_TARGETS	BENPORATH_PRC2_TARGETS
2561	GABRB2	gamma-aminobutyric acid (GABA) A receptor, beta 2	BENPORATH_ES_WITH_H3K27ME3	BENPORATH_EED_TARGETS											GRAESSMANN_APOPTOSIS_BY_DOXORUBICIN_DN
2830	GPR6	G protein-coupled receptor 6	BENPORATH_ES_WITH_H3K27ME3	BENPORATH_EED_TARGETS
4889	NPY5R	neuropeptide Y receptor Y5	BENPORATH_ES_WITH_H3K27ME3		MEISSNER_BRAIN_HCP_WITH_H3K4ME3_AND_H3K27ME3	MIKKELSEN_MEF_HCP_WITH_H3K27ME3	BENPORATH_SUZ12_TARGETS
3766	KCNJ10	potassium inwardly-rectifying channel, subfamily J, member 10	BENPORATH_ES_WITH_H3K27ME3		MEISSNER_BRAIN_HCP_WITH_H3K4ME3_AND_H3K27ME3	MIKKELSEN_MEF_HCP_WITH_H3K27ME3															GO_RIBONUCLEOTIDE_BINDING
5153	PDE1B	phosphodiesterase 1B, calmodulin-dependent	BENPORATH_ES_WITH_H3K27ME3		MEISSNER_BRAIN_HCP_WITH_H3K4ME3_AND_H3K27ME3
64094	SMOC2	SPARC related modular calcium binding 2	BENPORATH_ES_WITH_H3K27ME3		MEISSNER_BRAIN_HCP_WITH_H3K4ME3_AND_H3K27ME3
388585	HES5	hairy and enhancer of split 5 (Drosophila)	BENPORATH_ES_WITH_H3K27ME3			MIKKELSEN_MEF_HCP_WITH_H3K27ME3				GO_MACROMOLECULAR_COMPLEX_BINDING	GO_NUCLEIC_ACID_BINDING_TRANSCRIPTION_FACTOR_ACTIVITY		GO_DOUBLE_STRANDED_DNA_BINDING	GO_RNA_POLYMERASE_II_TRANSCRIPTION_FACTOR_ACTIVITY_SEQUENCE_SPECIFIC_DNA_BINDING
5799	PTPRN2	protein tyrosine phosphatase, receptor type, N polypeptide 2	BENPORATH_ES_WITH_H3K27ME3			MIKKELSEN_MEF_HCP_WITH_H3K27ME3										DODD_NASOPHARYNGEAL_CARCINOMA_UP
83401	ELOVL3	ELOVL fatty acid elongase 3	BENPORATH_ES_WITH_H3K27ME3			MIKKELSEN_MEF_HCP_WITH_H3K27ME3
23302	WSCD1	WSC domain containing 1	BENPORATH_ES_WITH_H3K27ME3			MIKKELSEN_MEF_HCP_WITH_H3K27ME3
80863	PRRT1	proline-rich transmembrane protein 1	BENPORATH_ES_WITH_H3K27ME3			MIKKELSEN_MEF_HCP_WITH_H3K27ME3
4774	NFIA	nuclear factor I/A	BENPORATH_ES_WITH_H3K27ME3				BENPORATH_SUZ12_TARGETS		GO_REGULATORY_REGION_NUCLEIC_ACID_BINDING	GO_MACROMOLECULAR_COMPLEX_BINDING	GO_NUCLEIC_ACID_BINDING_TRANSCRIPTION_FACTOR_ACTIVITY	GO_SEQUENCE_SPECIFIC_DNA_BINDING	GO_DOUBLE_STRANDED_DNA_BINDING	GO_RNA_POLYMERASE_II_TRANSCRIPTION_FACTOR_ACTIVITY_SEQUENCE_SPECIFIC_DNA_BINDING		DODD_NASOPHARYNGEAL_CARCINOMA_UP
2200	FBN1	fibrillin 1	BENPORATH_ES_WITH_H3K27ME3				BENPORATH_SUZ12_TARGETS			GO_MACROMOLECULAR_COMPLEX_BINDING
8874	ARHGEF7	Rho guanine nucleotide exchange factor (GEF) 7	BENPORATH_ES_WITH_H3K27ME3				BENPORATH_SUZ12_TARGETS											DACOSTA_UV_RESPONSE_VIA_ERCC3_DN	GO_ENZYME_BINDING			KRIGE_RESPONSE_TO_TOSEDOSTAT_6HR_UP
785	CACNB4	calcium channel, voltage-dependent, beta 4 subunit	BENPORATH_ES_WITH_H3K27ME3				BENPORATH_SUZ12_TARGETS												GO_ENZYME_BINDING
7903	ST8SIA4	ST8 alpha-N-acetyl-neuraminide alpha-2,8-sialyltransferase 4	BENPORATH_ES_WITH_H3K27ME3				BENPORATH_SUZ12_TARGETS
4211	MEIS1	Meis homeobox 1	BENPORATH_ES_WITH_H3K27ME3						GO_REGULATORY_REGION_NUCLEIC_ACID_BINDING	GO_MACROMOLECULAR_COMPLEX_BINDING	GO_NUCLEIC_ACID_BINDING_TRANSCRIPTION_FACTOR_ACTIVITY	GO_SEQUENCE_SPECIFIC_DNA_BINDING	GO_DOUBLE_STRANDED_DNA_BINDING	GO_RNA_POLYMERASE_II_TRANSCRIPTION_FACTOR_ACTIVITY_SEQUENCE_SPECIFIC_DNA_BINDING		DODD_NASOPHARYNGEAL_CARCINOMA_UP
5914	RARA	retinoic acid receptor, alpha	BENPORATH_ES_WITH_H3K27ME3						GO_REGULATORY_REGION_NUCLEIC_ACID_BINDING	GO_MACROMOLECULAR_COMPLEX_BINDING	GO_NUCLEIC_ACID_BINDING_TRANSCRIPTION_FACTOR_ACTIVITY	GO_SEQUENCE_SPECIFIC_DNA_BINDING	GO_DOUBLE_STRANDED_DNA_BINDING	GO_RNA_POLYMERASE_II_TRANSCRIPTION_FACTOR_ACTIVITY_SEQUENCE_SPECIFIC_DNA_BINDING					GO_ENZYME_BINDING			KRIGE_RESPONSE_TO_TOSEDOSTAT_6HR_UP
84159	ARID5B	AT rich interactive domain 5B (MRF1-like)	BENPORATH_ES_WITH_H3K27ME3						GO_REGULATORY_REGION_NUCLEIC_ACID_BINDING		GO_NUCLEIC_ACID_BINDING_TRANSCRIPTION_FACTOR_ACTIVITY	GO_SEQUENCE_SPECIFIC_DNA_BINDING	GO_DOUBLE_STRANDED_DNA_BINDING	GO_RNA_POLYMERASE_II_TRANSCRIPTION_FACTOR_ACTIVITY_SEQUENCE_SPECIFIC_DNA_BINDING				DACOSTA_UV_RESPONSE_VIA_ERCC3_DN
6591	SNAI2	snail homolog 2 (Drosophila)	BENPORATH_ES_WITH_H3K27ME3							GO_MACROMOLECULAR_COMPLEX_BINDING	GO_NUCLEIC_ACID_BINDING_TRANSCRIPTION_FACTOR_ACTIVITY	GO_SEQUENCE_SPECIFIC_DNA_BINDING		GO_RNA_POLYMERASE_II_TRANSCRIPTION_FACTOR_ACTIVITY_SEQUENCE_SPECIFIC_DNA_BINDING	GRAESSMANN_APOPTOSIS_BY_DOXORUBICIN_DN
320	APBA1	amyloid beta (A4) precursor protein-binding, family A, member 1	BENPORATH_ES_WITH_H3K27ME3							GO_MACROMOLECULAR_COMPLEX_BINDING
1380	CR2	complement component (3d/Epstein Barr virus) receptor 2	BENPORATH_ES_WITH_H3K27ME3													DODD_NASOPHARYNGEAL_CARCINOMA_UP
116986	AGAP2	ArfGAP with GTPase domain, ankyrin repeat and PH domain 2	BENPORATH_ES_WITH_H3K27ME3																		GO_RIBONUCLEOTIDE_BINDING
28232	SLCO3A1	solute carrier organic anion transporter family, member 3A1	BENPORATH_ES_WITH_H3K27ME3
6586	SLIT3	slit homolog 3 (Drosophila)	BENPORATH_ES_WITH_H3K27ME3
10690	FUT9	fucosyltransferase 9 (alpha (1,3) fucosyltransferase)	BENPORATH_ES_WITH_H3K27ME3
6658	SOX3	SRY (sex determining region Y)-box 3		BENPORATH_EED_TARGETS	MEISSNER_BRAIN_HCP_WITH_H3K4ME3_AND_H3K27ME3		BENPORATH_SUZ12_TARGETS		GO_REGULATORY_REGION_NUCLEIC_ACID_BINDING		GO_NUCLEIC_ACID_BINDING_TRANSCRIPTION_FACTOR_ACTIVITY	GO_SEQUENCE_SPECIFIC_DNA_BINDING	GO_DOUBLE_STRANDED_DNA_BINDING
1310	COL19A1	collagen, type XIX, alpha 1		BENPORATH_EED_TARGETS	MEISSNER_BRAIN_HCP_WITH_H3K4ME3_AND_H3K27ME3
57537	SORCS2	sortilin-related VPS10 domain containing receptor 2		BENPORATH_EED_TARGETS	MEISSNER_BRAIN_HCP_WITH_H3K4ME3_AND_H3K27ME3
84109	QRFPR	pyroglutamylated RFamide peptide receptor		BENPORATH_EED_TARGETS		MIKKELSEN_MEF_HCP_WITH_H3K27ME3	BENPORATH_SUZ12_TARGETS
63978	PRDM14	PR domain containing 14		BENPORATH_EED_TARGETS		MIKKELSEN_MEF_HCP_WITH_H3K27ME3				GO_MACROMOLECULAR_COMPLEX_BINDING							MEISSNER_BRAIN_HCP_WITH_H3K27ME3
200403	VWA3B	von Willebrand factor A domain containing 3B		BENPORATH_EED_TARGETS			BENPORATH_SUZ12_TARGETS									DODD_NASOPHARYNGEAL_CARCINOMA_UP
9615	GDA	guanine deaminase		BENPORATH_EED_TARGETS			BENPORATH_SUZ12_TARGETS									DODD_NASOPHARYNGEAL_CARCINOMA_UP
133	ADM	adrenomedullin		BENPORATH_EED_TARGETS			BENPORATH_SUZ12_TARGETS
8989	TRPA1	transient receptor potential cation channel, subfamily A, member 1		BENPORATH_EED_TARGETS			BENPORATH_SUZ12_TARGETS
400569	MED11	mediator complex subunit 11		BENPORATH_EED_TARGETS												DODD_NASOPHARYNGEAL_CARCINOMA_UP
9837	GINS1	GINS complex subunit 1 (Psf1 homolog)		BENPORATH_EED_TARGETS														DACOSTA_UV_RESPONSE_VIA_ERCC3_DN
51079	NDUFA13	NADH dehydrogenase (ubiquinone) 1 alpha subcomplex, 13		BENPORATH_EED_TARGETS																	GO_RIBONUCLEOTIDE_BINDING
8363	HIST1H4J	histone cluster 1, H4j		BENPORATH_EED_TARGETS
51633	OTUD6B	OTU domain containing 6B		BENPORATH_EED_TARGETS
158158	RASEF	RAS and EF-hand domain containing			MEISSNER_BRAIN_HCP_WITH_H3K4ME3_AND_H3K27ME3	MIKKELSEN_MEF_HCP_WITH_H3K27ME3	BENPORATH_SUZ12_TARGETS														GO_RIBONUCLEOTIDE_BINDING
3785	KCNQ2	potassium voltage-gated channel, KQT-like subfamily, member 2			MEISSNER_BRAIN_HCP_WITH_H3K4ME3_AND_H3K27ME3	MIKKELSEN_MEF_HCP_WITH_H3K27ME3
165257	C1QL2	complement component 1, q subcomponent-like 2			MEISSNER_BRAIN_HCP_WITH_H3K4ME3_AND_H3K27ME3	MIKKELSEN_MEF_HCP_WITH_H3K27ME3
284612	SYPL2	synaptophysin-like 2			MEISSNER_BRAIN_HCP_WITH_H3K4ME3_AND_H3K27ME3	MIKKELSEN_MEF_HCP_WITH_H3K27ME3
27132	CPNE7	copine VII			MEISSNER_BRAIN_HCP_WITH_H3K4ME3_AND_H3K27ME3	MIKKELSEN_MEF_HCP_WITH_H3K27ME3
4091	SMAD6	SMAD family member 6			MEISSNER_BRAIN_HCP_WITH_H3K4ME3_AND_H3K27ME3		BENPORATH_SUZ12_TARGETS		GO_REGULATORY_REGION_NUCLEIC_ACID_BINDING	GO_MACROMOLECULAR_COMPLEX_BINDING	GO_NUCLEIC_ACID_BINDING_TRANSCRIPTION_FACTOR_ACTIVITY	GO_SEQUENCE_SPECIFIC_DNA_BINDING	GO_DOUBLE_STRANDED_DNA_BINDING					DACOSTA_UV_RESPONSE_VIA_ERCC3_DN	GO_ENZYME_BINDING
2778	GNAS	GNAS complex locus			MEISSNER_BRAIN_HCP_WITH_H3K4ME3_AND_H3K27ME3		BENPORATH_SUZ12_TARGETS			GO_MACROMOLECULAR_COMPLEX_BINDING							MEISSNER_BRAIN_HCP_WITH_H3K27ME3				GO_RIBONUCLEOTIDE_BINDING
90993	CREB3L1	cAMP responsive element binding protein 3-like 1			MEISSNER_BRAIN_HCP_WITH_H3K4ME3_AND_H3K27ME3				GO_REGULATORY_REGION_NUCLEIC_ACID_BINDING	GO_MACROMOLECULAR_COMPLEX_BINDING	GO_NUCLEIC_ACID_BINDING_TRANSCRIPTION_FACTOR_ACTIVITY	GO_SEQUENCE_SPECIFIC_DNA_BINDING		GO_RNA_POLYMERASE_II_TRANSCRIPTION_FACTOR_ACTIVITY_SEQUENCE_SPECIFIC_DNA_BINDING
58495	OVOL2	ovo-like 2 (Drosophila)			MEISSNER_BRAIN_HCP_WITH_H3K4ME3_AND_H3K27ME3				GO_REGULATORY_REGION_NUCLEIC_ACID_BINDING	GO_MACROMOLECULAR_COMPLEX_BINDING	GO_NUCLEIC_ACID_BINDING_TRANSCRIPTION_FACTOR_ACTIVITY			GO_RNA_POLYMERASE_II_TRANSCRIPTION_FACTOR_ACTIVITY_SEQUENCE_SPECIFIC_DNA_BINDING
4772	NFATC1	nuclear factor of activated T-cells, cytoplasmic, calcineurin-dependent 1			MEISSNER_BRAIN_HCP_WITH_H3K4ME3_AND_H3K27ME3				GO_REGULATORY_REGION_NUCLEIC_ACID_BINDING		GO_NUCLEIC_ACID_BINDING_TRANSCRIPTION_FACTOR_ACTIVITY	GO_SEQUENCE_SPECIFIC_DNA_BINDING	GO_DOUBLE_STRANDED_DNA_BINDING	GO_RNA_POLYMERASE_II_TRANSCRIPTION_FACTOR_ACTIVITY_SEQUENCE_SPECIFIC_DNA_BINDING	GRAESSMANN_APOPTOSIS_BY_DOXORUBICIN_DN	DODD_NASOPHARYNGEAL_CARCINOMA_UP			GO_ENZYME_BINDING
5629	PROX1	prospero homeobox 1			MEISSNER_BRAIN_HCP_WITH_H3K4ME3_AND_H3K27ME3				GO_REGULATORY_REGION_NUCLEIC_ACID_BINDING		GO_NUCLEIC_ACID_BINDING_TRANSCRIPTION_FACTOR_ACTIVITY	GO_SEQUENCE_SPECIFIC_DNA_BINDING	GO_DOUBLE_STRANDED_DNA_BINDING	GO_RNA_POLYMERASE_II_TRANSCRIPTION_FACTOR_ACTIVITY_SEQUENCE_SPECIFIC_DNA_BINDING
6299	SALL1	sal-like 1 (Drosophila)			MEISSNER_BRAIN_HCP_WITH_H3K4ME3_AND_H3K27ME3				GO_REGULATORY_REGION_NUCLEIC_ACID_BINDING		GO_NUCLEIC_ACID_BINDING_TRANSCRIPTION_FACTOR_ACTIVITY	GO_SEQUENCE_SPECIFIC_DNA_BINDING	GO_DOUBLE_STRANDED_DNA_BINDING	GO_RNA_POLYMERASE_II_TRANSCRIPTION_FACTOR_ACTIVITY_SEQUENCE_SPECIFIC_DNA_BINDING
27164	SALL3	sal-like 3 (Drosophila)			MEISSNER_BRAIN_HCP_WITH_H3K4ME3_AND_H3K27ME3				GO_REGULATORY_REGION_NUCLEIC_ACID_BINDING		GO_NUCLEIC_ACID_BINDING_TRANSCRIPTION_FACTOR_ACTIVITY	GO_SEQUENCE_SPECIFIC_DNA_BINDING
3394	IRF8	interferon regulatory factor 8			MEISSNER_BRAIN_HCP_WITH_H3K4ME3_AND_H3K27ME3				GO_REGULATORY_REGION_NUCLEIC_ACID_BINDING		GO_NUCLEIC_ACID_BINDING_TRANSCRIPTION_FACTOR_ACTIVITY			GO_RNA_POLYMERASE_II_TRANSCRIPTION_FACTOR_ACTIVITY_SEQUENCE_SPECIFIC_DNA_BINDING
7474	WNT5A	wingless-type MMTV integration site family, member 5A			MEISSNER_BRAIN_HCP_WITH_H3K4ME3_AND_H3K27ME3				GO_REGULATORY_REGION_NUCLEIC_ACID_BINDING		GO_NUCLEIC_ACID_BINDING_TRANSCRIPTION_FACTOR_ACTIVITY				GRAESSMANN_APOPTOSIS_BY_DOXORUBICIN_DN			DACOSTA_UV_RESPONSE_VIA_ERCC3_DN
55083	KIF26B	kinesin family member 26B			MEISSNER_BRAIN_HCP_WITH_H3K4ME3_AND_H3K27ME3					GO_MACROMOLECULAR_COMPLEX_BINDING											GO_RIBONUCLEOTIDE_BINDING
865	CBFB	core-binding factor, beta subunit			MEISSNER_BRAIN_HCP_WITH_H3K4ME3_AND_H3K27ME3						GO_NUCLEIC_ACID_BINDING_TRANSCRIPTION_FACTOR_ACTIVITY							DACOSTA_UV_RESPONSE_VIA_ERCC3_DN
1946	EFNA5	ephrin-A5			MEISSNER_BRAIN_HCP_WITH_H3K4ME3_AND_H3K27ME3										GRAESSMANN_APOPTOSIS_BY_DOXORUBICIN_DN			DACOSTA_UV_RESPONSE_VIA_ERCC3_DN
23308	ICOSLG	inducible T-cell co-stimulator ligand			MEISSNER_BRAIN_HCP_WITH_H3K4ME3_AND_H3K27ME3										GRAESSMANN_APOPTOSIS_BY_DOXORUBICIN_DN
284252	KCTD1	potassium channel tetramerisation domain containing 1			MEISSNER_BRAIN_HCP_WITH_H3K4ME3_AND_H3K27ME3										GRAESSMANN_APOPTOSIS_BY_DOXORUBICIN_DN
9865	TRIL	TLR4 interactor with leucine-rich repeats			MEISSNER_BRAIN_HCP_WITH_H3K4ME3_AND_H3K27ME3										GRAESSMANN_APOPTOSIS_BY_DOXORUBICIN_DN
79006	METRN	meteorin, glial cell differentiation regulator			MEISSNER_BRAIN_HCP_WITH_H3K4ME3_AND_H3K27ME3										GRAESSMANN_APOPTOSIS_BY_DOXORUBICIN_DN
8556	CDC14A	CDC14 cell division cycle 14 homolog A (S. cerevisiae)			MEISSNER_BRAIN_HCP_WITH_H3K4ME3_AND_H3K27ME3											DODD_NASOPHARYNGEAL_CARCINOMA_UP
5800	PTPRO	protein tyrosine phosphatase, receptor type, O			MEISSNER_BRAIN_HCP_WITH_H3K4ME3_AND_H3K27ME3											DODD_NASOPHARYNGEAL_CARCINOMA_UP
51454	GULP1	GULP, engulfment adaptor PTB domain containing 1			MEISSNER_BRAIN_HCP_WITH_H3K4ME3_AND_H3K27ME3											DODD_NASOPHARYNGEAL_CARCINOMA_UP
23564	DDAH2	dimethylarginine dimethylaminohydrolase 2			MEISSNER_BRAIN_HCP_WITH_H3K4ME3_AND_H3K27ME3											DODD_NASOPHARYNGEAL_CARCINOMA_UP
84790	TUBA1C	tubulin, alpha 1c			MEISSNER_BRAIN_HCP_WITH_H3K4ME3_AND_H3K27ME3																GO_RIBONUCLEOTIDE_BINDING
8825	LIN7A	lin-7 homolog A (C. elegans)			MEISSNER_BRAIN_HCP_WITH_H3K4ME3_AND_H3K27ME3																	KRIGE_RESPONSE_TO_TOSEDOSTAT_6HR_UP
3398	ID2	inhibitor of DNA binding 2, dominant negative helix-loop-helix protein			MEISSNER_BRAIN_HCP_WITH_H3K4ME3_AND_H3K27ME3																	KRIGE_RESPONSE_TO_TOSEDOSTAT_6HR_UP
6507	SLC1A3	solute carrier family 1 (glial high affinity glutamate transporter), member 3			MEISSNER_BRAIN_HCP_WITH_H3K4ME3_AND_H3K27ME3
9308	CD83	CD83 molecule			MEISSNER_BRAIN_HCP_WITH_H3K4ME3_AND_H3K27ME3
220382	FAM181B	family with sequence similarity 181, member B			MEISSNER_BRAIN_HCP_WITH_H3K4ME3_AND_H3K27ME3
8854	ALDH1A2	aldehyde dehydrogenase 1 family, member A2			MEISSNER_BRAIN_HCP_WITH_H3K4ME3_AND_H3K27ME3
57509	MTUS1	microtubule associated tumor suppressor 1			MEISSNER_BRAIN_HCP_WITH_H3K4ME3_AND_H3K27ME3
8484	GALR3	galanin receptor 3			MEISSNER_BRAIN_HCP_WITH_H3K4ME3_AND_H3K27ME3
374	AREG	amphiregulin			MEISSNER_BRAIN_HCP_WITH_H3K4ME3_AND_H3K27ME3
56475	RPRM	reprimo, TP53 dependent G2 arrest mediator candidate			MEISSNER_BRAIN_HCP_WITH_H3K4ME3_AND_H3K27ME3
55182	RNF220	ring finger protein 220			MEISSNER_BRAIN_HCP_WITH_H3K4ME3_AND_H3K27ME3
6241	RRM2	ribonucleotide reductase M2			MEISSNER_BRAIN_HCP_WITH_H3K4ME3_AND_H3K27ME3
124274	GPR139	G protein-coupled receptor 139			MEISSNER_BRAIN_HCP_WITH_H3K4ME3_AND_H3K27ME3
4916	NTRK3	neurotrophic tyrosine kinase, receptor, type 3				MIKKELSEN_MEF_HCP_WITH_H3K27ME3	BENPORATH_SUZ12_TARGETS														GO_RIBONUCLEOTIDE_BINDING
43	ACHE	acetylcholinesterase				MIKKELSEN_MEF_HCP_WITH_H3K27ME3				GO_MACROMOLECULAR_COMPLEX_BINDING					GRAESSMANN_APOPTOSIS_BY_DOXORUBICIN_DN
7148	TNXB	tenascin XB				MIKKELSEN_MEF_HCP_WITH_H3K27ME3				GO_MACROMOLECULAR_COMPLEX_BINDING						DODD_NASOPHARYNGEAL_CARCINOMA_UP	MEISSNER_BRAIN_HCP_WITH_H3K27ME3
6338	SCNN1B	sodium channel, nonvoltage-gated 1, beta				MIKKELSEN_MEF_HCP_WITH_H3K27ME3										DODD_NASOPHARYNGEAL_CARCINOMA_UP	MEISSNER_BRAIN_HCP_WITH_H3K27ME3
10874	NMU	neuromedin U				MIKKELSEN_MEF_HCP_WITH_H3K27ME3										DODD_NASOPHARYNGEAL_CARCINOMA_UP
8437	RASAL1	RAS protein activator like 1 (GAP1 like)				MIKKELSEN_MEF_HCP_WITH_H3K27ME3										DODD_NASOPHARYNGEAL_CARCINOMA_UP
55001	TTC22	tetratricopeptide repeat domain 22				MIKKELSEN_MEF_HCP_WITH_H3K27ME3										DODD_NASOPHARYNGEAL_CARCINOMA_UP
2740	GLP1R	glucagon-like peptide 1 receptor				MIKKELSEN_MEF_HCP_WITH_H3K27ME3											MEISSNER_BRAIN_HCP_WITH_H3K27ME3
116154	PHACTR3	phosphatase and actin regulator 3				MIKKELSEN_MEF_HCP_WITH_H3K27ME3													GO_ENZYME_BINDING
440503	PLIN5	perilipin 5				MIKKELSEN_MEF_HCP_WITH_H3K27ME3													GO_ENZYME_BINDING
9625	AATK	apoptosis-associated tyrosine kinase				MIKKELSEN_MEF_HCP_WITH_H3K27ME3															GO_RIBONUCLEOTIDE_BINDING
81832	NETO1	neuropilin (NRP) and tolloid (TLL)-like 1				MIKKELSEN_MEF_HCP_WITH_H3K27ME3
8927	BSN	bassoon (presynaptic cytomatrix protein)				MIKKELSEN_MEF_HCP_WITH_H3K27ME3
146713	RBFOX3	RNA binding protein, fox-1 homolog (C. elegans) 3				MIKKELSEN_MEF_HCP_WITH_H3K27ME3
440073	IQSEC3	IQ motif and Sec7 domain 3				MIKKELSEN_MEF_HCP_WITH_H3K27ME3
6695	SPOCK1	sparc/osteonectin, cwcv and kazal-like domains proteoglycan (testican) 1				MIKKELSEN_MEF_HCP_WITH_H3K27ME3
50863	NTM	neurotrimin				MIKKELSEN_MEF_HCP_WITH_H3K27ME3
30010	NXPH1	neurexophilin 1				MIKKELSEN_MEF_HCP_WITH_H3K27ME3
321	APBA2	amyloid beta (A4) precursor protein-binding, family A, member 2				MIKKELSEN_MEF_HCP_WITH_H3K27ME3
9074	CLDN6	claudin 6				MIKKELSEN_MEF_HCP_WITH_H3K27ME3
79957	PAQR6	progestin and adipoQ receptor family member VI				MIKKELSEN_MEF_HCP_WITH_H3K27ME3
388021	TMEM179	transmembrane protein 179				MIKKELSEN_MEF_HCP_WITH_H3K27ME3
8038	ADAM12	ADAM metallopeptidase domain 12					BENPORATH_SUZ12_TARGETS
57512	GPR158	G protein-coupled receptor 158					BENPORATH_SUZ12_TARGETS
2355	FOSL2	FOS-like antigen 2							GO_REGULATORY_REGION_NUCLEIC_ACID_BINDING	GO_MACROMOLECULAR_COMPLEX_BINDING	GO_NUCLEIC_ACID_BINDING_TRANSCRIPTION_FACTOR_ACTIVITY	GO_SEQUENCE_SPECIFIC_DNA_BINDING	GO_DOUBLE_STRANDED_DNA_BINDING	GO_RNA_POLYMERASE_II_TRANSCRIPTION_FACTOR_ACTIVITY_SEQUENCE_SPECIFIC_DNA_BINDING	GRAESSMANN_APOPTOSIS_BY_DOXORUBICIN_DN							KRIGE_RESPONSE_TO_TOSEDOSTAT_6HR_UP
6256	RXRA	retinoid X receptor, alpha							GO_REGULATORY_REGION_NUCLEIC_ACID_BINDING	GO_MACROMOLECULAR_COMPLEX_BINDING	GO_NUCLEIC_ACID_BINDING_TRANSCRIPTION_FACTOR_ACTIVITY	GO_SEQUENCE_SPECIFIC_DNA_BINDING	GO_DOUBLE_STRANDED_DNA_BINDING	GO_RNA_POLYMERASE_II_TRANSCRIPTION_FACTOR_ACTIVITY_SEQUENCE_SPECIFIC_DNA_BINDING					GO_ENZYME_BINDING
2735	GLI1	GLI family zinc finger 1							GO_REGULATORY_REGION_NUCLEIC_ACID_BINDING	GO_MACROMOLECULAR_COMPLEX_BINDING	GO_NUCLEIC_ACID_BINDING_TRANSCRIPTION_FACTOR_ACTIVITY	GO_SEQUENCE_SPECIFIC_DNA_BINDING	GO_DOUBLE_STRANDED_DNA_BINDING	GO_RNA_POLYMERASE_II_TRANSCRIPTION_FACTOR_ACTIVITY_SEQUENCE_SPECIFIC_DNA_BINDING
23598	PATZ1	POZ (BTB) and AT hook containing zinc finger 1							GO_REGULATORY_REGION_NUCLEIC_ACID_BINDING	GO_MACROMOLECULAR_COMPLEX_BINDING	GO_NUCLEIC_ACID_BINDING_TRANSCRIPTION_FACTOR_ACTIVITY	GO_SEQUENCE_SPECIFIC_DNA_BINDING	GO_DOUBLE_STRANDED_DNA_BINDING	GO_RNA_POLYMERASE_II_TRANSCRIPTION_FACTOR_ACTIVITY_SEQUENCE_SPECIFIC_DNA_BINDING
8626	TP63	tumor protein p63							GO_REGULATORY_REGION_NUCLEIC_ACID_BINDING	GO_MACROMOLECULAR_COMPLEX_BINDING	GO_NUCLEIC_ACID_BINDING_TRANSCRIPTION_FACTOR_ACTIVITY	GO_SEQUENCE_SPECIFIC_DNA_BINDING	GO_DOUBLE_STRANDED_DNA_BINDING	GO_RNA_POLYMERASE_II_TRANSCRIPTION_FACTOR_ACTIVITY_SEQUENCE_SPECIFIC_DNA_BINDING
9555	H2AFY	H2A histone family, member Y							GO_REGULATORY_REGION_NUCLEIC_ACID_BINDING	GO_MACROMOLECULAR_COMPLEX_BINDING		GO_SEQUENCE_SPECIFIC_DNA_BINDING	GO_DOUBLE_STRANDED_DNA_BINDING						GO_ENZYME_BINDING
57521	RPTOR	regulatory associated protein of MTOR, complex 1							GO_REGULATORY_REGION_NUCLEIC_ACID_BINDING	GO_MACROMOLECULAR_COMPLEX_BINDING		GO_SEQUENCE_SPECIFIC_DNA_BINDING	GO_DOUBLE_STRANDED_DNA_BINDING						GO_ENZYME_BINDING
57597	BAHCC1	BAH domain and coiled-coil containing 1							GO_REGULATORY_REGION_NUCLEIC_ACID_BINDING	GO_MACROMOLECULAR_COMPLEX_BINDING		GO_SEQUENCE_SPECIFIC_DNA_BINDING	GO_DOUBLE_STRANDED_DNA_BINDING
9759	HDAC4	histone deacetylase 4							GO_REGULATORY_REGION_NUCLEIC_ACID_BINDING	GO_MACROMOLECULAR_COMPLEX_BINDING		GO_SEQUENCE_SPECIFIC_DNA_BINDING						DACOSTA_UV_RESPONSE_VIA_ERCC3_DN	GO_ENZYME_BINDING
2117	ETV3	ets variant 3							GO_REGULATORY_REGION_NUCLEIC_ACID_BINDING		GO_NUCLEIC_ACID_BINDING_TRANSCRIPTION_FACTOR_ACTIVITY	GO_SEQUENCE_SPECIFIC_DNA_BINDING	GO_DOUBLE_STRANDED_DNA_BINDING	GO_RNA_POLYMERASE_II_TRANSCRIPTION_FACTOR_ACTIVITY_SEQUENCE_SPECIFIC_DNA_BINDING					GO_ENZYME_BINDING
390259	BSX	brain-specific homeobox							GO_REGULATORY_REGION_NUCLEIC_ACID_BINDING		GO_NUCLEIC_ACID_BINDING_TRANSCRIPTION_FACTOR_ACTIVITY	GO_SEQUENCE_SPECIFIC_DNA_BINDING	GO_DOUBLE_STRANDED_DNA_BINDING	GO_RNA_POLYMERASE_II_TRANSCRIPTION_FACTOR_ACTIVITY_SEQUENCE_SPECIFIC_DNA_BINDING
10538	BATF	basic leucine zipper transcription factor, ATF-like							GO_REGULATORY_REGION_NUCLEIC_ACID_BINDING		GO_NUCLEIC_ACID_BINDING_TRANSCRIPTION_FACTOR_ACTIVITY	GO_SEQUENCE_SPECIFIC_DNA_BINDING	GO_DOUBLE_STRANDED_DNA_BINDING	GO_RNA_POLYMERASE_II_TRANSCRIPTION_FACTOR_ACTIVITY_SEQUENCE_SPECIFIC_DNA_BINDING
2115	ETV1	ets variant 1							GO_REGULATORY_REGION_NUCLEIC_ACID_BINDING		GO_NUCLEIC_ACID_BINDING_TRANSCRIPTION_FACTOR_ACTIVITY	GO_SEQUENCE_SPECIFIC_DNA_BINDING	GO_DOUBLE_STRANDED_DNA_BINDING	GO_RNA_POLYMERASE_II_TRANSCRIPTION_FACTOR_ACTIVITY_SEQUENCE_SPECIFIC_DNA_BINDING
126375	ZNF792	zinc finger protein 792							GO_REGULATORY_REGION_NUCLEIC_ACID_BINDING		GO_NUCLEIC_ACID_BINDING_TRANSCRIPTION_FACTOR_ACTIVITY	GO_SEQUENCE_SPECIFIC_DNA_BINDING	GO_DOUBLE_STRANDED_DNA_BINDING
28999	KLF15	Kruppel-like factor 15							GO_REGULATORY_REGION_NUCLEIC_ACID_BINDING		GO_NUCLEIC_ACID_BINDING_TRANSCRIPTION_FACTOR_ACTIVITY			GO_RNA_POLYMERASE_II_TRANSCRIPTION_FACTOR_ACTIVITY_SEQUENCE_SPECIFIC_DNA_BINDING
8864	PER2	period homolog 2 (Drosophila)							GO_REGULATORY_REGION_NUCLEIC_ACID_BINDING			GO_SEQUENCE_SPECIFIC_DNA_BINDING	GO_DOUBLE_STRANDED_DNA_BINDING		GRAESSMANN_APOPTOSIS_BY_DOXORUBICIN_DN	DODD_NASOPHARYNGEAL_CARCINOMA_UP
1106	CHD2	chromodomain helicase DNA binding protein 2							GO_REGULATORY_REGION_NUCLEIC_ACID_BINDING			GO_SEQUENCE_SPECIFIC_DNA_BINDING	GO_DOUBLE_STRANDED_DNA_BINDING								GO_RIBONUCLEOTIDE_BINDING	KRIGE_RESPONSE_TO_TOSEDOSTAT_6HR_UP
56242	ZNF253	zinc finger protein 253							GO_REGULATORY_REGION_NUCLEIC_ACID_BINDING			GO_SEQUENCE_SPECIFIC_DNA_BINDING	GO_DOUBLE_STRANDED_DNA_BINDING
7700	ZNF141	zinc finger protein 141							GO_REGULATORY_REGION_NUCLEIC_ACID_BINDING			GO_SEQUENCE_SPECIFIC_DNA_BINDING	GO_DOUBLE_STRANDED_DNA_BINDING
84678	KDM2B	lysine (K)-specific demethylase 2B							GO_REGULATORY_REGION_NUCLEIC_ACID_BINDING			GO_SEQUENCE_SPECIFIC_DNA_BINDING	GO_DOUBLE_STRANDED_DNA_BINDING
22803	XRN2	5'-3' exoribonuclease 2							GO_REGULATORY_REGION_NUCLEIC_ACID_BINDING			GO_SEQUENCE_SPECIFIC_DNA_BINDING	GO_DOUBLE_STRANDED_DNA_BINDING
55422	ZNF331	zinc finger protein 331							GO_REGULATORY_REGION_NUCLEIC_ACID_BINDING			GO_SEQUENCE_SPECIFIC_DNA_BINDING	GO_DOUBLE_STRANDED_DNA_BINDING
113835	ZNF257	zinc finger protein 257							GO_REGULATORY_REGION_NUCLEIC_ACID_BINDING			GO_SEQUENCE_SPECIFIC_DNA_BINDING	GO_DOUBLE_STRANDED_DNA_BINDING
654254	ZNF732	zinc finger protein 732							GO_REGULATORY_REGION_NUCLEIC_ACID_BINDING			GO_SEQUENCE_SPECIFIC_DNA_BINDING	GO_DOUBLE_STRANDED_DNA_BINDING
10865	ARID5A	AT rich interactive domain 5A (MRF1-like)							GO_REGULATORY_REGION_NUCLEIC_ACID_BINDING
3236	HOXD10	homeobox D10								GO_MACROMOLECULAR_COMPLEX_BINDING	GO_NUCLEIC_ACID_BINDING_TRANSCRIPTION_FACTOR_ACTIVITY	GO_SEQUENCE_SPECIFIC_DNA_BINDING					MEISSNER_BRAIN_HCP_WITH_H3K27ME3
93624	TADA2B	transcriptional adaptor 2B								GO_MACROMOLECULAR_COMPLEX_BINDING	GO_NUCLEIC_ACID_BINDING_TRANSCRIPTION_FACTOR_ACTIVITY					DODD_NASOPHARYNGEAL_CARCINOMA_UP
117608	ZNF354B	zinc finger protein 354B								GO_MACROMOLECULAR_COMPLEX_BINDING	GO_NUCLEIC_ACID_BINDING_TRANSCRIPTION_FACTOR_ACTIVITY
3796	KIF2A	kinesin heavy chain member 2A								GO_MACROMOLECULAR_COMPLEX_BINDING					GRAESSMANN_APOPTOSIS_BY_DOXORUBICIN_DN			DACOSTA_UV_RESPONSE_VIA_ERCC3_DN			GO_RIBONUCLEOTIDE_BINDING
667	DST	dystonin								GO_MACROMOLECULAR_COMPLEX_BINDING					GRAESSMANN_APOPTOSIS_BY_DOXORUBICIN_DN			DACOSTA_UV_RESPONSE_VIA_ERCC3_DN
3312	HSPA8	heat shock 70kDa protein 8								GO_MACROMOLECULAR_COMPLEX_BINDING					GRAESSMANN_APOPTOSIS_BY_DOXORUBICIN_DN				GO_ENZYME_BINDING		GO_RIBONUCLEOTIDE_BINDING
5295	PIK3R1	phosphoinositide-3-kinase, regulatory subunit 1 (alpha)								GO_MACROMOLECULAR_COMPLEX_BINDING					GRAESSMANN_APOPTOSIS_BY_DOXORUBICIN_DN				GO_ENZYME_BINDING
5781	PTPN11	protein tyrosine phosphatase, non-receptor type 11								GO_MACROMOLECULAR_COMPLEX_BINDING					GRAESSMANN_APOPTOSIS_BY_DOXORUBICIN_DN				GO_ENZYME_BINDING
2768	GNA12	guanine nucleotide binding protein (G protein) alpha 12								GO_MACROMOLECULAR_COMPLEX_BINDING					GRAESSMANN_APOPTOSIS_BY_DOXORUBICIN_DN						GO_RIBONUCLEOTIDE_BINDING
5018	OXA1L	oxidase (cytochrome c) assembly 1-like								GO_MACROMOLECULAR_COMPLEX_BINDING					GRAESSMANN_APOPTOSIS_BY_DOXORUBICIN_DN
84557	MAP1LC3A	microtubule-associated protein 1 light chain 3 alpha								GO_MACROMOLECULAR_COMPLEX_BINDING						DODD_NASOPHARYNGEAL_CARCINOMA_UP			GO_ENZYME_BINDING
55638	SYBU	syntabulin (syntaxin-interacting)								GO_MACROMOLECULAR_COMPLEX_BINDING						DODD_NASOPHARYNGEAL_CARCINOMA_UP
22849	CPEB3	cytoplasmic polyadenylation element binding protein 3								GO_MACROMOLECULAR_COMPLEX_BINDING						DODD_NASOPHARYNGEAL_CARCINOMA_UP
51316	PLAC8	placenta-specific 8								GO_MACROMOLECULAR_COMPLEX_BINDING						DODD_NASOPHARYNGEAL_CARCINOMA_UP
8936	WASF1	WAS protein family, member 1								GO_MACROMOLECULAR_COMPLEX_BINDING								DACOSTA_UV_RESPONSE_VIA_ERCC3_DN	GO_ENZYME_BINDING
4931	NVL	nuclear VCP-like								GO_MACROMOLECULAR_COMPLEX_BINDING								DACOSTA_UV_RESPONSE_VIA_ERCC3_DN			GO_RIBONUCLEOTIDE_BINDING
23224	SYNE2	spectrin repeat containing, nuclear envelope 2								GO_MACROMOLECULAR_COMPLEX_BINDING								DACOSTA_UV_RESPONSE_VIA_ERCC3_DN
3655	ITGA6	integrin, alpha 6								GO_MACROMOLECULAR_COMPLEX_BINDING								DACOSTA_UV_RESPONSE_VIA_ERCC3_DN
55920	RCC2	regulator of chromosome condensation 2								GO_MACROMOLECULAR_COMPLEX_BINDING									GO_ENZYME_BINDING
282973	JAKMIP3	Janus kinase and microtubule interacting protein 3								GO_MACROMOLECULAR_COMPLEX_BINDING									GO_ENZYME_BINDING
3675	ITGA3	integrin, alpha 3 (antigen CD49C, alpha 3 subunit of VLA-3 receptor)								GO_MACROMOLECULAR_COMPLEX_BINDING									GO_ENZYME_BINDING
6653	SORL1	sortilin-related receptor, L(DLR class) A repeats containing								GO_MACROMOLECULAR_COMPLEX_BINDING									GO_ENZYME_BINDING
3833	KIFC1	kinesin family member C1								GO_MACROMOLECULAR_COMPLEX_BINDING											GO_RIBONUCLEOTIDE_BINDING
547	KIF1A	kinesin family member 1A								GO_MACROMOLECULAR_COMPLEX_BINDING											GO_RIBONUCLEOTIDE_BINDING
285643	KIF4B	kinesin family member 4B								GO_MACROMOLECULAR_COMPLEX_BINDING											GO_RIBONUCLEOTIDE_BINDING
2771	GNAI2	guanine nucleotide binding protein (G protein), alpha inhibiting activity polypeptide 2								GO_MACROMOLECULAR_COMPLEX_BINDING											GO_RIBONUCLEOTIDE_BINDING
54820	NDE1	nudE nuclear distribution gene E homolog 1 (A. nidulans)								GO_MACROMOLECULAR_COMPLEX_BINDING												KRIGE_RESPONSE_TO_TOSEDOSTAT_6HR_UP
200186	CRTC2	CREB regulated transcription coactivator 2								GO_MACROMOLECULAR_COMPLEX_BINDING												KRIGE_RESPONSE_TO_TOSEDOSTAT_6HR_UP
8208	CHAF1B	chromatin assembly factor 1, subunit B (p60)								GO_MACROMOLECULAR_COMPLEX_BINDING
1794	DOCK2	dedicator of cytokinesis 2								GO_MACROMOLECULAR_COMPLEX_BINDING
4134	MAP4	microtubule-associated protein 4								GO_MACROMOLECULAR_COMPLEX_BINDING
653145	ANXA8	annexin A8								GO_MACROMOLECULAR_COMPLEX_BINDING
3856	KRT8	keratin 8								GO_MACROMOLECULAR_COMPLEX_BINDING
56648	EIF5A2	eukaryotic translation initiation factor 5A2								GO_MACROMOLECULAR_COMPLEX_BINDING
84289	ING5	inhibitor of growth family, member 5								GO_MACROMOLECULAR_COMPLEX_BINDING
84733	CBX2	chromobox homolog 2								GO_MACROMOLECULAR_COMPLEX_BINDING
6185	RPN2	ribophorin II								GO_MACROMOLECULAR_COMPLEX_BINDING
84282	RNF135	ring finger protein 135								GO_MACROMOLECULAR_COMPLEX_BINDING
1161	ERCC8	excision repair cross-complementing rodent repair deficiency, complementation group 8								GO_MACROMOLECULAR_COMPLEX_BINDING
645027	EVPLL	envoplakin-like								GO_MACROMOLECULAR_COMPLEX_BINDING
10902	BRD8	bromodomain containing 8									GO_NUCLEIC_ACID_BINDING_TRANSCRIPTION_FACTOR_ACTIVITY			GO_RNA_POLYMERASE_II_TRANSCRIPTION_FACTOR_ACTIVITY_SEQUENCE_SPECIFIC_DNA_BINDING	GRAESSMANN_APOPTOSIS_BY_DOXORUBICIN_DN
9202	ZMYM4	zinc finger, MYM-type 4									GO_NUCLEIC_ACID_BINDING_TRANSCRIPTION_FACTOR_ACTIVITY			GO_RNA_POLYMERASE_II_TRANSCRIPTION_FACTOR_ACTIVITY_SEQUENCE_SPECIFIC_DNA_BINDING				DACOSTA_UV_RESPONSE_VIA_ERCC3_DN
64067	NPAS3	neuronal PAS domain protein 3									GO_NUCLEIC_ACID_BINDING_TRANSCRIPTION_FACTOR_ACTIVITY			GO_RNA_POLYMERASE_II_TRANSCRIPTION_FACTOR_ACTIVITY_SEQUENCE_SPECIFIC_DNA_BINDING
65982	ZSCAN18	zinc finger and SCAN domain containing 18									GO_NUCLEIC_ACID_BINDING_TRANSCRIPTION_FACTOR_ACTIVITY			GO_RNA_POLYMERASE_II_TRANSCRIPTION_FACTOR_ACTIVITY_SEQUENCE_SPECIFIC_DNA_BINDING
23650	TRIM29	tripartite motif containing 29									GO_NUCLEIC_ACID_BINDING_TRANSCRIPTION_FACTOR_ACTIVITY					DODD_NASOPHARYNGEAL_CARCINOMA_UP
9819	TSC22D2	TSC22 domain family, member 2									GO_NUCLEIC_ACID_BINDING_TRANSCRIPTION_FACTOR_ACTIVITY							DACOSTA_UV_RESPONSE_VIA_ERCC3_DN
5036	PA2G4	proliferation-associated 2G4, 38kDa									GO_NUCLEIC_ACID_BINDING_TRANSCRIPTION_FACTOR_ACTIVITY								GO_ENZYME_BINDING			KRIGE_RESPONSE_TO_TOSEDOSTAT_6HR_UP
79943	ZNF696	zinc finger protein 696									GO_NUCLEIC_ACID_BINDING_TRANSCRIPTION_FACTOR_ACTIVITY											KRIGE_RESPONSE_TO_TOSEDOSTAT_6HR_UP
220929	ZNF438	zinc finger protein 438									GO_NUCLEIC_ACID_BINDING_TRANSCRIPTION_FACTOR_ACTIVITY											KRIGE_RESPONSE_TO_TOSEDOSTAT_6HR_UP
7594	ZNF43	zinc finger protein 43									GO_NUCLEIC_ACID_BINDING_TRANSCRIPTION_FACTOR_ACTIVITY
339324	ZNF260	zinc finger protein 260									GO_NUCLEIC_ACID_BINDING_TRANSCRIPTION_FACTOR_ACTIVITY
388558	ZNF808	zinc finger protein 808									GO_NUCLEIC_ACID_BINDING_TRANSCRIPTION_FACTOR_ACTIVITY
169834	ZNF883	zinc finger protein 883									GO_NUCLEIC_ACID_BINDING_TRANSCRIPTION_FACTOR_ACTIVITY
153572	IRX2	iroquois homeobox 2										GO_SEQUENCE_SPECIFIC_DNA_BINDING					MEISSNER_BRAIN_HCP_WITH_H3K27ME3
55601	DDX60	DEAD (Asp-Glu-Ala-Asp) box polypeptide 60											GO_DOUBLE_STRANDED_DNA_BINDING								GO_RIBONUCLEOTIDE_BINDING
23348	DOCK9	dedicator of cytokinesis 9													GRAESSMANN_APOPTOSIS_BY_DOXORUBICIN_DN	DODD_NASOPHARYNGEAL_CARCINOMA_UP		DACOSTA_UV_RESPONSE_VIA_ERCC3_DN
9223	MAGI1	membrane associated guanylate kinase, WW and PDZ domain containing 1													GRAESSMANN_APOPTOSIS_BY_DOXORUBICIN_DN	DODD_NASOPHARYNGEAL_CARCINOMA_UP					GO_RIBONUCLEOTIDE_BINDING
79144	PPDPF	pancreatic progenitor cell differentiation and proliferation factor homolog (zebrafish)													GRAESSMANN_APOPTOSIS_BY_DOXORUBICIN_DN	DODD_NASOPHARYNGEAL_CARCINOMA_UP						KRIGE_RESPONSE_TO_TOSEDOSTAT_6HR_UP
57222	ERGIC1	endoplasmic reticulum-golgi intermediate compartment (ERGIC) 1													GRAESSMANN_APOPTOSIS_BY_DOXORUBICIN_DN	DODD_NASOPHARYNGEAL_CARCINOMA_UP						KRIGE_RESPONSE_TO_TOSEDOSTAT_6HR_UP
56940	DUSP22	dual specificity phosphatase 22													GRAESSMANN_APOPTOSIS_BY_DOXORUBICIN_DN	DODD_NASOPHARYNGEAL_CARCINOMA_UP
22905	EPN2	epsin 2													GRAESSMANN_APOPTOSIS_BY_DOXORUBICIN_DN	DODD_NASOPHARYNGEAL_CARCINOMA_UP
7204	TRIO	triple functional domain (PTPRF interacting)													GRAESSMANN_APOPTOSIS_BY_DOXORUBICIN_DN			DACOSTA_UV_RESPONSE_VIA_ERCC3_DN	GO_ENZYME_BINDING		GO_RIBONUCLEOTIDE_BINDING
5095	PCCA	propionyl CoA carboxylase, alpha polypeptide													GRAESSMANN_APOPTOSIS_BY_DOXORUBICIN_DN			DACOSTA_UV_RESPONSE_VIA_ERCC3_DN	GO_ENZYME_BINDING		GO_RIBONUCLEOTIDE_BINDING
5073	PARN	poly(A)-specific ribonuclease													GRAESSMANN_APOPTOSIS_BY_DOXORUBICIN_DN			DACOSTA_UV_RESPONSE_VIA_ERCC3_DN	GO_ENZYME_BINDING
636	BICD1	bicaudal D homolog 1 (Drosophila)													GRAESSMANN_APOPTOSIS_BY_DOXORUBICIN_DN			DACOSTA_UV_RESPONSE_VIA_ERCC3_DN	GO_ENZYME_BINDING
116987	AGAP1	ArfGAP with GTPase domain, ankyrin repeat and PH domain 1													GRAESSMANN_APOPTOSIS_BY_DOXORUBICIN_DN			DACOSTA_UV_RESPONSE_VIA_ERCC3_DN			GO_RIBONUCLEOTIDE_BINDING
23304	UBR2	ubiquitin protein ligase E3 component n-recognin 2													GRAESSMANN_APOPTOSIS_BY_DOXORUBICIN_DN			DACOSTA_UV_RESPONSE_VIA_ERCC3_DN
27252	KLHL20	kelch-like 20 (Drosophila)													GRAESSMANN_APOPTOSIS_BY_DOXORUBICIN_DN			DACOSTA_UV_RESPONSE_VIA_ERCC3_DN
27245	AHDC1	AT hook, DNA binding motif, containing 1													GRAESSMANN_APOPTOSIS_BY_DOXORUBICIN_DN			DACOSTA_UV_RESPONSE_VIA_ERCC3_DN
7072	TIA1	TIA1 cytotoxic granule-associated RNA binding protein													GRAESSMANN_APOPTOSIS_BY_DOXORUBICIN_DN			DACOSTA_UV_RESPONSE_VIA_ERCC3_DN
4850	CNOT4	CCR4-NOT transcription complex, subunit 4													GRAESSMANN_APOPTOSIS_BY_DOXORUBICIN_DN			DACOSTA_UV_RESPONSE_VIA_ERCC3_DN
10221	TRIB1	tribbles homolog 1 (Drosophila)													GRAESSMANN_APOPTOSIS_BY_DOXORUBICIN_DN				GO_ENZYME_BINDING		GO_RIBONUCLEOTIDE_BINDING	KRIGE_RESPONSE_TO_TOSEDOSTAT_6HR_UP
10528	NOP56	NOP56 ribonucleoprotein homolog (yeast)													GRAESSMANN_APOPTOSIS_BY_DOXORUBICIN_DN				GO_ENZYME_BINDING			KRIGE_RESPONSE_TO_TOSEDOSTAT_6HR_UP
164	AP1G1	adaptor-related protein complex 1, gamma 1 subunit													GRAESSMANN_APOPTOSIS_BY_DOXORUBICIN_DN				GO_ENZYME_BINDING
81846	SBF2	SET binding factor 2													GRAESSMANN_APOPTOSIS_BY_DOXORUBICIN_DN				GO_ENZYME_BINDING
9901	SRGAP3	SLIT-ROBO Rho GTPase activating protein 3													GRAESSMANN_APOPTOSIS_BY_DOXORUBICIN_DN				GO_ENZYME_BINDING
64328	XPO4	exportin 4													GRAESSMANN_APOPTOSIS_BY_DOXORUBICIN_DN				GO_ENZYME_BINDING
60412	EXOC4	exocyst complex component 4													GRAESSMANN_APOPTOSIS_BY_DOXORUBICIN_DN				GO_ENZYME_BINDING
10276	NET1	neuroepithelial cell transforming 1													GRAESSMANN_APOPTOSIS_BY_DOXORUBICIN_DN				GO_ENZYME_BINDING
64083	GOLPH3	golgi phosphoprotein 3 (coat-protein)													GRAESSMANN_APOPTOSIS_BY_DOXORUBICIN_DN				GO_ENZYME_BINDING
2997	GYS1	glycogen synthase 1 (muscle)													GRAESSMANN_APOPTOSIS_BY_DOXORUBICIN_DN				GO_ENZYME_BINDING
23250	ATP11A	ATPase, class VI, type 11A													GRAESSMANN_APOPTOSIS_BY_DOXORUBICIN_DN						GO_RIBONUCLEOTIDE_BINDING
25923	ATL3	atlastin GTPase 3													GRAESSMANN_APOPTOSIS_BY_DOXORUBICIN_DN						GO_RIBONUCLEOTIDE_BINDING
2590	GALNT2	UDP-N-acetyl-alpha-D-galactosamine:polypeptide N-acetylgalactosaminyltransferase 2 (GalNAc-T2)													GRAESSMANN_APOPTOSIS_BY_DOXORUBICIN_DN							KRIGE_RESPONSE_TO_TOSEDOSTAT_6HR_UP
10252	SPRY1	sprouty homolog 1, antagonist of FGF signaling (Drosophila)													GRAESSMANN_APOPTOSIS_BY_DOXORUBICIN_DN							KRIGE_RESPONSE_TO_TOSEDOSTAT_6HR_UP
51763	INPP5K	inositol polyphosphate-5-phosphatase K													GRAESSMANN_APOPTOSIS_BY_DOXORUBICIN_DN							KRIGE_RESPONSE_TO_TOSEDOSTAT_6HR_UP
84128	WDR75	WD repeat domain 75													GRAESSMANN_APOPTOSIS_BY_DOXORUBICIN_DN							KRIGE_RESPONSE_TO_TOSEDOSTAT_6HR_UP
29985	SLC39A3	solute carrier family 39 (zinc transporter), member 3													GRAESSMANN_APOPTOSIS_BY_DOXORUBICIN_DN							KRIGE_RESPONSE_TO_TOSEDOSTAT_6HR_UP
2017	CTTN	cortactin													GRAESSMANN_APOPTOSIS_BY_DOXORUBICIN_DN							KRIGE_RESPONSE_TO_TOSEDOSTAT_6HR_UP
3930	LBR	lamin B receptor													GRAESSMANN_APOPTOSIS_BY_DOXORUBICIN_DN
6426	SRSF1	serine/arginine-rich splicing factor 1													GRAESSMANN_APOPTOSIS_BY_DOXORUBICIN_DN
30011	SH3KBP1	SH3-domain kinase binding protein 1													GRAESSMANN_APOPTOSIS_BY_DOXORUBICIN_DN
10106	CTDSP2	CTD (carboxy-terminal domain, RNA polymerase II, polypeptide A) small phosphatase 2													GRAESSMANN_APOPTOSIS_BY_DOXORUBICIN_DN
4040	LRP6	low density lipoprotein receptor-related protein 6													GRAESSMANN_APOPTOSIS_BY_DOXORUBICIN_DN
4855	NOTCH4	notch 4													GRAESSMANN_APOPTOSIS_BY_DOXORUBICIN_DN
57216	VANGL2	vang-like 2 (van gogh, Drosophila)													GRAESSMANN_APOPTOSIS_BY_DOXORUBICIN_DN
23466	CBX6	chromobox homolog 6													GRAESSMANN_APOPTOSIS_BY_DOXORUBICIN_DN
79073	TMEM109	transmembrane protein 109													GRAESSMANN_APOPTOSIS_BY_DOXORUBICIN_DN
2550	GABBR1	gamma-aminobutyric acid (GABA) B receptor, 1													GRAESSMANN_APOPTOSIS_BY_DOXORUBICIN_DN
64840	PORCN	porcupine homolog (Drosophila)													GRAESSMANN_APOPTOSIS_BY_DOXORUBICIN_DN
64788	LMF1	lipase maturation factor 1													GRAESSMANN_APOPTOSIS_BY_DOXORUBICIN_DN
444	ASPH	aspartate beta-hydroxylase													GRAESSMANN_APOPTOSIS_BY_DOXORUBICIN_DN
9512	PMPCB	peptidase (mitochondrial processing) beta													GRAESSMANN_APOPTOSIS_BY_DOXORUBICIN_DN
85461	TANC1	tetratricopeptide repeat, ankyrin repeat and coiled-coil containing 1													GRAESSMANN_APOPTOSIS_BY_DOXORUBICIN_DN
26064	RAI14	retinoic acid induced 14													GRAESSMANN_APOPTOSIS_BY_DOXORUBICIN_DN
79101	TAF1D	TATA box binding protein (TBP)-associated factor, RNA polymerase I, D, 41kDa													GRAESSMANN_APOPTOSIS_BY_DOXORUBICIN_DN
64374	SIL1	SIL1 homolog, endoplasmic reticulum chaperone (S. cerevisiae)													GRAESSMANN_APOPTOSIS_BY_DOXORUBICIN_DN
6821	SUOX	sulfite oxidase													GRAESSMANN_APOPTOSIS_BY_DOXORUBICIN_DN
91663	MYADM	myeloid-associated differentiation marker													GRAESSMANN_APOPTOSIS_BY_DOXORUBICIN_DN
3855	KRT7	keratin 7														DODD_NASOPHARYNGEAL_CARCINOMA_UP	MEISSNER_BRAIN_HCP_WITH_H3K27ME3
6197	RPS6KA3	ribosomal protein S6 kinase, 90kDa, polypeptide 3														DODD_NASOPHARYNGEAL_CARCINOMA_UP		DACOSTA_UV_RESPONSE_VIA_ERCC3_DN	GO_ENZYME_BINDING		GO_RIBONUCLEOTIDE_BINDING
5525	PPP2R5A	protein phosphatase 2, regulatory subunit B', alpha														DODD_NASOPHARYNGEAL_CARCINOMA_UP		DACOSTA_UV_RESPONSE_VIA_ERCC3_DN	GO_ENZYME_BINDING
801	CALM1	calmodulin 1 (phosphorylase kinase, delta)														DODD_NASOPHARYNGEAL_CARCINOMA_UP			GO_ENZYME_BINDING
6590	SLPI	secretory leukocyte peptidase inhibitor														DODD_NASOPHARYNGEAL_CARCINOMA_UP			GO_ENZYME_BINDING
8997	KALRN	kalirin, RhoGEF kinase														DODD_NASOPHARYNGEAL_CARCINOMA_UP					GO_RIBONUCLEOTIDE_BINDING
55567	DNAH3	dynein, axonemal, heavy chain 3														DODD_NASOPHARYNGEAL_CARCINOMA_UP					GO_RIBONUCLEOTIDE_BINDING
8527	DGKD	diacylglycerol kinase, delta 130kDa														DODD_NASOPHARYNGEAL_CARCINOMA_UP					GO_RIBONUCLEOTIDE_BINDING
56171	DNAH7	dynein, axonemal, heavy chain 7														DODD_NASOPHARYNGEAL_CARCINOMA_UP					GO_RIBONUCLEOTIDE_BINDING
8793	TNFRSF10D	tumor necrosis factor receptor superfamily, member 10d, decoy with truncated death domain														DODD_NASOPHARYNGEAL_CARCINOMA_UP						KRIGE_RESPONSE_TO_TOSEDOSTAT_6HR_UP
3423	IDS	iduronate 2-sulfatase														DODD_NASOPHARYNGEAL_CARCINOMA_UP
7145	TNS1	tensin 1														DODD_NASOPHARYNGEAL_CARCINOMA_UP
8470	SORBS2	sorbin and SH3 domain containing 2														DODD_NASOPHARYNGEAL_CARCINOMA_UP
54558	SPATA6	spermatogenesis associated 6														DODD_NASOPHARYNGEAL_CARCINOMA_UP
79789	CLMN	calmin (calponin-like, transmembrane)														DODD_NASOPHARYNGEAL_CARCINOMA_UP
84871	AGBL4	ATP/GTP binding protein-like 4														DODD_NASOPHARYNGEAL_CARCINOMA_UP
93010	B3GNT7	UDP-GlcNAc:betaGal beta-1,3-N-acetylglucosaminyltransferase 7														DODD_NASOPHARYNGEAL_CARCINOMA_UP
147495	APCDD1	adenomatosis polyposis coli down-regulated 1														DODD_NASOPHARYNGEAL_CARCINOMA_UP
25854	FAM149A	family with sequence similarity 149, member A														DODD_NASOPHARYNGEAL_CARCINOMA_UP
51421	AMOTL2	angiomotin like 2														DODD_NASOPHARYNGEAL_CARCINOMA_UP
622	BDH1	3-hydroxybutyrate dehydrogenase, type 1														DODD_NASOPHARYNGEAL_CARCINOMA_UP
54039	PCBP3	poly(rC) binding protein 3														DODD_NASOPHARYNGEAL_CARCINOMA_UP
51099	ABHD5	abhydrolase domain containing 5														DODD_NASOPHARYNGEAL_CARCINOMA_UP
55504	TNFRSF19	tumor necrosis factor receptor superfamily, member 19														DODD_NASOPHARYNGEAL_CARCINOMA_UP
78986	DUSP26	dual specificity phosphatase 26 (putative)														DODD_NASOPHARYNGEAL_CARCINOMA_UP
200844	C3orf67	chromosome 3 open reading frame 67														DODD_NASOPHARYNGEAL_CARCINOMA_UP
55103	RALGPS2	Ral GEF with PH domain and SH3 binding motif 2														DODD_NASOPHARYNGEAL_CARCINOMA_UP
80150	ASRGL1	asparaginase like 1														DODD_NASOPHARYNGEAL_CARCINOMA_UP
83544	DNAL1	dynein, axonemal, light chain 1														DODD_NASOPHARYNGEAL_CARCINOMA_UP
222	ALDH3B2	aldehyde dehydrogenase 3 family, member B2														DODD_NASOPHARYNGEAL_CARCINOMA_UP
158880	USP51	ubiquitin specific peptidase 51														DODD_NASOPHARYNGEAL_CARCINOMA_UP
4246	SCGB2A1	secretoglobin, family 2A, member 1														DODD_NASOPHARYNGEAL_CARCINOMA_UP
166929	SGMS2	sphingomyelin synthase 2														DODD_NASOPHARYNGEAL_CARCINOMA_UP
222256	CDHR3	cadherin-related family member 3														DODD_NASOPHARYNGEAL_CARCINOMA_UP
55020	TTC38	tetratricopeptide repeat domain 38														DODD_NASOPHARYNGEAL_CARCINOMA_UP
54932	EXD3	exonuclease 3'-5' domain containing 3														DODD_NASOPHARYNGEAL_CARCINOMA_UP
283152	CCDC153	coiled-coil domain containing 153														DODD_NASOPHARYNGEAL_CARCINOMA_UP
153657	TTC23L	tetratricopeptide repeat domain 23-like														DODD_NASOPHARYNGEAL_CARCINOMA_UP
10643	IGF2BP3	insulin-like growth factor 2 mRNA binding protein 3															MEISSNER_BRAIN_HCP_WITH_H3K27ME3	DACOSTA_UV_RESPONSE_VIA_ERCC3_DN
28954	REM1	RAS (RAD and GEM)-like GTP-binding 1															MEISSNER_BRAIN_HCP_WITH_H3K27ME3				GO_RIBONUCLEOTIDE_BINDING
1305	COL13A1	collagen, type XIII, alpha 1															MEISSNER_BRAIN_HCP_WITH_H3K27ME3
93166	PRDM6	PR domain containing 6															MEISSNER_BRAIN_HCP_WITH_H3K27ME3
5898	RALA	v-ral simian leukemia viral oncogene homolog A (ras related)																DACOSTA_UV_RESPONSE_VIA_ERCC3_DN	GO_ENZYME_BINDING		GO_RIBONUCLEOTIDE_BINDING
3482	IGF2R	insulin-like growth factor 2 receptor																DACOSTA_UV_RESPONSE_VIA_ERCC3_DN	GO_ENZYME_BINDING			KRIGE_RESPONSE_TO_TOSEDOSTAT_6HR_UP
9612	NCOR2	nuclear receptor corepressor 2																DACOSTA_UV_RESPONSE_VIA_ERCC3_DN	GO_ENZYME_BINDING
8454	CUL1	cullin 1																DACOSTA_UV_RESPONSE_VIA_ERCC3_DN	GO_ENZYME_BINDING
7324	UBE2E1	ubiquitin-conjugating enzyme E2E 1																DACOSTA_UV_RESPONSE_VIA_ERCC3_DN			GO_RIBONUCLEOTIDE_BINDING
23635	SSBP2	single-stranded DNA binding protein 2																DACOSTA_UV_RESPONSE_VIA_ERCC3_DN				KRIGE_RESPONSE_TO_TOSEDOSTAT_6HR_UP
7405	UVRAG	UV radiation resistance associated gene																DACOSTA_UV_RESPONSE_VIA_ERCC3_DN
8658	TNKS	tankyrase, TRF1-interacting ankyrin-related ADP-ribose polymerase																DACOSTA_UV_RESPONSE_VIA_ERCC3_DN
60312	AFAP1	actin filament associated protein 1																DACOSTA_UV_RESPONSE_VIA_ERCC3_DN
728215	FAM155A	family with sequence similarity 155, member A																DACOSTA_UV_RESPONSE_VIA_ERCC3_DN
51606	ATP6V1H	ATPase, H+ transporting, lysosomal 50/57kDa, V1 subunit H																DACOSTA_UV_RESPONSE_VIA_ERCC3_DN
9037	SEMA5A	sema domain, seven thrombospondin repeats (type 1 and type 1-like), transmembrane domain (TM) and short cytoplasmic domain, (semaphorin) 5A																DACOSTA_UV_RESPONSE_VIA_ERCC3_DN
9425	CDYL	chromodomain protein, Y-like																DACOSTA_UV_RESPONSE_VIA_ERCC3_DN
8504	PEX3	peroxisomal biogenesis factor 3																DACOSTA_UV_RESPONSE_VIA_ERCC3_DN
5534	PPP3R1	protein phosphatase 3, regulatory subunit B, alpha																DACOSTA_UV_RESPONSE_VIA_ERCC3_DN
51592	TRIM33	tripartite motif containing 33																DACOSTA_UV_RESPONSE_VIA_ERCC3_DN
11059	WWP1	WW domain containing E3 ubiquitin protein ligase 1																DACOSTA_UV_RESPONSE_VIA_ERCC3_DN
65125	WNK1	WNK lysine deficient protein kinase 1																	GO_ENZYME_BINDING		GO_RIBONUCLEOTIDE_BINDING	KRIGE_RESPONSE_TO_TOSEDOSTAT_6HR_UP
84446	BRSK1	BR serine/threonine kinase 1																	GO_ENZYME_BINDING		GO_RIBONUCLEOTIDE_BINDING
4233	MET	met proto-oncogene (hepatocyte growth factor receptor)																	GO_ENZYME_BINDING		GO_RIBONUCLEOTIDE_BINDING
958	CD40	CD40 molecule, TNF receptor superfamily member 5																	GO_ENZYME_BINDING			KRIGE_RESPONSE_TO_TOSEDOSTAT_6HR_UP
3939	LDHA	lactate dehydrogenase A																	GO_ENZYME_BINDING
9479	MAPK8IP1	mitogen-activated protein kinase 8 interacting protein 1																	GO_ENZYME_BINDING
66008	TRAK2	trafficking protein, kinesin binding 2																	GO_ENZYME_BINDING
26256	CABYR	calcium binding tyrosine-(Y)-phosphorylation regulated																	GO_ENZYME_BINDING
3842	TNPO1	transportin 1																	GO_ENZYME_BINDING
994	CDC25B	cell division cycle 25 homolog B (S. pombe)																	GO_ENZYME_BINDING
23102	TBC1D2B	TBC1 domain family, member 2B																	GO_ENZYME_BINDING
6717	SRI	sorcin																	GO_ENZYME_BINDING
25759	SHC2	SHC (Src homology 2 domain containing) transforming protein 2																	GO_ENZYME_BINDING
219931	TPCN2	two pore segment channel 2																	GO_ENZYME_BINDING
9722	NOS1AP	nitric oxide synthase 1 (neuronal) adaptor protein																	GO_ENZYME_BINDING
9776	ATG13	ATG13 autophagy related 13 homolog (S. cerevisiae)																	GO_ENZYME_BINDING
8831	SYNGAP1	synaptic Ras GTPase activating protein 1																	GO_ENZYME_BINDING
51256	TBC1D7	TBC1 domain family, member 7																	GO_ENZYME_BINDING
26262	TSPAN17	tetraspanin 17																	GO_ENZYME_BINDING
7046	TGFBR1	transforming growth factor, beta receptor 1																			GO_RIBONUCLEOTIDE_BINDING	KRIGE_RESPONSE_TO_TOSEDOSTAT_6HR_UP
9879	DDX46	DEAD (Asp-Glu-Ala-Asp) box polypeptide 46																			GO_RIBONUCLEOTIDE_BINDING	KRIGE_RESPONSE_TO_TOSEDOSTAT_6HR_UP
5873	RAB27A	RAB27A, member RAS oncogene family																			GO_RIBONUCLEOTIDE_BINDING	KRIGE_RESPONSE_TO_TOSEDOSTAT_6HR_UP
84932	RAB2B	RAB2B, member RAS oncogene family																			GO_RIBONUCLEOTIDE_BINDING	KRIGE_RESPONSE_TO_TOSEDOSTAT_6HR_UP
3608	ILF2	interleukin enhancer binding factor 2, 45kDa																			GO_RIBONUCLEOTIDE_BINDING
140901	STK35	serine/threonine kinase 35																			GO_RIBONUCLEOTIDE_BINDING
84033	OBSCN	obscurin, cytoskeletal calmodulin and titin-interacting RhoGEF																			GO_RIBONUCLEOTIDE_BINDING
653857	ACTR3C	ARP3 actin-related protein 3 homolog C (yeast)																			GO_RIBONUCLEOTIDE_BINDING
57571	CARNS1	carnosine synthase 1																			GO_RIBONUCLEOTIDE_BINDING
22929	SEPHS1	selenophosphate synthetase 1																			GO_RIBONUCLEOTIDE_BINDING
5138	PDE2A	phosphodiesterase 2A, cGMP-stimulated																			GO_RIBONUCLEOTIDE_BINDING
57657	HCN3	hyperpolarization activated cyclic nucleotide-gated potassium channel 3																			GO_RIBONUCLEOTIDE_BINDING
79039	DDX54	DEAD (Asp-Glu-Ala-Asp) box polypeptide 54																			GO_RIBONUCLEOTIDE_BINDING
55687	TRMU	tRNA 5-methylaminomethyl-2-thiouridylate methyltransferase																			GO_RIBONUCLEOTIDE_BINDING
51202	DDX47	DEAD (Asp-Glu-Ala-Asp) box polypeptide 47																			GO_RIBONUCLEOTIDE_BINDING
51095	TRNT1	tRNA nucleotidyl transferase, CCA-adding, 1																			GO_RIBONUCLEOTIDE_BINDING
989	2018-09-07	septin 7																			GO_RIBONUCLEOTIDE_BINDING
54509	RHOF	ras homolog gene family, member F (in filopodia)																			GO_RIBONUCLEOTIDE_BINDING
5414	2018-09-04	septin 4																			GO_RIBONUCLEOTIDE_BINDING
10121	ACTR1A	ARP1 actin-related protein 1 homolog A, centractin alpha (yeast)																			GO_RIBONUCLEOTIDE_BINDING
55229	PANK4	pantothenate kinase 4																			GO_RIBONUCLEOTIDE_BINDING
6199	RPS6KB2	ribosomal protein S6 kinase, 70kDa, polypeptide 2																			GO_RIBONUCLEOTIDE_BINDING
57799	RAB40C	RAB40C, member RAS oncogene family																			GO_RIBONUCLEOTIDE_BINDING
79915	ATAD5	ATPase family, AAA domain containing 5																			GO_RIBONUCLEOTIDE_BINDING
54802	TRIT1	tRNA isopentenyltransferase 1																			GO_RIBONUCLEOTIDE_BINDING
81618	ITM2C	integral membrane protein 2C																			GO_RIBONUCLEOTIDE_BINDING
9881	TRANK1	tetratricopeptide repeat and ankyrin repeat containing 1																			GO_RIBONUCLEOTIDE_BINDING
51265	CDKL3	cyclin-dependent kinase-like 3																			GO_RIBONUCLEOTIDE_BINDING
55665	URGCP	upregulator of cell proliferation																			GO_RIBONUCLEOTIDE_BINDING
142684	RAB40A	RAB40A, member RAS oncogene family																			GO_RIBONUCLEOTIDE_BINDING
8675	STX16	syntaxin 16																				KRIGE_RESPONSE_TO_TOSEDOSTAT_6HR_UP
7171	TPM4	tropomyosin 4																				KRIGE_RESPONSE_TO_TOSEDOSTAT_6HR_UP
3133	HLA-E	major histocompatibility complex, class I, E																				KRIGE_RESPONSE_TO_TOSEDOSTAT_6HR_UP
2542	SLC37A4	solute carrier family 37 (glucose-6-phosphate transporter), member 4																				KRIGE_RESPONSE_TO_TOSEDOSTAT_6HR_UP
79090	TRAPPC6A	trafficking protein particle complex 6A																				KRIGE_RESPONSE_TO_TOSEDOSTAT_6HR_UP
54982	CLN6	ceroid-lipofuscinosis, neuronal 6, late infantile, variant																				KRIGE_RESPONSE_TO_TOSEDOSTAT_6HR_UP
6400	SEL1L	sel-1 suppressor of lin-12-like (C. elegans)																				KRIGE_RESPONSE_TO_TOSEDOSTAT_6HR_UP
8905	AP1S2	adaptor-related protein complex 1, sigma 2 subunit																				KRIGE_RESPONSE_TO_TOSEDOSTAT_6HR_UP
9051	PSTPIP1	proline-serine-threonine phosphatase interacting protein 1																				KRIGE_RESPONSE_TO_TOSEDOSTAT_6HR_UP
23229	ARHGEF9	Cdc42 guanine nucleotide exchange factor (GEF) 9																				KRIGE_RESPONSE_TO_TOSEDOSTAT_6HR_UP
23355	VPS8	vacuolar protein sorting 8 homolog (S. cerevisiae)																				KRIGE_RESPONSE_TO_TOSEDOSTAT_6HR_UP
55108	BSDC1	BSD domain containing 1																				KRIGE_RESPONSE_TO_TOSEDOSTAT_6HR_UP
10627	MYL12A	myosin, light chain 12A, regulatory, non-sarcomeric																				KRIGE_RESPONSE_TO_TOSEDOSTAT_6HR_UP
64223	MLST8	MTOR associated protein, LST8 homolog (S. cerevisiae)																				KRIGE_RESPONSE_TO_TOSEDOSTAT_6HR_UP
120227	CYP2R1	cytochrome P450, family 2, subfamily R, polypeptide 1																				KRIGE_RESPONSE_TO_TOSEDOSTAT_6HR_UP
642852	LOC642852	uncharacterized LOC642852																				KRIGE_RESPONSE_TO_TOSEDOSTAT_6HR_UP
148266	ZNF569	zinc finger protein 569																				KRIGE_RESPONSE_TO_TOSEDOSTAT_6HR_UP
9770	RASSF2	Ras association (RalGDS/AF-6) domain family member 2
56623	INPP5E	inositol polyphosphate-5-phosphatase, 72 kDa
27341	RRP7A	ribosomal RNA processing 7 homolog A (S. cerevisiae)
1933	EEF1B2	eukaryotic translation elongation factor 1 beta 2
202559	KHDRBS2	KH domain containing, RNA binding, signal transduction associated 2
8667	EIF3H	eukaryotic translation initiation factor 3, subunit H
4238	MFAP3	microfibrillar-associated protein 3
4049	LTA	lymphotoxin alpha (TNF superfamily, member 1)
9333	TGM5	transglutaminase 5
23276	KLHL18	kelch-like 18 (Drosophila)
58525	WIZ	widely interspaced zinc finger motifs
6117	RPA1	replication protein A1, 70kDa
23234	DNAJC9	DnaJ (Hsp40) homolog, subfamily C, member 9
26027	ACOT11	acyl-CoA thioesterase 11
10871	CD300C	CD300c molecule
800	CALD1	caldesmon 1
6645	SNTB2	syntrophin, beta 2 (dystrophin-associated protein A1, 59kDa, basic component 2)
3781	KCNN2	potassium intermediate/small conductance calcium-activated channel, subfamily N, member 2
85300	ATCAY	ataxia, cerebellar, Cayman type
6563	SLC14A1	solute carrier family 14 (urea transporter), member 1 (Kidd blood group)
285590	SH3PXD2B	SH3 and PX domains 2B
2006	ELN	elastin
10560	SLC19A2	solute carrier family 19 (thiamine transporter), member 2
84959	UBASH3B	ubiquitin associated and SH3 domain containing B
9823	ARMCX2	armadillo repeat containing, X-linked 2
92293	TMEM132C	transmembrane protein 132C
3049	HBQ1	hemoglobin, theta 1
2246	FGF1	fibroblast growth factor 1 (acidic)
26100	WIPI2	WD repeat domain, phosphoinositide interacting 2
1056	CEL	carboxyl ester lipase (bile salt-stimulated lipase)
57666	FBRSL1	fibrosin-like 1
140880	CST11	cystatin 11
284611	FAM102B	family with sequence similarity 102, member B
29	ABR	active BCR-related gene
7798	LUZP1	leucine zipper protein 1
2651	GCNT2	glucosaminyl (N-acetyl) transferase 2, I-branching enzyme (I blood group)
90333	ZNF468	zinc finger protein 468
113263	GLCCI1	glucocorticoid induced transcript 1
340205	TREML1	triggering receptor expressed on myeloid cells-like 1
23504	RIMBP2	RIMS binding protein 2
1837	DTNA	dystrobrevin, alpha
8635	RNASET2	ribonuclease T2
10594	PRPF8	PRP8 pre-mRNA processing factor 8 homolog (S. cerevisiae)
4676	NAP1L4	nucleosome assembly protein 1-like 4
6137	RPL13	ribosomal protein L13
129080	EMID1	EMI domain containing 1
10608	MXD4	MAX dimerization protein 4
4982	TNFRSF11B	tumor necrosis factor receptor superfamily, member 11b
10861	SLC26A1	solute carrier family 26 (sulfate transporter), member 1
1912	PHC2	polyhomeotic homolog 2 (Drosophila)
26088	GGA1	golgi-associated, gamma adaptin ear containing, ARF binding protein 1
1282	COL4A1	collagen, type IV, alpha 1
4311	MME	membrane metallo-endopeptidase
4045	LSAMP	limbic system-associated membrane protein
166336	PRICKLE2	prickle homolog 2 (Drosophila)
387882	C12orf75	chromosome 12 open reading frame 75
347	APOD	apolipoprotein D
6329	SCN4A	sodium channel, voltage-gated, type IV, alpha subunit
4128	MAOA	monoamine oxidase A
6480	ST6GAL1	ST6 beta-galactosamide alpha-2,6-sialyltranferase 1
5047	PAEP	progestagen-associated endometrial protein
2028	ENPEP	glutamyl aminopeptidase (aminopeptidase A)
89870	TRIM15	tripartite motif containing 15
23223	RRP12	ribosomal RNA processing 12 homolog (S. cerevisiae)
9277	WDR46	WD repeat domain 46
219927	MRPL21	mitochondrial ribosomal protein L21
11103	KRR1	KRR1, small subunit (SSU) processome component, homolog (yeast)
6159	RPL29	ribosomal protein L29
51340	CRNKL1	crooked neck pre-mRNA splicing factor-like 1 (Drosophila)
10289	EIF1B	eukaryotic translation initiation factor 1B
84460	ZMAT1	zinc finger, matrin-type 1
57532	NUFIP2	nuclear fragile X mental retardation protein interacting protein 2
8669	EIF3J	eukaryotic translation initiation factor 3, subunit J
6152	RPL24	ribosomal protein L24
6208	RPS14	ribosomal protein S14
253314	EIF4E1B	eukaryotic translation initiation factor 4E family member 1B
80759	KHDC1	KH homology domain containing 1
114805	GALNT13	UDP-N-acetyl-alpha-D-galactosamine:polypeptide N-acetylgalactosaminyltransferase 13 (GalNAc-T13)
338596	ST8SIA6	ST8 alpha-N-acetyl-neuraminide alpha-2,8-sialyltransferase 6
137970	UNC5D	unc-5 homolog D (C. elegans)
3381	IBSP	integrin-binding sialoprotein
1302	COL11A2	collagen, type XI, alpha 2
83872	HMCN1	hemicentin 1
84467	FBN3	fibrillin 3
148113	CILP2	cartilage intermediate layer protein 2
54084	TSPEAR	thrombospondin-type laminin G domain and EAR repeats
7479	WNT8B	wingless-type MMTV integration site family, member 8B
2658	GDF2	growth differentiation factor 2
114899	C1QTNF3	C1q and tumor necrosis factor related protein 3
390664	C1QTNF8	C1q and tumor necrosis factor related protein 8
118856	MMP21	matrix metallopeptidase 21
170690	ADAMTS16	ADAM metallopeptidase with thrombospondin type 1 motif, 16
645922	S100A7L2	S100 calcium binding protein A7-like 2
23553	HYAL4	hyaluronoglucosaminidase 4
143458	LDLRAD3	low density lipoprotein receptor class A domain containing 3
10455	ECI2	enoyl-CoA delta isomerase 2
28982	FLVCR1	feline leukemia virus subgroup C cellular receptor 1
54883	CWC25	CWC25 spliceosome-associated protein homolog (S. cerevisiae)
121642	ALKBH2	alkB, alkylation repair homolog 2 (E. coli)
150864	FAM117B	family with sequence similarity 117, member B
116447	TOP1MT	topoisomerase (DNA) I, mitochondrial
51172	NAGPA	N-acetylglucosamine-1-phosphodiester alpha-N-acetylglucosaminidase
253559	CADM2	cell adhesion molecule 2
121227	LRIG3	leucine-rich repeats and immunoglobulin-like domains 3
10758	TRAF3IP2	TRAF3 interacting protein 2
10857	PGRMC1	progesterone receptor membrane component 1
23288	IQCE	IQ motif containing E
729830	FAM160A1	family with sequence similarity 160, member A1
54069	MIS18A	MIS18 kinetochore protein homolog A (S. pombe)
23568	ARL2BP	ADP-ribosylation factor-like 2 binding protein
64924	SLC30A5	solute carrier family 30 (zinc transporter), member 5
1352	COX10	COX10 homolog, cytochrome c oxidase assembly protein, heme A: farnesyltransferase (yeast)
55691	FRMD4A	FERM domain containing 4A
29071	C1GALT1C1	C1GALT1-specific chaperone 1
221035	REEP3	receptor accessory protein 3
11091	WDR5	WD repeat domain 5
201595	STT3B	STT3, subunit of the oligosaccharyltransferase complex, homolog B (S. cerevisiae)
64425	POLR1E	polymerase (RNA) I polypeptide E, 53kDa
26122	EPC2	enhancer of polycomb homolog 2 (Drosophila)
145389	SLC38A6	solute carrier family 38, member 6
51278	IER5	immediate early response 5
221178	SPATA13	spermatogenesis associated 13
221935	SDK1	sidekick homolog 1, cell adhesion molecule (chicken)
4255	MGMT	O-6-methylguanine-DNA methyltransferase
4543	MTNR1A	melatonin receptor 1A
80210	ARMC9	armadillo repeat containing 9
5539	PPY	pancreatic polypeptide
7097	TLR2	toll-like receptor 2
79465	ULBP3	UL16 binding protein 3
1175	AP2S1	adaptor-related protein complex 2, sigma 1 subunit
6536	SLC6A9	solute carrier family 6 (neurotransmitter transporter, glycine), member 9
10311	DSCR3	Down syndrome critical region gene 3
84134	TOMM40L	translocase of outer mitochondrial membrane 40 homolog (yeast)-like
6557	SLC12A1	solute carrier family 12 (sodium/potassium/chloride transporters), member 1
83884	SLC25A2	solute carrier family 25 (mitochondrial carrier; ornithine transporter) member 2
94097	SFXN5	sideroflexin 5
653437	AQP12B	aquaporin 12B
23507	LRRC8B	leucine rich repeat containing 8 family, member B
5122	PCSK1	proprotein convertase subtilisin/kexin type 1
54760	PCSK4	proprotein convertase subtilisin/kexin type 4
146760	RTN4RL1	reticulon 4 receptor-like 1
55204	GOLPH3L	golgi phosphoprotein 3-like
114960	TSGA13	testis specific, 13
27436	EML4	echinoderm microtubule associated protein like 4
669	BPGM	2,3-bisphosphoglycerate mutase
10669	CGREF1	cell growth regulator with EF-hand domain 1
9526	MPDU1	mannose-P-dolichol utilization defect 1
9957	HS3ST1	heparan sulfate (glucosamine) 3-O-sulfotransferase 1
79905	TMC7	transmembrane channel-like 7
1600	DAB1	disabled homolog 1 (Drosophila)
57599	WDR48	WD repeat domain 48
56884	FSTL5	follistatin-like 5
389206	BEND4	BEN domain containing 4
64745	METTL17	methyltransferase like 17
10806	SDCCAG8	serologically defined colon cancer antigen 8
54579	UGT1A5	UDP glucuronosyltransferase 1 family, polypeptide A5
177	AGER	advanced glycosylation end product-specific receptor
10603	SH2B2	SH2B adaptor protein 2
57554	LRRC7	leucine rich repeat containing 7
157310	PEBP4	phosphatidylethanolamine-binding protein 4
57595	PDZD4	PDZ domain containing 4
387694	SH2D4B	SH2 domain containing 4B
84865	CCDC142	coiled-coil domain containing 142
169355	IDO2	indoleamine 2,3-dioxygenase 2
222183	SRRM3	serine/arginine repetitive matrix 3
284382	ACTL9	actin-like 9
57104	PNPLA2	patatin-like phospholipase domain containing 2
11257	TP53TG1	TP53 target 1 (non-protein coding)
4726	NDUFS6	NADH dehydrogenase (ubiquinone) Fe-S protein 6, 13kDa (NADH-coenzyme Q reductase)
23295	MGRN1	mahogunin, ring finger 1
125150	ZSWIM7	zinc finger, SWIM-type containing 7
10827	FAM114A2	family with sequence similarity 114, member A2
7920	ABHD16A	abhydrolase domain containing 16A
283149	BCL9L	B-cell CLL/lymphoma 9-like
56927	GPR108	G protein-coupled receptor 108
11131	CAPN11	calpain 11
22901	ARSG	arylsulfatase G
9623	TCL1B	T-cell leukemia/lymphoma 1B
170622	COMMD6	COMM domain containing 6
57664	PLEKHA4	pleckstrin homology domain containing, family A (phosphoinositide binding specific) member 4
10342	TFG	TRK-fused gene
3136	HLA-H	major histocompatibility complex, class I, H (pseudogene)
57549	IGSF9	immunoglobulin superfamily, member 9
54878	DPP8	dipeptidyl-peptidase 8
671	BPI	bactericidal/permeability-increasing protein
7982	ST7	suppression of tumorigenicity 7
1603	DAD1	defender against cell death 1
127943	FCRLB	Fc receptor-like B
10044	SH2D3C	SH2 domain containing 3C
10327	AKR1A1	aldo-keto reductase family 1, member A1 (aldehyde reductase)
79648	MCPH1	microcephalin 1
56147	PCDHA1	protocadherin alpha 1
4995	OR3A2	olfactory receptor, family 3, subfamily A, member 2
64599	GIGYF1	GRB10 interacting GYF protein 1
129530	LYG1	lysozyme G-like 1
282966	C10orf53	chromosome 10 open reading frame 53
342125	TMC3	transmembrane channel-like 3
219902	TMEM136	transmembrane protein 136
7918	GPANK1	G patch domain and ankyrin repeats 1
552900	BOLA2	bolA homolog 2 (E. coli)
90316	TGIF2LX	TGFB-induced factor homeobox 2-like, X-linked
23556	PIGN	phosphatidylinositol glycan anchor biosynthesis, class N
54957	TXNL4B	thioredoxin-like 4B
89781	HPS4	Hermansky-Pudlak syndrome 4
3120	HLA-DQB2	major histocompatibility complex, class II, DQ beta 2
149297	FAM78B	family with sequence similarity 78, member B
1129	CHRM2	cholinergic receptor, muscarinic 2
283092	OR4C13	olfactory receptor, family 4, subfamily C, member 13
90060	CCDC120	coiled-coil domain containing 120
80321	CEP70	centrosomal protein 70kDa
8775	NAPA	N-ethylmaleimide-sensitive factor attachment protein, alpha
400258	C14orf180	chromosome 14 open reading frame 180
255349	TMEM211	transmembrane protein 211
9640	ZNF592	zinc finger protein 592
50614	GALNT9	UDP-N-acetyl-alpha-D-galactosamine:polypeptide N-acetylgalactosaminyltransferase 9 (GalNAc-T9)
390167	OR5M10	olfactory receptor, family 5, subfamily M, member 10
126129	CPT1C	carnitine palmitoyltransferase 1C
51279	C1RL	complement component 1, r subcomponent-like
5314	PKHD1	polycystic kidney and hepatic disease 1 (autosomal recessive)
9150	CTDP1	CTD (carboxy-terminal domain, RNA polymerase II, polypeptide A) phosphatase, subunit 1
440823	MIAT	myocardial infarction associated transcript (non-protein coding)
137868	SGCZ	sarcoglycan, zeta
114819	CROCCP3	ciliary rootlet coiled-coil, rootletin pseudogene 3
343066	AADACL4	arylacetamide deacetylase-like 4
100287898	TTC34	tetratricopeptide repeat domain 34
134728	IRAK1BP1	interleukin-1 receptor-associated kinase 1 binding protein 1
56244	BTNL2	butyrophilin-like 2 (MHC class II associated)
84622	ZNF594	zinc finger protein 594
57479	PRR12	proline rich 12
645811	CCDC154	coiled-coil domain containing 154
286046	XKR6	XK, Kell blood group complex subunit-related family, member 6
55539	KCNQ1DN	KCNQ1 downstream neighbor (non-protein coding)
646603	C4orf51	chromosome 4 open reading frame 51
285834	HCG22	HLA complex group 22 (non-protein coding)
100505978	LOC100505978	uncharacterized LOC100505978
147948	ZNF582	zinc finger protein 582
22973	LAMB2P1	laminin, beta 2 pseudogene 1
196047	EMX2OS	EMX2 opposite strand/antisense RNA (non-protein coding)
286083	LOC286083	uncharacterized LOC286083
27160	INGX	inhibitor of growth family, X-linked, pseudogene
100133172	FAM66A	family with sequence similarity 66, member A
154449	LOC154449	uncharacterized LOC154449
338429	SNORD109B	small nucleolar RNA, C/D box 109B
7620	ZNF69	zinc finger protein 69

## Sheet: Si_MSigDb_2
Si		http://www.broadinstitute.org/gsea/msigdb/
Overlap Results
Collection(s):	C2, C4, C6, C7, H, MF
# overlaps shown:	20
# genesets in collections:	11608
# genes in comparison (n):	241
# genes in universe (N):	45956
Gene Set Name	# Genes in Gene Set (K)	Description	# Genes in Overlap (k)	k/K	p-value	FDR q-value
BLALOCK_ALZHEIMERS_DISEASE_UP	1691	Genes up-regulated in brain from patients with Alzheimer's disease.	37	0.0219	2.18e-13	2.53e-09
GO_MACROMOLECULAR_COMPLEX_BINDING	1399	Interacting selectively and non-covalently with any macromolecular complex.	32	0.0229	3.42e-12	1.98e-08
GO_PROTEIN_COMPLEX_BINDING	935	Interacting selectively and non-covalently with any protein complex (a complex of two or more proteins that may include other nonprotein molecules).	26	0.0278	6.24e-12	2.41e-08
BENPORATH_ES_WITH_H3K27ME3	1118	Set 'H3K27 bound': genes posessing the trimethylated H3K27 (H3K27me3) mark in their promoters in human embryonic stem cells, as identified by ChIP on chip.	28	0.025	1.07e-11	3.1e-08
BENPORATH_EED_TARGETS	1062	Set 'Eed targets': genes identified by ChIP on chip as targets of the Polycomb protein EED [GeneID=8726] in human embryonic stem cells.	26	0.0245	9.98e-11	2.32e-07
MODULE_33	384	Immune / stress response genes.	16	0.0417	2.8e-10	5.42e-07
BENPORATH_SUZ12_TARGETS	1038	Set 'Suz12 targets': genes identified by ChIP on chip as targets of the Polycomb protein SUZ12 [GeneID=23512] in human embryonic stem cells.	25	0.0241	3.27e-10	5.43e-07
MIKKELSEN_MEF_HCP_WITH_H3K27ME3	590	Genes with high-CpG-density promoters (HCP) bearing histone H3 trimethylation mark at K27 (H3K27me3) in MEF cells (embryonic fibroblast).	19	0.0322	4.46e-10	6.28e-07
MIKKELSEN_NPC_HCP_WITH_H3K27ME3	341	Genes with high-CpG-density promoters (HCP) bearing histone H3 trimethylation mark at K27 (H3K27me3) in neural progenitor cells (NPC).	15	0.044	4.87e-10	6.28e-07
MEISSNER_BRAIN_HCP_WITH_H3K4ME3_AND_H3K27ME3	1069	Genes with high-CpG-density promoters (HCP) bearing histone H3 dimethylation at K4 (H3K4me2) and trimethylation at K27 (H3K27me3) in brain.	25	0.0234	5.98e-10	6.94e-07
GO_SEQUENCE_SPECIFIC_DNA_BINDING	1037	Interacting selectively and non-covalently with DNA of a specific nucleotide composition, e.g. GC-rich DNA binding, or with a specific sequence motif or type of DNA e.g. promotor binding or rDNA binding.	24	0.0231	1.65e-09	1.74e-06
BENPORATH_PRC2_TARGETS	652	Set 'PRC2 targets': Polycomb Repression Complex 2 (PRC) targets; identified by ChIP on chip on human embryonic stem cells as genes that: posess the trimethylated H3K27 mark in their promoters and are bound by SUZ12 [GeneID=23512] and EED [GeneID=8726] Polycomb proteins.	19	0.0291	2.3e-09	2.07e-06
MEISSNER_BRAIN_HCP_WITH_H3K27ME3	269	Genes with high-CpG-density promoters (HCP) bearing the H3K27 tri-methylation (H3K27me3) mark in brain.	13	0.0483	2.32e-09	2.07e-06
MARTENS_BOUND_BY_PML_RARA_FUSION	456	Genes with promoters occupied by PML-RARA fusion [GeneID=5371,5914] protein in acute promyelocytic leukemia(APL) cells NB4 and two APL primary blasts, based on Chip-seq data.	16	0.0351	3.3e-09	2.74e-06
MODULE_95	566	Genes in the cancer module 95.	17	0.03	1.06e-08	7.74e-06
GSE24142_ADULT_VS_FETAL_DN3_THYMOCYTE_DN	200	Genes down-regulated in comparison of adult DN3 thymocytes versus fetal DN3 thymocytes.	11	0.055	1.07e-08	7.74e-06
MODULE_163	572	Genes in the cancer module 163.	17	0.0297	1.23e-08	8.42e-06
GO_NUCLEIC_ACID_BINDING_TRANSCRIPTION_FACTOR_ACTIVITY	1199	Interacting selectively and non-covalently with a DNA or RNA sequence in order to modulate transcription. The transcription factor may or may not also interact selectively with a protein or macromolecular complex.	24	0.02	2.64e-08	1.7e-05
MODULE_48	338	Genes in the cancer module 48.	13	0.0385	3.49e-08	2.13e-05
KIM_GERMINAL_CENTER_T_HELPER_UP	66	Genes up-regulated in germinal center T helper cells compared to other CD4+ [GeneID=920] T lymphocyte types.	7	0.1061	5.98e-08	3.47e-05
Gene/Gene Set Overlap Matrix
Entrez Gene Id	Gene Symbol	Gene Description	BLALOCK_ALZHEIMERS_DISEASE_UP	GO_MACROMOLECULAR_COMPLEX_BINDING	GO_PROTEIN_COMPLEX_BINDING	BENPORATH_ES_WITH_H3K27ME3	BENPORATH_EED_TARGETS	MODULE_33	BENPORATH_SUZ12_TARGETS	MIKKELSEN_MEF_HCP_WITH_H3K27ME3	MIKKELSEN_NPC_HCP_WITH_H3K27ME3	MEISSNER_BRAIN_HCP_WITH_H3K4ME3_AND_H3K27ME3	GO_SEQUENCE_SPECIFIC_DNA_BINDING	BENPORATH_PRC2_TARGETS	MEISSNER_BRAIN_HCP_WITH_H3K27ME3	MARTENS_BOUND_BY_PML_RARA_FUSION	MODULE_95	GSE24142_ADULT_VS_FETAL_DN3_THYMOCYTE_DN	MODULE_163	GO_NUCLEIC_ACID_BINDING_TRANSCRIPTION_FACTOR_ACTIVITY	MODULE_48	KIM_GERMINAL_CENTER_T_HELPER_UP
8787	RGS9	regulator of G-protein signaling 9	BLALOCK_ALZHEIMERS_DISEASE_UP	GO_MACROMOLECULAR_COMPLEX_BINDING	GO_PROTEIN_COMPLEX_BINDING	BENPORATH_ES_WITH_H3K27ME3
1514	CTSL1	cathepsin L1	BLALOCK_ALZHEIMERS_DISEASE_UP	GO_MACROMOLECULAR_COMPLEX_BINDING	GO_PROTEIN_COMPLEX_BINDING			MODULE_33
6720	SREBF1	sterol regulatory element binding transcription factor 1	BLALOCK_ALZHEIMERS_DISEASE_UP	GO_MACROMOLECULAR_COMPLEX_BINDING	GO_PROTEIN_COMPLEX_BINDING								GO_SEQUENCE_SPECIFIC_DNA_BINDING			MARTENS_BOUND_BY_PML_RARA_FUSION				GO_NUCLEIC_ACID_BINDING_TRANSCRIPTION_FACTOR_ACTIVITY
4650	MYO9B	myosin IXB	BLALOCK_ALZHEIMERS_DISEASE_UP	GO_MACROMOLECULAR_COMPLEX_BINDING	GO_PROTEIN_COMPLEX_BINDING											MARTENS_BOUND_BY_PML_RARA_FUSION
7273	TTN	titin	BLALOCK_ALZHEIMERS_DISEASE_UP	GO_MACROMOLECULAR_COMPLEX_BINDING	GO_PROTEIN_COMPLEX_BINDING												MODULE_95		MODULE_163		MODULE_48
2192	FBLN1	fibulin 1	BLALOCK_ALZHEIMERS_DISEASE_UP	GO_MACROMOLECULAR_COMPLEX_BINDING	GO_PROTEIN_COMPLEX_BINDING													GSE24142_ADULT_VS_FETAL_DN3_THYMOCYTE_DN
10580	SORBS1	sorbin and SH3 domain containing 1	BLALOCK_ALZHEIMERS_DISEASE_UP	GO_MACROMOLECULAR_COMPLEX_BINDING	GO_PROTEIN_COMPLEX_BINDING
24139	EML2	echinoderm microtubule associated protein like 2	BLALOCK_ALZHEIMERS_DISEASE_UP	GO_MACROMOLECULAR_COMPLEX_BINDING	GO_PROTEIN_COMPLEX_BINDING
8660	IRS2	insulin receptor substrate 2	BLALOCK_ALZHEIMERS_DISEASE_UP	GO_MACROMOLECULAR_COMPLEX_BINDING	GO_PROTEIN_COMPLEX_BINDING
23303	KIF13B	kinesin family member 13B	BLALOCK_ALZHEIMERS_DISEASE_UP	GO_MACROMOLECULAR_COMPLEX_BINDING	GO_PROTEIN_COMPLEX_BINDING
105	ADARB2	adenosine deaminase, RNA-specific, B2	BLALOCK_ALZHEIMERS_DISEASE_UP			BENPORATH_ES_WITH_H3K27ME3	BENPORATH_EED_TARGETS		BENPORATH_SUZ12_TARGETS					BENPORATH_PRC2_TARGETS			MODULE_95		MODULE_163		MODULE_48
8022	LHX3	LIM homeobox 3	BLALOCK_ALZHEIMERS_DISEASE_UP			BENPORATH_ES_WITH_H3K27ME3				MIKKELSEN_MEF_HCP_WITH_H3K27ME3			GO_SEQUENCE_SPECIFIC_DNA_BINDING		MEISSNER_BRAIN_HCP_WITH_H3K27ME3
2916	GRM6	glutamate receptor, metabotropic 6	BLALOCK_ALZHEIMERS_DISEASE_UP			BENPORATH_ES_WITH_H3K27ME3
56288	PARD3	par-3 partitioning defective 3 homolog (C. elegans)	BLALOCK_ALZHEIMERS_DISEASE_UP				BENPORATH_EED_TARGETS		BENPORATH_SUZ12_TARGETS
2000	ELF4	E74-like factor 4 (ets domain transcription factor)	BLALOCK_ALZHEIMERS_DISEASE_UP					MODULE_33	BENPORATH_SUZ12_TARGETS				GO_SEQUENCE_SPECIFIC_DNA_BINDING			MARTENS_BOUND_BY_PML_RARA_FUSION				GO_NUCLEIC_ACID_BINDING_TRANSCRIPTION_FACTOR_ACTIVITY
6573	SLC19A1	solute carrier family 19 (folate transporter), member 1	BLALOCK_ALZHEIMERS_DISEASE_UP					MODULE_33
9379	NRXN2	neurexin 2	BLALOCK_ALZHEIMERS_DISEASE_UP							MIKKELSEN_MEF_HCP_WITH_H3K27ME3						MARTENS_BOUND_BY_PML_RARA_FUSION
3215	HOXB5	homeobox B5	BLALOCK_ALZHEIMERS_DISEASE_UP								MIKKELSEN_NPC_HCP_WITH_H3K27ME3		GO_SEQUENCE_SPECIFIC_DNA_BINDING		MEISSNER_BRAIN_HCP_WITH_H3K27ME3					GO_NUCLEIC_ACID_BINDING_TRANSCRIPTION_FACTOR_ACTIVITY
4613	MYCN	v-myc myelocytomatosis viral related oncogene, neuroblastoma derived (avian)	BLALOCK_ALZHEIMERS_DISEASE_UP									MEISSNER_BRAIN_HCP_WITH_H3K4ME3_AND_H3K27ME3					MODULE_95		MODULE_163	GO_NUCLEIC_ACID_BINDING_TRANSCRIPTION_FACTOR_ACTIVITY
55616	ASAP3	ArfGAP with SH3 domain, ankyrin repeat and PH domain 3	BLALOCK_ALZHEIMERS_DISEASE_UP									MEISSNER_BRAIN_HCP_WITH_H3K4ME3_AND_H3K27ME3					MODULE_95		MODULE_163		MODULE_48
1523	CUX1	cut-like homeobox 1	BLALOCK_ALZHEIMERS_DISEASE_UP										GO_SEQUENCE_SPECIFIC_DNA_BINDING			MARTENS_BOUND_BY_PML_RARA_FUSION
7748	ZNF195	zinc finger protein 195	BLALOCK_ALZHEIMERS_DISEASE_UP										GO_SEQUENCE_SPECIFIC_DNA_BINDING				MODULE_95		MODULE_163		MODULE_48
6689	SPIB	Spi-B transcription factor (Spi-1/PU.1 related)	BLALOCK_ALZHEIMERS_DISEASE_UP										GO_SEQUENCE_SPECIFIC_DNA_BINDING					GSE24142_ADULT_VS_FETAL_DN3_THYMOCYTE_DN		GO_NUCLEIC_ACID_BINDING_TRANSCRIPTION_FACTOR_ACTIVITY
896	CCND3	cyclin D3	BLALOCK_ALZHEIMERS_DISEASE_UP													MARTENS_BOUND_BY_PML_RARA_FUSION
54971	BANP	BTG3 associated nuclear protein	BLALOCK_ALZHEIMERS_DISEASE_UP													MARTENS_BOUND_BY_PML_RARA_FUSION
1890	TYMP	thymidine phosphorylase	BLALOCK_ALZHEIMERS_DISEASE_UP														MODULE_95		MODULE_163		MODULE_48
7799	PRDM2	PR domain containing 2, with ZNF domain	BLALOCK_ALZHEIMERS_DISEASE_UP																	GO_NUCLEIC_ACID_BINDING_TRANSCRIPTION_FACTOR_ACTIVITY
6892	TAPBP	TAP binding protein (tapasin)	BLALOCK_ALZHEIMERS_DISEASE_UP
23500	DAAM2	dishevelled associated activator of morphogenesis 2	BLALOCK_ALZHEIMERS_DISEASE_UP
58533	SNX6	sorting nexin 6	BLALOCK_ALZHEIMERS_DISEASE_UP
10928	RALBP1	ralA binding protein 1	BLALOCK_ALZHEIMERS_DISEASE_UP
5613	PRKX	protein kinase, X-linked	BLALOCK_ALZHEIMERS_DISEASE_UP
84909	C9orf3	chromosome 9 open reading frame 3	BLALOCK_ALZHEIMERS_DISEASE_UP
10106	CTDSP2	CTD (carboxy-terminal domain, RNA polymerase II, polypeptide A) small phosphatase 2	BLALOCK_ALZHEIMERS_DISEASE_UP
6794	STK11	serine/threonine kinase 11	BLALOCK_ALZHEIMERS_DISEASE_UP
1191	CLU	clusterin	BLALOCK_ALZHEIMERS_DISEASE_UP
706	TSPO	translocator protein (18kDa)	BLALOCK_ALZHEIMERS_DISEASE_UP
3651	PDX1	pancreatic and duodenal homeobox 1		GO_MACROMOLECULAR_COMPLEX_BINDING	GO_PROTEIN_COMPLEX_BINDING	BENPORATH_ES_WITH_H3K27ME3	BENPORATH_EED_TARGETS		BENPORATH_SUZ12_TARGETS	MIKKELSEN_MEF_HCP_WITH_H3K27ME3	MIKKELSEN_NPC_HCP_WITH_H3K27ME3		GO_SEQUENCE_SPECIFIC_DNA_BINDING	BENPORATH_PRC2_TARGETS	MEISSNER_BRAIN_HCP_WITH_H3K27ME3					GO_NUCLEIC_ACID_BINDING_TRANSCRIPTION_FACTOR_ACTIVITY
4088	SMAD3	SMAD family member 3		GO_MACROMOLECULAR_COMPLEX_BINDING	GO_PROTEIN_COMPLEX_BINDING			MODULE_33					GO_SEQUENCE_SPECIFIC_DNA_BINDING			MARTENS_BOUND_BY_PML_RARA_FUSION				GO_NUCLEIC_ACID_BINDING_TRANSCRIPTION_FACTOR_ACTIVITY
7148	TNXB	tenascin XB		GO_MACROMOLECULAR_COMPLEX_BINDING	GO_PROTEIN_COMPLEX_BINDING					MIKKELSEN_MEF_HCP_WITH_H3K27ME3					MEISSNER_BRAIN_HCP_WITH_H3K27ME3
285489	DOK7	docking protein 7		GO_MACROMOLECULAR_COMPLEX_BINDING	GO_PROTEIN_COMPLEX_BINDING					MIKKELSEN_MEF_HCP_WITH_H3K27ME3
752	FMNL1	formin-like 1		GO_MACROMOLECULAR_COMPLEX_BINDING	GO_PROTEIN_COMPLEX_BINDING											MARTENS_BOUND_BY_PML_RARA_FUSION	MODULE_95		MODULE_163
54585	LZTFL1	leucine zipper transcription factor-like 1		GO_MACROMOLECULAR_COMPLEX_BINDING	GO_PROTEIN_COMPLEX_BINDING																	KIM_GERMINAL_CENTER_T_HELPER_UP
24145	PANX1	pannexin 1		GO_MACROMOLECULAR_COMPLEX_BINDING	GO_PROTEIN_COMPLEX_BINDING
89	ACTN3	actinin, alpha 3		GO_MACROMOLECULAR_COMPLEX_BINDING	GO_PROTEIN_COMPLEX_BINDING
3384	ICAM2	intercellular adhesion molecule 2		GO_MACROMOLECULAR_COMPLEX_BINDING	GO_PROTEIN_COMPLEX_BINDING
3798	KIF5A	kinesin family member 5A		GO_MACROMOLECULAR_COMPLEX_BINDING	GO_PROTEIN_COMPLEX_BINDING
24137	KIF4A	kinesin family member 4A		GO_MACROMOLECULAR_COMPLEX_BINDING	GO_PROTEIN_COMPLEX_BINDING
7456	WIPF1	WAS/WASL interacting protein family, member 1		GO_MACROMOLECULAR_COMPLEX_BINDING	GO_PROTEIN_COMPLEX_BINDING
55638	SYBU	syntabulin (syntaxin-interacting)		GO_MACROMOLECULAR_COMPLEX_BINDING	GO_PROTEIN_COMPLEX_BINDING
7416	VDAC1	voltage-dependent anion channel 1		GO_MACROMOLECULAR_COMPLEX_BINDING	GO_PROTEIN_COMPLEX_BINDING
3111	HLA-DOA	major histocompatibility complex, class II, DO alpha		GO_MACROMOLECULAR_COMPLEX_BINDING	GO_PROTEIN_COMPLEX_BINDING
84939	MUM1	melanoma associated antigen (mutated) 1		GO_MACROMOLECULAR_COMPLEX_BINDING	GO_PROTEIN_COMPLEX_BINDING
6495	SIX1	SIX homeobox 1		GO_MACROMOLECULAR_COMPLEX_BINDING		BENPORATH_ES_WITH_H3K27ME3	BENPORATH_EED_TARGETS		BENPORATH_SUZ12_TARGETS				GO_SEQUENCE_SPECIFIC_DNA_BINDING	BENPORATH_PRC2_TARGETS	MEISSNER_BRAIN_HCP_WITH_H3K27ME3					GO_NUCLEIC_ACID_BINDING_TRANSCRIPTION_FACTOR_ACTIVITY
8320	EOMES	eomesodermin		GO_MACROMOLECULAR_COMPLEX_BINDING		BENPORATH_ES_WITH_H3K27ME3	BENPORATH_EED_TARGETS		BENPORATH_SUZ12_TARGETS				GO_SEQUENCE_SPECIFIC_DNA_BINDING	BENPORATH_PRC2_TARGETS						GO_NUCLEIC_ACID_BINDING_TRANSCRIPTION_FACTOR_ACTIVITY
1959	EGR2	early growth response 2		GO_MACROMOLECULAR_COMPLEX_BINDING		BENPORATH_ES_WITH_H3K27ME3			BENPORATH_SUZ12_TARGETS			MEISSNER_BRAIN_HCP_WITH_H3K4ME3_AND_H3K27ME3	GO_SEQUENCE_SPECIFIC_DNA_BINDING							GO_NUCLEIC_ACID_BINDING_TRANSCRIPTION_FACTOR_ACTIVITY		KIM_GERMINAL_CENTER_T_HELPER_UP
57658	CALCOCO1	calcium binding and coiled-coil domain 1		GO_MACROMOLECULAR_COMPLEX_BINDING									GO_SEQUENCE_SPECIFIC_DNA_BINDING
54496	PRMT7	protein arginine methyltransferase 7		GO_MACROMOLECULAR_COMPLEX_BINDING														GSE24142_ADULT_VS_FETAL_DN3_THYMOCYTE_DN
6730	SRP68	signal recognition particle 68kDa		GO_MACROMOLECULAR_COMPLEX_BINDING
4861	NPAS1	neuronal PAS domain protein 1				BENPORATH_ES_WITH_H3K27ME3	BENPORATH_EED_TARGETS	MODULE_33	BENPORATH_SUZ12_TARGETS	MIKKELSEN_MEF_HCP_WITH_H3K27ME3	MIKKELSEN_NPC_HCP_WITH_H3K27ME3			BENPORATH_PRC2_TARGETS	MEISSNER_BRAIN_HCP_WITH_H3K27ME3					GO_NUCLEIC_ACID_BINDING_TRANSCRIPTION_FACTOR_ACTIVITY
3217	HOXB7	homeobox B7				BENPORATH_ES_WITH_H3K27ME3	BENPORATH_EED_TARGETS	MODULE_33	BENPORATH_SUZ12_TARGETS		MIKKELSEN_NPC_HCP_WITH_H3K27ME3		GO_SEQUENCE_SPECIFIC_DNA_BINDING	BENPORATH_PRC2_TARGETS	MEISSNER_BRAIN_HCP_WITH_H3K27ME3					GO_NUCLEIC_ACID_BINDING_TRANSCRIPTION_FACTOR_ACTIVITY
3213	HOXB3	homeobox B3				BENPORATH_ES_WITH_H3K27ME3	BENPORATH_EED_TARGETS		BENPORATH_SUZ12_TARGETS	MIKKELSEN_MEF_HCP_WITH_H3K27ME3	MIKKELSEN_NPC_HCP_WITH_H3K27ME3		GO_SEQUENCE_SPECIFIC_DNA_BINDING	BENPORATH_PRC2_TARGETS						GO_NUCLEIC_ACID_BINDING_TRANSCRIPTION_FACTOR_ACTIVITY
2248	FGF3	fibroblast growth factor 3				BENPORATH_ES_WITH_H3K27ME3	BENPORATH_EED_TARGETS		BENPORATH_SUZ12_TARGETS	MIKKELSEN_MEF_HCP_WITH_H3K27ME3	MIKKELSEN_NPC_HCP_WITH_H3K27ME3			BENPORATH_PRC2_TARGETS	MEISSNER_BRAIN_HCP_WITH_H3K27ME3
9152	SLC6A5	solute carrier family 6 (neurotransmitter transporter, glycine), member 5				BENPORATH_ES_WITH_H3K27ME3	BENPORATH_EED_TARGETS		BENPORATH_SUZ12_TARGETS	MIKKELSEN_MEF_HCP_WITH_H3K27ME3	MIKKELSEN_NPC_HCP_WITH_H3K27ME3			BENPORATH_PRC2_TARGETS
22986	SORCS3	sortilin-related VPS10 domain containing receptor 3				BENPORATH_ES_WITH_H3K27ME3	BENPORATH_EED_TARGETS		BENPORATH_SUZ12_TARGETS	MIKKELSEN_MEF_HCP_WITH_H3K27ME3	MIKKELSEN_NPC_HCP_WITH_H3K27ME3			BENPORATH_PRC2_TARGETS
84504	NKX6-2	NK6 homeobox 2				BENPORATH_ES_WITH_H3K27ME3	BENPORATH_EED_TARGETS		BENPORATH_SUZ12_TARGETS	MIKKELSEN_MEF_HCP_WITH_H3K27ME3		MEISSNER_BRAIN_HCP_WITH_H3K4ME3_AND_H3K27ME3	GO_SEQUENCE_SPECIFIC_DNA_BINDING	BENPORATH_PRC2_TARGETS						GO_NUCLEIC_ACID_BINDING_TRANSCRIPTION_FACTOR_ACTIVITY
7200	TRH	thyrotropin-releasing hormone				BENPORATH_ES_WITH_H3K27ME3	BENPORATH_EED_TARGETS		BENPORATH_SUZ12_TARGETS	MIKKELSEN_MEF_HCP_WITH_H3K27ME3				BENPORATH_PRC2_TARGETS
54897	CASZ1	castor zinc finger 1				BENPORATH_ES_WITH_H3K27ME3	BENPORATH_EED_TARGETS		BENPORATH_SUZ12_TARGETS			MEISSNER_BRAIN_HCP_WITH_H3K4ME3_AND_H3K27ME3		BENPORATH_PRC2_TARGETS
49856	WRAP73	WD repeat containing, antisense to TP73				BENPORATH_ES_WITH_H3K27ME3	BENPORATH_EED_TARGETS		BENPORATH_SUZ12_TARGETS			MEISSNER_BRAIN_HCP_WITH_H3K4ME3_AND_H3K27ME3		BENPORATH_PRC2_TARGETS
2306	FOXD2	forkhead box D2				BENPORATH_ES_WITH_H3K27ME3	BENPORATH_EED_TARGETS		BENPORATH_SUZ12_TARGETS				GO_SEQUENCE_SPECIFIC_DNA_BINDING	BENPORATH_PRC2_TARGETS	MEISSNER_BRAIN_HCP_WITH_H3K27ME3					GO_NUCLEIC_ACID_BINDING_TRANSCRIPTION_FACTOR_ACTIVITY
10481	HOXB13	homeobox B13				BENPORATH_ES_WITH_H3K27ME3	BENPORATH_EED_TARGETS		BENPORATH_SUZ12_TARGETS				GO_SEQUENCE_SPECIFIC_DNA_BINDING	BENPORATH_PRC2_TARGETS			MODULE_95	GSE24142_ADULT_VS_FETAL_DN3_THYMOCYTE_DN	MODULE_163		MODULE_48
161291	TMEM30B	transmembrane protein 30B				BENPORATH_ES_WITH_H3K27ME3	BENPORATH_EED_TARGETS		BENPORATH_SUZ12_TARGETS					BENPORATH_PRC2_TARGETS	MEISSNER_BRAIN_HCP_WITH_H3K27ME3
2049	EPHB3	EPH receptor B3				BENPORATH_ES_WITH_H3K27ME3	BENPORATH_EED_TARGETS		BENPORATH_SUZ12_TARGETS					BENPORATH_PRC2_TARGETS
9758	FRMPD4	FERM and PDZ domain containing 4				BENPORATH_ES_WITH_H3K27ME3	BENPORATH_EED_TARGETS		BENPORATH_SUZ12_TARGETS					BENPORATH_PRC2_TARGETS
2295	FOXF2	forkhead box F2				BENPORATH_ES_WITH_H3K27ME3	BENPORATH_EED_TARGETS					MEISSNER_BRAIN_HCP_WITH_H3K4ME3_AND_H3K27ME3	GO_SEQUENCE_SPECIFIC_DNA_BINDING				MODULE_95		MODULE_163	GO_NUCLEIC_ACID_BINDING_TRANSCRIPTION_FACTOR_ACTIVITY	MODULE_48
406	ARNTL	aryl hydrocarbon receptor nuclear translocator-like				BENPORATH_ES_WITH_H3K27ME3	BENPORATH_EED_TARGETS						GO_SEQUENCE_SPECIFIC_DNA_BINDING					GSE24142_ADULT_VS_FETAL_DN3_THYMOCYTE_DN		GO_NUCLEIC_ACID_BINDING_TRANSCRIPTION_FACTOR_ACTIVITY
6196	RPS6KA2	ribosomal protein S6 kinase, 90kDa, polypeptide 2				BENPORATH_ES_WITH_H3K27ME3		MODULE_33								MARTENS_BOUND_BY_PML_RARA_FUSION
317649	EIF4E3	eukaryotic translation initiation factor 4E family member 3				BENPORATH_ES_WITH_H3K27ME3			BENPORATH_SUZ12_TARGETS		MIKKELSEN_NPC_HCP_WITH_H3K27ME3
6916	TBXAS1	thromboxane A synthase 1 (platelet)				BENPORATH_ES_WITH_H3K27ME3										MARTENS_BOUND_BY_PML_RARA_FUSION
57537	SORCS2	sortilin-related VPS10 domain containing receptor 2					BENPORATH_EED_TARGETS					MEISSNER_BRAIN_HCP_WITH_H3K4ME3_AND_H3K27ME3
4885	NPTX2	neuronal pentraxin II					BENPORATH_EED_TARGETS					MEISSNER_BRAIN_HCP_WITH_H3K4ME3_AND_H3K27ME3
22898	DENND3	DENN/MADD domain containing 3					BENPORATH_EED_TARGETS									MARTENS_BOUND_BY_PML_RARA_FUSION	MODULE_95		MODULE_163		MODULE_48
81532	MOB2	MOB kinase activator 2					BENPORATH_EED_TARGETS
6695	SPOCK1	sparc/osteonectin, cwcv and kazal-like domains proteoglycan (testican) 1						MODULE_33		MIKKELSEN_MEF_HCP_WITH_H3K27ME3
11135	CDC42EP1	CDC42 effector protein (Rho GTPase binding) 1						MODULE_33				MEISSNER_BRAIN_HCP_WITH_H3K4ME3_AND_H3K27ME3						GSE24142_ADULT_VS_FETAL_DN3_THYMOCYTE_DN
2113	ETS1	v-ets erythroblastosis virus E26 oncogene homolog 1 (avian)						MODULE_33					GO_SEQUENCE_SPECIFIC_DNA_BINDING							GO_NUCLEIC_ACID_BINDING_TRANSCRIPTION_FACTOR_ACTIVITY		KIM_GERMINAL_CENTER_T_HELPER_UP
4046	LSP1	lymphocyte-specific protein 1						MODULE_33
2038	EPB42	erythrocyte membrane protein band 4.2						MODULE_33
4599	MX1	myxovirus (influenza virus) resistance 1, interferon-inducible protein p78 (mouse)						MODULE_33
4665	NAB2	NGFI-A binding protein 2 (EGR1 binding protein 2)						MODULE_33
3034	HAL	histidine ammonia-lyase						MODULE_33
1118	CHIT1	chitinase 1 (chitotriosidase)						MODULE_33
10888	GPR83	G protein-coupled receptor 83							BENPORATH_SUZ12_TARGETS			MEISSNER_BRAIN_HCP_WITH_H3K4ME3_AND_H3K27ME3
286527	TMSB15B	thymosin beta 15B							BENPORATH_SUZ12_TARGETS
340260	UNCX	UNC homeobox								MIKKELSEN_MEF_HCP_WITH_H3K27ME3	MIKKELSEN_NPC_HCP_WITH_H3K27ME3		GO_SEQUENCE_SPECIFIC_DNA_BINDING		MEISSNER_BRAIN_HCP_WITH_H3K27ME3
9228	DLGAP2	discs, large (Drosophila) homolog-associated protein 2								MIKKELSEN_MEF_HCP_WITH_H3K27ME3	MIKKELSEN_NPC_HCP_WITH_H3K27ME3						MODULE_95		MODULE_163
80725	SRCIN1	SRC kinase signaling inhibitor 1								MIKKELSEN_MEF_HCP_WITH_H3K27ME3	MIKKELSEN_NPC_HCP_WITH_H3K27ME3
2587	GALR1	galanin receptor 1								MIKKELSEN_MEF_HCP_WITH_H3K27ME3		MEISSNER_BRAIN_HCP_WITH_H3K4ME3_AND_H3K27ME3
1674	DES	desmin								MIKKELSEN_MEF_HCP_WITH_H3K27ME3
2903	GRIN2A	glutamate receptor, ionotropic, N-methyl D-aspartate 2A								MIKKELSEN_MEF_HCP_WITH_H3K27ME3
344191	EVX2	even-skipped homeobox 2									MIKKELSEN_NPC_HCP_WITH_H3K27ME3		GO_SEQUENCE_SPECIFIC_DNA_BINDING
10642	IGF2BP1	insulin-like growth factor 2 mRNA binding protein 1									MIKKELSEN_NPC_HCP_WITH_H3K27ME3				MEISSNER_BRAIN_HCP_WITH_H3K27ME3			GSE24142_ADULT_VS_FETAL_DN3_THYMOCYTE_DN
171389	NLRP6	NLR family, pyrin domain containing 6									MIKKELSEN_NPC_HCP_WITH_H3K27ME3							GSE24142_ADULT_VS_FETAL_DN3_THYMOCYTE_DN
8654	PDE5A	phosphodiesterase 5A, cGMP-specific										MEISSNER_BRAIN_HCP_WITH_H3K4ME3_AND_H3K27ME3					MODULE_95		MODULE_163		MODULE_48
29886	SNX8	sorting nexin 8										MEISSNER_BRAIN_HCP_WITH_H3K4ME3_AND_H3K27ME3					MODULE_95		MODULE_163		MODULE_48
5784	PTPN14	protein tyrosine phosphatase, non-receptor type 14										MEISSNER_BRAIN_HCP_WITH_H3K4ME3_AND_H3K27ME3						GSE24142_ADULT_VS_FETAL_DN3_THYMOCYTE_DN				KIM_GERMINAL_CENTER_T_HELPER_UP
441478	NRARP	NOTCH-regulated ankyrin repeat protein										MEISSNER_BRAIN_HCP_WITH_H3K4ME3_AND_H3K27ME3						GSE24142_ADULT_VS_FETAL_DN3_THYMOCYTE_DN
7410	VAV2	vav 2 guanine nucleotide exchange factor										MEISSNER_BRAIN_HCP_WITH_H3K4ME3_AND_H3K27ME3
140738	TMEM37	transmembrane protein 37										MEISSNER_BRAIN_HCP_WITH_H3K4ME3_AND_H3K27ME3
90102	PHLDB2	pleckstrin homology-like domain, family B, member 2										MEISSNER_BRAIN_HCP_WITH_H3K4ME3_AND_H3K27ME3
23564	DDAH2	dimethylarginine dimethylaminohydrolase 2										MEISSNER_BRAIN_HCP_WITH_H3K4ME3_AND_H3K27ME3
64359	NXN	nucleoredoxin										MEISSNER_BRAIN_HCP_WITH_H3K4ME3_AND_H3K27ME3
79774	GRTP1	growth hormone regulated TBC protein 1										MEISSNER_BRAIN_HCP_WITH_H3K4ME3_AND_H3K27ME3
392617	ELFN1	extracellular leucine-rich repeat and fibronectin type III domain containing 1										MEISSNER_BRAIN_HCP_WITH_H3K4ME3_AND_H3K27ME3
11221	DUSP10	dual specificity phosphatase 10										MEISSNER_BRAIN_HCP_WITH_H3K4ME3_AND_H3K27ME3
1374	CPT1A	carnitine palmitoyltransferase 1A (liver)										MEISSNER_BRAIN_HCP_WITH_H3K4ME3_AND_H3K27ME3
137814	NKX2-6	NK2 homeobox 6											GO_SEQUENCE_SPECIFIC_DNA_BINDING							GO_NUCLEIC_ACID_BINDING_TRANSCRIPTION_FACTOR_ACTIVITY
10331	B3GNT3	UDP-GlcNAc:betaGal beta-1,3-N-acetylglucosaminyltransferase 3													MEISSNER_BRAIN_HCP_WITH_H3K27ME3
22821	RASA3	RAS p21 protein activator 3														MARTENS_BOUND_BY_PML_RARA_FUSION
199786	FAM129C	family with sequence similarity 129, member C														MARTENS_BOUND_BY_PML_RARA_FUSION
2972	BRF1	BRF1 homolog, subunit of RNA polymerase III transcription initiation factor IIIB (S. cerevisiae)														MARTENS_BOUND_BY_PML_RARA_FUSION
6133	RPL9	ribosomal protein L9														MARTENS_BOUND_BY_PML_RARA_FUSION
29851	ICOS	inducible T-cell co-stimulator															MODULE_95	GSE24142_ADULT_VS_FETAL_DN3_THYMOCYTE_DN	MODULE_163		MODULE_48
11012	KLK11	kallikrein-related peptidase 11															MODULE_95		MODULE_163		MODULE_48
570	BAAT	bile acid CoA: amino acid N-acyltransferase (glycine N-choloyltransferase)															MODULE_95		MODULE_163
225689	MAPK15	mitogen-activated protein kinase 15															MODULE_95		MODULE_163
5741	PTH	parathyroid hormone																		GO_NUCLEIC_ACID_BINDING_TRANSCRIPTION_FACTOR_ACTIVITY
84765	ZNF577	zinc finger protein 577																		GO_NUCLEIC_ACID_BINDING_TRANSCRIPTION_FACTOR_ACTIVITY
7576	ZNF28	zinc finger protein 28																		GO_NUCLEIC_ACID_BINDING_TRANSCRIPTION_FACTOR_ACTIVITY
162967	ZNF320	zinc finger protein 320																		GO_NUCLEIC_ACID_BINDING_TRANSCRIPTION_FACTOR_ACTIVITY
7035	TFPI	tissue factor pathway inhibitor (lipoprotein-associated coagulation inhibitor)																			MODULE_48
92181	UBTD2	ubiquitin domain containing 2																				KIM_GERMINAL_CENTER_T_HELPER_UP
10049	DNAJB6	DnaJ (Hsp40) homolog, subfamily B, member 6																				KIM_GERMINAL_CENTER_T_HELPER_UP
51643	TMBIM4	transmembrane BAX inhibitor motif containing 4																				KIM_GERMINAL_CENTER_T_HELPER_UP
2241	FER	fer (fps/fes related) tyrosine kinase
22941	SHANK2	SH3 and multiple ankyrin repeat domains 2
7187	TRAF3	TNF receptor-associated factor 3
79094	CHAC1	ChaC, cation transport regulator homolog 1 (E. coli)
5173	PDYN	prodynorphin
55207	ARL8B	ADP-ribosylation factor-like 8B
84448	ABLIM2	actin binding LIM protein family, member 2
11194	ABCB8	ATP-binding cassette, sub-family B (MDR/TAP), member 8
779	CACNA1S	calcium channel, voltage-dependent, L type, alpha 1S subunit
23415	KCNH4	potassium voltage-gated channel, subfamily H (eag-related), member 4
9056	SLC7A7	solute carrier family 7 (amino acid transporter light chain, y+L system), member 7
27032	ATP2C1	ATPase, Ca++ transporting, type 2C, member 1
63910	SLC17A9	solute carrier family 17, member 9
23169	SLC35D1	solute carrier family 35 (UDP-glucuronic acid/UDP-N-acetylgalactosamine dual transporter), member D1
57210	SLC45A4	solute carrier family 45, member 4
168507	PKD1L1	polycystic kidney disease 1 like 1
22	ABCB7	ATP-binding cassette, sub-family B (MDR/TAP), member 7
55238	SLC38A7	solute carrier family 38, member 7
83733	SLC25A18	solute carrier family 25 (mitochondrial carrier), member 18
54502	RBM47	RNA binding motif protein 47
103	ADAR	adenosine deaminase, RNA-specific
1806	DPYD	dihydropyrimidine dehydrogenase
2081	ERN1	endoplasmic reticulum to nucleus signaling 1
8916	HERC3	hect domain and RLD 3
22905	EPN2	epsin 2
144100	PLEKHA7	pleckstrin homology domain containing, family A member 7
64778	FNDC3B	fibronectin type III domain containing 3B
160335	TMTC2	transmembrane and tetratricopeptide repeat containing 2
2054	STX2	syntaxin 2
1612	DAPK1	death-associated protein kinase 1
55937	APOM	apolipoprotein M
57648	KIAA1522	KIAA1522
219681	ARMC3	armadillo repeat containing 3
81847	RNF146	ring finger protein 146
330	BIRC3	baculoviral IAP repeat containing 3
8816	DCAF5	DDB1 and CUL4 associated factor 5
54739	XAF1	XIAP associated factor 1
54884	RETSAT	retinol saturase (all-trans-retinol 13,14-reductase)
3831	KLC1	kinesin light chain 1
259307	IL4I1	interleukin 4 induced 1
10019	SH2B3	SH2B adaptor protein 3
5797	PTPRM	protein tyrosine phosphatase, receptor type, M
55862	ECHDC1	enoyl CoA hydratase domain containing 1
9938	ARHGAP25	Rho GTPase activating protein 25
9515	STXBP5L	syntaxin binding protein 5-like
51399	TRAPPC4	trafficking protein particle complex 4
25791	NGEF	neuronal guanine nucleotide exchange factor
5607	MAP2K5	mitogen-activated protein kinase kinase 5
5738	PTGFRN	prostaglandin F2 receptor negative regulator
143458	LDLRAD3	low density lipoprotein receptor class A domain containing 3
221935	SDK1	sidekick homolog 1, cell adhesion molecule (chicken)
55790	CSGALNACT1	chondroitin sulfate N-acetylgalactosaminyltransferase 1
80331	DNAJC5	DnaJ (Hsp40) homolog, subfamily C, member 5
56704	JPH1	junctophilin 1
147495	APCDD1	adenomatosis polyposis coli down-regulated 1
84905	ZNF341	zinc finger protein 341
9394	HS6ST1	heparan sulfate 6-O-sulfotransferase 1
65268	WNK2	WNK lysine deficient protein kinase 2
114783	LMTK3	lemur tyrosine kinase 3
56311	ANKRD7	ankyrin repeat domain 7
90141	EFCAB11	EF-hand calcium binding domain 11
10887	PROKR1	prokineticin receptor 1
27077	B9D1	B9 protein domain 1
2914	GRM4	glutamate receptor, metabotropic 4
282763	OR51B5	olfactory receptor, family 51, subfamily B, member 5
79005	SCNM1	sodium channel modifier 1
5780	PTPN9	protein tyrosine phosphatase, non-receptor type 9
11222	MRPL3	mitochondrial ribosomal protein L3
5816	PVALB	parvalbumin
116835	HSPA12B	heat shock 70kD protein 12B
246175	CNOT6L	CCR4-NOT transcription complex, subunit 6-like
3128	HLA-DRB6	major histocompatibility complex, class II, DR beta 6 (pseudogene)
7173	TPO	thyroid peroxidase
57501	KIAA1257	KIAA1257
253190	SERHL2	serine hydrolase-like 2
147011	PROCA1	protein interacting with cyclin A1
55643	BTBD2	BTB (POZ) domain containing 2
146857	SLFN13	schlafen family member 13
26015	RPAP1	RNA polymerase II associated protein 1
120227	CYP2R1	cytochrome P450, family 2, subfamily R, polypeptide 1
6697	SPR	sepiapterin reductase (7,8-dihydrobiopterin:NADP+ oxidoreductase)
80070	ADAMTS20	ADAM metallopeptidase with thrombospondin type 1 motif, 20
339874	LOC339874	uncharacterized LOC339874
9690	UBE3C	ubiquitin protein ligase E3C
2588	GALNS	galactosamine (N-acetyl)-6-sulfate sulfatase
245802	MS4A6E	membrane-spanning 4-domains, subfamily A, member 6E
729582	DIRC3	disrupted in renal carcinoma 3
286053	NSMCE2	non-SMC element 2, MMS21 homolog (S. cerevisiae)
56156	TEX13B	testis expressed 13B
83590	TMUB1	transmembrane and ubiquitin-like domain containing 1
1404	HAPLN1	hyaluronan and proteoglycan link protein 1
131544	CRYBG3	beta-gamma crystallin domain containing 3
54663	WDR74	WD repeat domain 74
92086	GGTLC1	gamma-glutamyltransferase light chain 1
9150	CTDP1	CTD (carboxy-terminal domain, RNA polymerase II, polypeptide A) phosphatase, subunit 1
23288	IQCE	IQ motif containing E
83639	TEX101	testis expressed 101
353131	LCE1A	late cornified envelope 1A
646074	POM121L10P	POM121 membrane glycoprotein-like 10, pseudogene
65991	FUNDC2	FUN14 domain containing 2
158983	H2BFWT	H2B histone family, member W, testis-specific
56142	PCDHA6	protocadherin alpha 6
56244	BTNL2	butyrophilin-like 2 (MHC class II associated)
440051	KRTAP5-11	keratin associated protein 5-11
401944	LDLRAD2	low density lipoprotein receptor class A domain containing 2
442038	SULT1C3	sulfotransferase family, cytosolic, 1C, member 3
574042	SNORA10	small nucleolar RNA, H/ACA box 10

## Sheet: Xray_MSigDb_2
Xray		http://www.broadinstitute.org/gsea/msigdb/
Overlap Results
Collection(s):	C2, C4, C6, C7, H, MF
# overlaps shown:	20
# genesets in collections:	11608
# genes in comparison (n):	842
# genes in universe (N):	45956
Gene Set Name	# Genes in Gene Set (K)	Description	# Genes in Overlap (k)	k/K	p-value	FDR q-value
GO_ENZYME_BINDING	1737	Interacting selectively and non-covalently with any enzyme.	111	0.0639	2.12e-30	2.46e-26
GO_ADENYL_NUCLEOTIDE_BINDING	1514	Interacting selectively and non-covalently with adenyl nucleotides, any compound consisting of adenosine esterified with (ortho)phosphate.	102	0.0674	9.09e-30	4.76e-26
GO_RIBONUCLEOTIDE_BINDING	1860	Interacting selectively and non-covalently with a ribonucleotide, any compound consisting of a ribonucleoside that is esterified with (ortho)phosphate or an oligophosphate at any hydroxyl group on the ribose moiety.	114	0.0613	1.23e-29	4.76e-26
GO_MACROMOLECULAR_COMPLEX_BINDING	1399	Interacting selectively and non-covalently with any macromolecular complex.	94	0.0672	2.29e-27	6.64e-24
BLALOCK_ALZHEIMERS_DISEASE_UP	1691	Genes up-regulated in brain from patients with Alzheimer's disease.	102	0.0603	5.52e-26	1.28e-22
MEISSNER_BRAIN_HCP_WITH_H3K4ME3_AND_H3K27ME3	1069	Genes with high-CpG-density promoters (HCP) bearing histone H3 dimethylation at K4 (H3K4me2) and trimethylation at K27 (H3K27me3) in brain.	78	0.073	4.96e-25	9.6e-22
GO_SEQUENCE_SPECIFIC_DNA_BINDING	1037	Interacting selectively and non-covalently with DNA of a specific nucleotide composition, e.g. GC-rich DNA binding, or with a specific sequence motif or type of DNA e.g. promotor binding or rDNA binding.	76	0.0733	1.59e-24	2.63e-21
MARTENS_TRETINOIN_RESPONSE_UP	857	Genes up-regulated in NB4 cells (acute promyelocytic leukemia, APL) in response to tretinoin [PubChem=444795]; based on Chip-seq data.	67	0.0782	2.94e-23	4.27e-20
GRYDER_PAX3FOXO1_ENHANCERS_IN_TADS	975	Expressed genes (FPKM>1) associated with high-confidence PAX3-FOXO1 sites with enhancers in primary tumors and cell lines, restricted to those within topological domain boundaries	71	0.0728	8.27e-23	1.07e-19
BENPORATH_ES_WITH_H3K27ME3	1118	Set 'H3K27 bound': genes posessing the trimethylated H3K27 (H3K27me3) mark in their promoters in human embryonic stem cells, as identified by ChIP on chip.	76	0.068	1.51e-22	1.75e-19
GO_RECEPTOR_BINDING	1476	Interacting selectively and non-covalently with one or more specific sites on a receptor molecule, a macromolecule that undergoes combination with a hormone, neurotransmitter, drug or intracellular messenger to initiate a change in cell function.	88	0.0596	3.81e-22	4.02e-19
BENPORATH_EED_TARGETS	1062	Set 'Eed targets': genes identified by ChIP on chip as targets of the Polycomb protein EED [GeneID=8726] in human embryonic stem cells.	73	0.0687	5.72e-22	5.53e-19
PEREZ_TP53_TARGETS	1174	Genes up-regulated in the HMEC cells (primary mammary epithelium) upon expression of TP53 [GeneID=7157] off adenoviral vector.	77	0.0656	6.72e-22	6e-19
BENPORATH_SUZ12_TARGETS	1038	Set 'Suz12 targets': genes identified by ChIP on chip as targets of the Polycomb protein SUZ12 [GeneID=23512] in human embryonic stem cells.	71	0.0684	2.84e-21	2.36e-18
YOSHIMURA_MAPK8_TARGETS_UP	1305	Genes up-regulated in vascular smooth muscle cells (VSMC) by MAPK8 (JNK1) [GeneID=5599].	80	0.0613	6.35e-21	4.91e-18
GO_KINASE_ACTIVITY	842	Catalysis of the transfer of a phosphate group, usually from ATP, to a substrate molecule.	62	0.0736	2.77e-20	2.01e-17
DACOSTA_UV_RESPONSE_VIA_ERCC3_DN	855	Genes down-regulated in fibroblasts expressing mutant forms of ERCC3 [GeneID=2071] after UV irradiation.	62	0.0725	5.95e-20	4.06e-17
GO_REGULATORY_REGION_NUCLEIC_ACID_BINDING	818	Interacting selectively and non-covalently with a nucleic acid region that regulates a nucleic acid-based process. Such processes include transcription, DNA replication, and DNA repair.	60	0.0733	1.39e-19	8.97e-17
DODD_NASOPHARYNGEAL_CARCINOMA_UP	1821	Genes up-regulated in nasopharyngeal carcinoma (NPC) compared to the normal tissue.	94	0.0516	2.39e-19	1.46e-16
GO_TRANSFERASE_ACTIVITY_TRANSFERRING_PHOSPHORUS_CONTAINING_GROUPS	992	Catalysis of the transfer of a phosphorus-containing group from one compound (donor) to another (acceptor).	66	0.0665	3.19e-19	1.85e-16
Gene/Gene Set Overlap Matrix
Entrez Gene Id	Gene Symbol	Gene Description	GO_ENZYME_BINDING	GO_ADENYL_NUCLEOTIDE_BINDING	GO_RIBONUCLEOTIDE_BINDING	GO_MACROMOLECULAR_COMPLEX_BINDING	BLALOCK_ALZHEIMERS_DISEASE_UP	MEISSNER_BRAIN_HCP_WITH_H3K4ME3_AND_H3K27ME3	GO_SEQUENCE_SPECIFIC_DNA_BINDING	MARTENS_TRETINOIN_RESPONSE_UP	GRYDER_PAX3FOXO1_ENHANCERS_IN_TADS	BENPORATH_ES_WITH_H3K27ME3	GO_RECEPTOR_BINDING	BENPORATH_EED_TARGETS	PEREZ_TP53_TARGETS	BENPORATH_SUZ12_TARGETS	YOSHIMURA_MAPK8_TARGETS_UP	GO_KINASE_ACTIVITY	DACOSTA_UV_RESPONSE_VIA_ERCC3_DN	GO_REGULATORY_REGION_NUCLEIC_ACID_BINDING	DODD_NASOPHARYNGEAL_CARCINOMA_UP	GO_TRANSFERASE_ACTIVITY_TRANSFERRING_PHOSPHORUS_CONTAINING_GROUPS
8737	RIPK1	receptor (TNFRSF)-interacting serine-threonine kinase 1	GO_ENZYME_BINDING	GO_ADENYL_NUCLEOTIDE_BINDING	GO_RIBONUCLEOTIDE_BINDING	GO_MACROMOLECULAR_COMPLEX_BINDING							GO_RECEPTOR_BINDING					GO_KINASE_ACTIVITY				GO_TRANSFERASE_ACTIVITY_TRANSFERRING_PHOSPHORUS_CONTAINING_GROUPS
8408	ULK1	unc-51-like kinase 1 (C. elegans)	GO_ENZYME_BINDING	GO_ADENYL_NUCLEOTIDE_BINDING	GO_RIBONUCLEOTIDE_BINDING	GO_MACROMOLECULAR_COMPLEX_BINDING									PEREZ_TP53_TARGETS			GO_KINASE_ACTIVITY				GO_TRANSFERASE_ACTIVITY_TRANSFERRING_PHOSPHORUS_CONTAINING_GROUPS
9400	RECQL5	RecQ protein-like 5	GO_ENZYME_BINDING	GO_ADENYL_NUCLEOTIDE_BINDING	GO_RIBONUCLEOTIDE_BINDING	GO_MACROMOLECULAR_COMPLEX_BINDING															DODD_NASOPHARYNGEAL_CARCINOMA_UP
5144	PDE4D	phosphodiesterase 4D, cAMP-specific	GO_ENZYME_BINDING	GO_ADENYL_NUCLEOTIDE_BINDING	GO_RIBONUCLEOTIDE_BINDING		BLALOCK_ALZHEIMERS_DISEASE_UP						GO_RECEPTOR_BINDING				YOSHIMURA_MAPK8_TARGETS_UP
4641	MYO1C	myosin IC	GO_ENZYME_BINDING	GO_ADENYL_NUCLEOTIDE_BINDING	GO_RIBONUCLEOTIDE_BINDING		BLALOCK_ALZHEIMERS_DISEASE_UP						GO_RECEPTOR_BINDING
5590	PRKCZ	protein kinase C, zeta	GO_ENZYME_BINDING	GO_ADENYL_NUCLEOTIDE_BINDING	GO_RIBONUCLEOTIDE_BINDING			MEISSNER_BRAIN_HCP_WITH_H3K4ME3_AND_H3K27ME3									YOSHIMURA_MAPK8_TARGETS_UP	GO_KINASE_ACTIVITY			DODD_NASOPHARYNGEAL_CARCINOMA_UP	GO_TRANSFERASE_ACTIVITY_TRANSFERRING_PHOSPHORUS_CONTAINING_GROUPS
150094	SIK1	salt-inducible kinase 1	GO_ENZYME_BINDING	GO_ADENYL_NUCLEOTIDE_BINDING	GO_RIBONUCLEOTIDE_BINDING						GRYDER_PAX3FOXO1_ENHANCERS_IN_TADS							GO_KINASE_ACTIVITY				GO_TRANSFERASE_ACTIVITY_TRANSFERRING_PHOSPHORUS_CONTAINING_GROUPS
4437	MSH3	mutS homolog 3 (E. coli)	GO_ENZYME_BINDING	GO_ADENYL_NUCLEOTIDE_BINDING	GO_RIBONUCLEOTIDE_BINDING						GRYDER_PAX3FOXO1_ENHANCERS_IN_TADS								DACOSTA_UV_RESPONSE_VIA_ERCC3_DN
7327	UBE2G2	ubiquitin-conjugating enzyme E2G 2	GO_ENZYME_BINDING	GO_ADENYL_NUCLEOTIDE_BINDING	GO_RIBONUCLEOTIDE_BINDING						GRYDER_PAX3FOXO1_ENHANCERS_IN_TADS
5894	RAF1	v-raf-1 murine leukemia viral oncogene homolog 1	GO_ENZYME_BINDING	GO_ADENYL_NUCLEOTIDE_BINDING	GO_RIBONUCLEOTIDE_BINDING												YOSHIMURA_MAPK8_TARGETS_UP	GO_KINASE_ACTIVITY				GO_TRANSFERASE_ACTIVITY_TRANSFERRING_PHOSPHORUS_CONTAINING_GROUPS
9578	CDC42BPB	CDC42 binding protein kinase beta (DMPK-like)	GO_ENZYME_BINDING	GO_ADENYL_NUCLEOTIDE_BINDING	GO_RIBONUCLEOTIDE_BINDING													GO_KINASE_ACTIVITY			DODD_NASOPHARYNGEAL_CARCINOMA_UP	GO_TRANSFERASE_ACTIVITY_TRANSFERRING_PHOSPHORUS_CONTAINING_GROUPS
93627	TBCK	TBC1 domain containing kinase	GO_ENZYME_BINDING	GO_ADENYL_NUCLEOTIDE_BINDING	GO_RIBONUCLEOTIDE_BINDING													GO_KINASE_ACTIVITY				GO_TRANSFERASE_ACTIVITY_TRANSFERRING_PHOSPHORUS_CONTAINING_GROUPS
5095	PCCA	propionyl CoA carboxylase, alpha polypeptide	GO_ENZYME_BINDING	GO_ADENYL_NUCLEOTIDE_BINDING	GO_RIBONUCLEOTIDE_BINDING														DACOSTA_UV_RESPONSE_VIA_ERCC3_DN
10277	UBE4B	ubiquitination factor E4B	GO_ENZYME_BINDING	GO_ADENYL_NUCLEOTIDE_BINDING	GO_RIBONUCLEOTIDE_BINDING
6853	SYN1	synapsin I	GO_ENZYME_BINDING	GO_ADENYL_NUCLEOTIDE_BINDING	GO_RIBONUCLEOTIDE_BINDING
2033	EP300	E1A binding protein p300	GO_ENZYME_BINDING			GO_MACROMOLECULAR_COMPLEX_BINDING	BLALOCK_ALZHEIMERS_DISEASE_UP		GO_SEQUENCE_SPECIFIC_DNA_BINDING				GO_RECEPTOR_BINDING							GO_REGULATORY_REGION_NUCLEIC_ACID_BINDING
9759	HDAC4	histone deacetylase 4	GO_ENZYME_BINDING			GO_MACROMOLECULAR_COMPLEX_BINDING	BLALOCK_ALZHEIMERS_DISEASE_UP		GO_SEQUENCE_SPECIFIC_DNA_BINDING										DACOSTA_UV_RESPONSE_VIA_ERCC3_DN	GO_REGULATORY_REGION_NUCLEIC_ACID_BINDING
5829	PXN	paxillin	GO_ENZYME_BINDING			GO_MACROMOLECULAR_COMPLEX_BINDING	BLALOCK_ALZHEIMERS_DISEASE_UP						GO_RECEPTOR_BINDING								DODD_NASOPHARYNGEAL_CARCINOMA_UP
4281	MID1	midline 1 (Opitz/BBB syndrome)	GO_ENZYME_BINDING			GO_MACROMOLECULAR_COMPLEX_BINDING	BLALOCK_ALZHEIMERS_DISEASE_UP							BENPORATH_EED_TARGETS		BENPORATH_SUZ12_TARGETS			DACOSTA_UV_RESPONSE_VIA_ERCC3_DN
8165	AKAP1	A kinase (PRKA) anchor protein 1	GO_ENZYME_BINDING			GO_MACROMOLECULAR_COMPLEX_BINDING	BLALOCK_ALZHEIMERS_DISEASE_UP										YOSHIMURA_MAPK8_TARGETS_UP
11078	TRIOBP	TRIO and F-actin binding protein	GO_ENZYME_BINDING			GO_MACROMOLECULAR_COMPLEX_BINDING	BLALOCK_ALZHEIMERS_DISEASE_UP
4088	SMAD3	SMAD family member 3	GO_ENZYME_BINDING			GO_MACROMOLECULAR_COMPLEX_BINDING			GO_SEQUENCE_SPECIFIC_DNA_BINDING				GO_RECEPTOR_BINDING		PEREZ_TP53_TARGETS				DACOSTA_UV_RESPONSE_VIA_ERCC3_DN	GO_REGULATORY_REGION_NUCLEIC_ACID_BINDING
6777	STAT5B	signal transducer and activator of transcription 5B	GO_ENZYME_BINDING			GO_MACROMOLECULAR_COMPLEX_BINDING			GO_SEQUENCE_SPECIFIC_DNA_BINDING				GO_RECEPTOR_BINDING				YOSHIMURA_MAPK8_TARGETS_UP	GO_KINASE_ACTIVITY		GO_REGULATORY_REGION_NUCLEIC_ACID_BINDING		GO_TRANSFERASE_ACTIVITY_TRANSFERRING_PHOSPHORUS_CONTAINING_GROUPS
6256	RXRA	retinoid X receptor, alpha	GO_ENZYME_BINDING			GO_MACROMOLECULAR_COMPLEX_BINDING			GO_SEQUENCE_SPECIFIC_DNA_BINDING				GO_RECEPTOR_BINDING							GO_REGULATORY_REGION_NUCLEIC_ACID_BINDING
57521	RPTOR	regulatory associated protein of MTOR, complex 1	GO_ENZYME_BINDING			GO_MACROMOLECULAR_COMPLEX_BINDING			GO_SEQUENCE_SPECIFIC_DNA_BINDING											GO_REGULATORY_REGION_NUCLEIC_ACID_BINDING
7068	THRB	thyroid hormone receptor, beta (erythroblastic leukemia viral (v-erb-a) oncogene homolog 2, avian)	GO_ENZYME_BINDING			GO_MACROMOLECULAR_COMPLEX_BINDING			GO_SEQUENCE_SPECIFIC_DNA_BINDING												DODD_NASOPHARYNGEAL_CARCINOMA_UP
1742	DLG4	discs, large homolog 4 (Drosophila)	GO_ENZYME_BINDING			GO_MACROMOLECULAR_COMPLEX_BINDING							GO_RECEPTOR_BINDING					GO_KINASE_ACTIVITY				GO_TRANSFERASE_ACTIVITY_TRANSFERRING_PHOSPHORUS_CONTAINING_GROUPS
2339	FNTA	farnesyltransferase, CAAX box, alpha	GO_ENZYME_BINDING			GO_MACROMOLECULAR_COMPLEX_BINDING							GO_RECEPTOR_BINDING
4035	LRP1	low density lipoprotein receptor-related protein 1	GO_ENZYME_BINDING			GO_MACROMOLECULAR_COMPLEX_BINDING							GO_RECEPTOR_BINDING
54828	BCAS3	breast carcinoma amplified sequence 3	GO_ENZYME_BINDING			GO_MACROMOLECULAR_COMPLEX_BINDING							GO_RECEPTOR_BINDING
79778	MICALL2	MICAL-like 2	GO_ENZYME_BINDING			GO_MACROMOLECULAR_COMPLEX_BINDING									PEREZ_TP53_TARGETS
56852	RAD18	RAD18 homolog (S. cerevisiae)	GO_ENZYME_BINDING			GO_MACROMOLECULAR_COMPLEX_BINDING											YOSHIMURA_MAPK8_TARGETS_UP
5520	PPP2R2A	protein phosphatase 2, regulatory subunit B, alpha	GO_ENZYME_BINDING			GO_MACROMOLECULAR_COMPLEX_BINDING													DACOSTA_UV_RESPONSE_VIA_ERCC3_DN
84557	MAP1LC3A	microtubule-associated protein 1 light chain 3 alpha	GO_ENZYME_BINDING			GO_MACROMOLECULAR_COMPLEX_BINDING															DODD_NASOPHARYNGEAL_CARCINOMA_UP
29127	RACGAP1	Rac GTPase activating protein 1	GO_ENZYME_BINDING			GO_MACROMOLECULAR_COMPLEX_BINDING
161	AP2A2	adaptor-related protein complex 2, alpha 2 subunit	GO_ENZYME_BINDING			GO_MACROMOLECULAR_COMPLEX_BINDING
84687	PPP1R9B	protein phosphatase 1, regulatory subunit 9B	GO_ENZYME_BINDING			GO_MACROMOLECULAR_COMPLEX_BINDING
9978	RBX1	ring-box 1, E3 ubiquitin protein ligase	GO_ENZYME_BINDING			GO_MACROMOLECULAR_COMPLEX_BINDING
10951	CBX1	chromobox homolog 1	GO_ENZYME_BINDING			GO_MACROMOLECULAR_COMPLEX_BINDING
10723	SLC12A7	solute carrier family 12 (potassium/chloride transporters), member 7	GO_ENZYME_BINDING				BLALOCK_ALZHEIMERS_DISEASE_UP	MEISSNER_BRAIN_HCP_WITH_H3K4ME3_AND_H3K27ME3		MARTENS_TRETINOIN_RESPONSE_UP
9612	NCOR2	nuclear receptor corepressor 2	GO_ENZYME_BINDING				BLALOCK_ALZHEIMERS_DISEASE_UP				GRYDER_PAX3FOXO1_ENHANCERS_IN_TADS		GO_RECEPTOR_BINDING						DACOSTA_UV_RESPONSE_VIA_ERCC3_DN
56288	PARD3	par-3 partitioning defective 3 homolog (C. elegans)	GO_ENZYME_BINDING				BLALOCK_ALZHEIMERS_DISEASE_UP				GRYDER_PAX3FOXO1_ENHANCERS_IN_TADS			BENPORATH_EED_TARGETS		BENPORATH_SUZ12_TARGETS			DACOSTA_UV_RESPONSE_VIA_ERCC3_DN
162	AP1B1	adaptor-related protein complex 1, beta 1 subunit	GO_ENZYME_BINDING				BLALOCK_ALZHEIMERS_DISEASE_UP				GRYDER_PAX3FOXO1_ENHANCERS_IN_TADS
8738	CRADD	CASP2 and RIPK1 domain containing adaptor with death domain	GO_ENZYME_BINDING				BLALOCK_ALZHEIMERS_DISEASE_UP												DACOSTA_UV_RESPONSE_VIA_ERCC3_DN
4155	MBP	myelin basic protein	GO_ENZYME_BINDING				BLALOCK_ALZHEIMERS_DISEASE_UP														DODD_NASOPHARYNGEAL_CARCINOMA_UP
1191	CLU	clusterin	GO_ENZYME_BINDING				BLALOCK_ALZHEIMERS_DISEASE_UP														DODD_NASOPHARYNGEAL_CARCINOMA_UP
7454	WAS	Wiskott-Aldrich syndrome (eczema-thrombocytopenia)	GO_ENZYME_BINDING				BLALOCK_ALZHEIMERS_DISEASE_UP
23580	CDC42EP4	CDC42 effector protein (Rho GTPase binding) 4	GO_ENZYME_BINDING				BLALOCK_ALZHEIMERS_DISEASE_UP
10425	ARIH2	ariadne homolog 2 (Drosophila)	GO_ENZYME_BINDING				BLALOCK_ALZHEIMERS_DISEASE_UP
55841	WWC3	WWC family member 3	GO_ENZYME_BINDING				BLALOCK_ALZHEIMERS_DISEASE_UP
3916	LAMP1	lysosomal-associated membrane protein 1	GO_ENZYME_BINDING				BLALOCK_ALZHEIMERS_DISEASE_UP
55559	HAUS7	HAUS augmin-like complex, subunit 7	GO_ENZYME_BINDING				BLALOCK_ALZHEIMERS_DISEASE_UP
3090	HIC1	hypermethylated in cancer 1	GO_ENZYME_BINDING					MEISSNER_BRAIN_HCP_WITH_H3K4ME3_AND_H3K27ME3	GO_SEQUENCE_SPECIFIC_DNA_BINDING	MARTENS_TRETINOIN_RESPONSE_UP		BENPORATH_ES_WITH_H3K27ME3		BENPORATH_EED_TARGETS	PEREZ_TP53_TARGETS
6496	SIX3	SIX homeobox 3	GO_ENZYME_BINDING					MEISSNER_BRAIN_HCP_WITH_H3K4ME3_AND_H3K27ME3	GO_SEQUENCE_SPECIFIC_DNA_BINDING			BENPORATH_ES_WITH_H3K27ME3		BENPORATH_EED_TARGETS		BENPORATH_SUZ12_TARGETS				GO_REGULATORY_REGION_NUCLEIC_ACID_BINDING
3756	KCNH1	potassium voltage-gated channel, subfamily H (eag-related), member 1	GO_ENZYME_BINDING					MEISSNER_BRAIN_HCP_WITH_H3K4ME3_AND_H3K27ME3				BENPORATH_ES_WITH_H3K27ME3		BENPORATH_EED_TARGETS		BENPORATH_SUZ12_TARGETS		GO_KINASE_ACTIVITY				GO_TRANSFERASE_ACTIVITY_TRANSFERRING_PHOSPHORUS_CONTAINING_GROUPS
7376	NR1H2	nuclear receptor subfamily 1, group H, member 2	GO_ENZYME_BINDING						GO_SEQUENCE_SPECIFIC_DNA_BINDING				GO_RECEPTOR_BINDING							GO_REGULATORY_REGION_NUCLEIC_ACID_BINDING
168002	DACT2	dapper, antagonist of beta-catenin, homolog 2 (Xenopus laevis)	GO_ENZYME_BINDING							MARTENS_TRETINOIN_RESPONSE_UP							YOSHIMURA_MAPK8_TARGETS_UP
440503	PLIN5	perilipin 5	GO_ENZYME_BINDING							MARTENS_TRETINOIN_RESPONSE_UP
23677	SH3BP4	SH3-domain binding protein 4	GO_ENZYME_BINDING							MARTENS_TRETINOIN_RESPONSE_UP
79444	BIRC7	baculoviral IAP repeat containing 7	GO_ENZYME_BINDING							MARTENS_TRETINOIN_RESPONSE_UP
7345	UCHL1	ubiquitin carboxyl-terminal esterase L1 (ubiquitin thiolesterase)	GO_ENZYME_BINDING								GRYDER_PAX3FOXO1_ENHANCERS_IN_TADS		GO_RECEPTOR_BINDING				YOSHIMURA_MAPK8_TARGETS_UP
54880	BCOR	BCL6 corepressor	GO_ENZYME_BINDING								GRYDER_PAX3FOXO1_ENHANCERS_IN_TADS				PEREZ_TP53_TARGETS					GO_REGULATORY_REGION_NUCLEIC_ACID_BINDING
54431	DNAJC10	DnaJ (Hsp40) homolog, subfamily C, member 10	GO_ENZYME_BINDING								GRYDER_PAX3FOXO1_ENHANCERS_IN_TADS
79706	PRKRIP1	PRKR interacting protein 1 (IL11 inducible)	GO_ENZYME_BINDING								GRYDER_PAX3FOXO1_ENHANCERS_IN_TADS
143	PARP4	poly (ADP-ribose) polymerase family, member 4	GO_ENZYME_BINDING								GRYDER_PAX3FOXO1_ENHANCERS_IN_TADS
6522	SLC4A2	solute carrier family 4, anion exchanger, member 2 (erythrocyte membrane protein band 3-like 1)	GO_ENZYME_BINDING								GRYDER_PAX3FOXO1_ENHANCERS_IN_TADS
3784	KCNQ1	potassium voltage-gated channel, KQT-like subfamily, member 1	GO_ENZYME_BINDING									BENPORATH_ES_WITH_H3K27ME3		BENPORATH_EED_TARGETS	PEREZ_TP53_TARGETS						DODD_NASOPHARYNGEAL_CARCINOMA_UP
63916	ELMO2	engulfment and cell motility 2	GO_ENZYME_BINDING										GO_RECEPTOR_BINDING		PEREZ_TP53_TARGETS
5329	PLAUR	plasminogen activator, urokinase receptor	GO_ENZYME_BINDING										GO_RECEPTOR_BINDING				YOSHIMURA_MAPK8_TARGETS_UP		DACOSTA_UV_RESPONSE_VIA_ERCC3_DN
338	APOB	apolipoprotein B (including Ag(x) antigen)	GO_ENZYME_BINDING										GO_RECEPTOR_BINDING				YOSHIMURA_MAPK8_TARGETS_UP
6879	TAF7	TAF7 RNA polymerase II, TATA box binding protein (TBP)-associated factor, 55kDa	GO_ENZYME_BINDING										GO_RECEPTOR_BINDING							GO_REGULATORY_REGION_NUCLEIC_ACID_BINDING
7533	YWHAH	tyrosine 3-monooxygenase/tryptophan 5-monooxygenase activation protein, eta polypeptide	GO_ENZYME_BINDING										GO_RECEPTOR_BINDING
1855	DVL1	dishevelled, dsh homolog 1 (Drosophila)	GO_ENZYME_BINDING										GO_RECEPTOR_BINDING
286	ANK1	ankyrin 1, erythrocytic	GO_ENZYME_BINDING												PEREZ_TP53_TARGETS
26256	CABYR	calcium binding tyrosine-(Y)-phosphorylation regulated	GO_ENZYME_BINDING												PEREZ_TP53_TARGETS
3482	IGF2R	insulin-like growth factor 2 receptor	GO_ENZYME_BINDING														YOSHIMURA_MAPK8_TARGETS_UP	GO_KINASE_ACTIVITY	DACOSTA_UV_RESPONSE_VIA_ERCC3_DN			GO_TRANSFERASE_ACTIVITY_TRANSFERRING_PHOSPHORUS_CONTAINING_GROUPS
4753	NELL2	NEL-like 2 (chicken)	GO_ENZYME_BINDING														YOSHIMURA_MAPK8_TARGETS_UP
5045	FURIN	furin (paired basic amino acid cleaving enzyme)	GO_ENZYME_BINDING														YOSHIMURA_MAPK8_TARGETS_UP
7852	CXCR4	chemokine (C-X-C motif) receptor 4	GO_ENZYME_BINDING														YOSHIMURA_MAPK8_TARGETS_UP
8831	SYNGAP1	synaptic Ras GTPase activating protein 1	GO_ENZYME_BINDING														YOSHIMURA_MAPK8_TARGETS_UP
28951	TRIB2	tribbles homolog 2 (Drosophila)	GO_ENZYME_BINDING															GO_KINASE_ACTIVITY				GO_TRANSFERASE_ACTIVITY_TRANSFERRING_PHOSPHORUS_CONTAINING_GROUPS
5903	RANBP2	RAN binding protein 2	GO_ENZYME_BINDING																DACOSTA_UV_RESPONSE_VIA_ERCC3_DN
25771	TBC1D22A	TBC1 domain family, member 22A	GO_ENZYME_BINDING																		DODD_NASOPHARYNGEAL_CARCINOMA_UP
5275	SERPINB13	serpin peptidase inhibitor, clade B (ovalbumin), member 13	GO_ENZYME_BINDING																		DODD_NASOPHARYNGEAL_CARCINOMA_UP
5269	SERPINB6	serpin peptidase inhibitor, clade B (ovalbumin), member 6	GO_ENZYME_BINDING																		DODD_NASOPHARYNGEAL_CARCINOMA_UP
2997	GYS1	glycogen synthase 1 (muscle)	GO_ENZYME_BINDING																			GO_TRANSFERASE_ACTIVITY_TRANSFERRING_PHOSPHORUS_CONTAINING_GROUPS
6711	SPTBN1	spectrin, beta, non-erythrocytic 1	GO_ENZYME_BINDING
9901	SRGAP3	SLIT-ROBO Rho GTPase activating protein 3	GO_ENZYME_BINDING
3987	LIMS1	LIM and senescent cell antigen-like domains 1	GO_ENZYME_BINDING
6262	RYR2	ryanodine receptor 2 (cardiac)	GO_ENZYME_BINDING
6478	SIAH2	seven in absentia homolog 2 (Drosophila)	GO_ENZYME_BINDING
3208	HPCA	hippocalcin	GO_ENZYME_BINDING
25782	RAB3GAP2	RAB3 GTPase activating protein subunit 2 (non-catalytic)	GO_ENZYME_BINDING
25855	BRMS1	breast cancer metastasis suppressor 1	GO_ENZYME_BINDING
23061	TBC1D9B	TBC1 domain family, member 9B (with GRAM domain)	GO_ENZYME_BINDING
4943	TBC1D25	TBC1 domain family, member 25	GO_ENZYME_BINDING
9079	LDB2	LIM domain binding 2	GO_ENZYME_BINDING
7336	UBE2V2	ubiquitin-conjugating enzyme E2 variant 2	GO_ENZYME_BINDING
23299	BICD2	bicaudal D homolog 2 (Drosophila)	GO_ENZYME_BINDING
26047	CNTNAP2	contactin associated protein-like 2	GO_ENZYME_BINDING
144108	SPTY2D1	SPT2, Suppressor of Ty, domain containing 1 (S. cerevisiae)	GO_ENZYME_BINDING
1844	DUSP2	dual specificity phosphatase 2	GO_ENZYME_BINDING
9271	PIWIL1	piwi-like 1 (Drosophila)	GO_ENZYME_BINDING
127544	RNF19B	ring finger protein 19B	GO_ENZYME_BINDING
3728	JUP	junction plakoglobin	GO_ENZYME_BINDING
54659	UGT1A3	UDP glucuronosyltransferase 1 family, polypeptide A3	GO_ENZYME_BINDING
115019	SLC26A9	solute carrier family 26, member 9	GO_ENZYME_BINDING
51479	ANKFY1	ankyrin repeat and FYVE domain containing 1	GO_ENZYME_BINDING
55208	DCUN1D2	DCN1, defective in cullin neddylation 1, domain containing 2 (S. cerevisiae)	GO_ENZYME_BINDING
83547	RILP	Rab interacting lysosomal protein	GO_ENZYME_BINDING
23163	GGA3	golgi-associated, gamma adaptin ear containing, ARF binding protein 3	GO_ENZYME_BINDING
3480	IGF1R	insulin-like growth factor 1 receptor		GO_ADENYL_NUCLEOTIDE_BINDING	GO_RIBONUCLEOTIDE_BINDING	GO_MACROMOLECULAR_COMPLEX_BINDING	BLALOCK_ALZHEIMERS_DISEASE_UP						GO_RECEPTOR_BINDING		PEREZ_TP53_TARGETS		YOSHIMURA_MAPK8_TARGETS_UP	GO_KINASE_ACTIVITY	DACOSTA_UV_RESPONSE_VIA_ERCC3_DN			GO_TRANSFERASE_ACTIVITY_TRANSFERRING_PHOSPHORUS_CONTAINING_GROUPS
780	DDR1	discoidin domain receptor tyrosine kinase 1		GO_ADENYL_NUCLEOTIDE_BINDING	GO_RIBONUCLEOTIDE_BINDING	GO_MACROMOLECULAR_COMPLEX_BINDING	BLALOCK_ALZHEIMERS_DISEASE_UP										YOSHIMURA_MAPK8_TARGETS_UP	GO_KINASE_ACTIVITY				GO_TRANSFERASE_ACTIVITY_TRANSFERRING_PHOSPHORUS_CONTAINING_GROUPS
2260	FGFR1	fibroblast growth factor receptor 1		GO_ADENYL_NUCLEOTIDE_BINDING	GO_RIBONUCLEOTIDE_BINDING	GO_MACROMOLECULAR_COMPLEX_BINDING	BLALOCK_ALZHEIMERS_DISEASE_UP											GO_KINASE_ACTIVITY				GO_TRANSFERASE_ACTIVITY_TRANSFERRING_PHOSPHORUS_CONTAINING_GROUPS
23026	MYO16	myosin XVI		GO_ADENYL_NUCLEOTIDE_BINDING	GO_RIBONUCLEOTIDE_BINDING	GO_MACROMOLECULAR_COMPLEX_BINDING		MEISSNER_BRAIN_HCP_WITH_H3K4ME3_AND_H3K27ME3
54454	ATAD2B	ATPase family, AAA domain containing 2B		GO_ADENYL_NUCLEOTIDE_BINDING	GO_RIBONUCLEOTIDE_BINDING	GO_MACROMOLECULAR_COMPLEX_BINDING					GRYDER_PAX3FOXO1_ENHANCERS_IN_TADS								DACOSTA_UV_RESPONSE_VIA_ERCC3_DN
79784	MYH14	myosin, heavy chain 14, non-muscle		GO_ADENYL_NUCLEOTIDE_BINDING	GO_RIBONUCLEOTIDE_BINDING	GO_MACROMOLECULAR_COMPLEX_BINDING					GRYDER_PAX3FOXO1_ENHANCERS_IN_TADS										DODD_NASOPHARYNGEAL_CARCINOMA_UP
26153	KIF26A	kinesin family member 26A		GO_ADENYL_NUCLEOTIDE_BINDING	GO_RIBONUCLEOTIDE_BINDING	GO_MACROMOLECULAR_COMPLEX_BINDING									PEREZ_TP53_TARGETS
9031	BAZ1B	bromodomain adjacent to zinc finger domain, 1B		GO_ADENYL_NUCLEOTIDE_BINDING	GO_RIBONUCLEOTIDE_BINDING	GO_MACROMOLECULAR_COMPLEX_BINDING												GO_KINASE_ACTIVITY	DACOSTA_UV_RESPONSE_VIA_ERCC3_DN			GO_TRANSFERASE_ACTIVITY_TRANSFERRING_PHOSPHORUS_CONTAINING_GROUPS
4629	MYH11	myosin, heavy chain 11, smooth muscle		GO_ADENYL_NUCLEOTIDE_BINDING	GO_RIBONUCLEOTIDE_BINDING	GO_MACROMOLECULAR_COMPLEX_BINDING															DODD_NASOPHARYNGEAL_CARCINOMA_UP
84056	KATNAL1	katanin p60 subunit A-like 1		GO_ADENYL_NUCLEOTIDE_BINDING	GO_RIBONUCLEOTIDE_BINDING	GO_MACROMOLECULAR_COMPLEX_BINDING
3834	KIF25	kinesin family member 25		GO_ADENYL_NUCLEOTIDE_BINDING	GO_RIBONUCLEOTIDE_BINDING	GO_MACROMOLECULAR_COMPLEX_BINDING
3707	ITPKB	inositol-trisphosphate 3-kinase B		GO_ADENYL_NUCLEOTIDE_BINDING	GO_RIBONUCLEOTIDE_BINDING		BLALOCK_ALZHEIMERS_DISEASE_UP	MEISSNER_BRAIN_HCP_WITH_H3K4ME3_AND_H3K27ME3			GRYDER_PAX3FOXO1_ENHANCERS_IN_TADS				PEREZ_TP53_TARGETS	BENPORATH_SUZ12_TARGETS	YOSHIMURA_MAPK8_TARGETS_UP	GO_KINASE_ACTIVITY				GO_TRANSFERASE_ACTIVITY_TRANSFERRING_PHOSPHORUS_CONTAINING_GROUPS
89797	NAV2	neuron navigator 2		GO_ADENYL_NUCLEOTIDE_BINDING	GO_RIBONUCLEOTIDE_BINDING		BLALOCK_ALZHEIMERS_DISEASE_UP				GRYDER_PAX3FOXO1_ENHANCERS_IN_TADS	BENPORATH_ES_WITH_H3K27ME3		BENPORATH_EED_TARGETS		BENPORATH_SUZ12_TARGETS
55589	BMP2K	BMP2 inducible kinase		GO_ADENYL_NUCLEOTIDE_BINDING	GO_RIBONUCLEOTIDE_BINDING		BLALOCK_ALZHEIMERS_DISEASE_UP											GO_KINASE_ACTIVITY	DACOSTA_UV_RESPONSE_VIA_ERCC3_DN			GO_TRANSFERASE_ACTIVITY_TRANSFERRING_PHOSPHORUS_CONTAINING_GROUPS
6793	STK10	serine/threonine kinase 10		GO_ADENYL_NUCLEOTIDE_BINDING	GO_RIBONUCLEOTIDE_BINDING		BLALOCK_ALZHEIMERS_DISEASE_UP											GO_KINASE_ACTIVITY	DACOSTA_UV_RESPONSE_VIA_ERCC3_DN			GO_TRANSFERASE_ACTIVITY_TRANSFERRING_PHOSPHORUS_CONTAINING_GROUPS
54861	SNRK	SNF related kinase		GO_ADENYL_NUCLEOTIDE_BINDING	GO_RIBONUCLEOTIDE_BINDING		BLALOCK_ALZHEIMERS_DISEASE_UP											GO_KINASE_ACTIVITY			DODD_NASOPHARYNGEAL_CARCINOMA_UP	GO_TRANSFERASE_ACTIVITY_TRANSFERRING_PHOSPHORUS_CONTAINING_GROUPS
65220	NADK	NAD kinase		GO_ADENYL_NUCLEOTIDE_BINDING	GO_RIBONUCLEOTIDE_BINDING		BLALOCK_ALZHEIMERS_DISEASE_UP											GO_KINASE_ACTIVITY			DODD_NASOPHARYNGEAL_CARCINOMA_UP	GO_TRANSFERASE_ACTIVITY_TRANSFERRING_PHOSPHORUS_CONTAINING_GROUPS
6195	RPS6KA1	ribosomal protein S6 kinase, 90kDa, polypeptide 1		GO_ADENYL_NUCLEOTIDE_BINDING	GO_RIBONUCLEOTIDE_BINDING		BLALOCK_ALZHEIMERS_DISEASE_UP											GO_KINASE_ACTIVITY				GO_TRANSFERASE_ACTIVITY_TRANSFERRING_PHOSPHORUS_CONTAINING_GROUPS
23012	STK38L	serine/threonine kinase 38 like		GO_ADENYL_NUCLEOTIDE_BINDING	GO_RIBONUCLEOTIDE_BINDING		BLALOCK_ALZHEIMERS_DISEASE_UP											GO_KINASE_ACTIVITY				GO_TRANSFERASE_ACTIVITY_TRANSFERRING_PHOSPHORUS_CONTAINING_GROUPS
25865	PRKD2	protein kinase D2		GO_ADENYL_NUCLEOTIDE_BINDING	GO_RIBONUCLEOTIDE_BINDING		BLALOCK_ALZHEIMERS_DISEASE_UP											GO_KINASE_ACTIVITY				GO_TRANSFERASE_ACTIVITY_TRANSFERRING_PHOSPHORUS_CONTAINING_GROUPS
55930	MYO5C	myosin VC		GO_ADENYL_NUCLEOTIDE_BINDING	GO_RIBONUCLEOTIDE_BINDING		BLALOCK_ALZHEIMERS_DISEASE_UP
2729	GCLC	glutamate-cysteine ligase, catalytic subunit		GO_ADENYL_NUCLEOTIDE_BINDING	GO_RIBONUCLEOTIDE_BINDING		BLALOCK_ALZHEIMERS_DISEASE_UP
5091	PC	pyruvate carboxylase		GO_ADENYL_NUCLEOTIDE_BINDING	GO_RIBONUCLEOTIDE_BINDING		BLALOCK_ALZHEIMERS_DISEASE_UP
861	RUNX1	runt-related transcription factor 1		GO_ADENYL_NUCLEOTIDE_BINDING	GO_RIBONUCLEOTIDE_BINDING			MEISSNER_BRAIN_HCP_WITH_H3K4ME3_AND_H3K27ME3	GO_SEQUENCE_SPECIFIC_DNA_BINDING		GRYDER_PAX3FOXO1_ENHANCERS_IN_TADS								DACOSTA_UV_RESPONSE_VIA_ERCC3_DN	GO_REGULATORY_REGION_NUCLEIC_ACID_BINDING	DODD_NASOPHARYNGEAL_CARCINOMA_UP
5026	P2RX5	purinergic receptor P2X, ligand-gated ion channel, 5		GO_ADENYL_NUCLEOTIDE_BINDING	GO_RIBONUCLEOTIDE_BINDING			MEISSNER_BRAIN_HCP_WITH_H3K4ME3_AND_H3K27ME3				BENPORATH_ES_WITH_H3K27ME3		BENPORATH_EED_TARGETS
5028	P2RY1	purinergic receptor P2Y, G-protein coupled, 1		GO_ADENYL_NUCLEOTIDE_BINDING	GO_RIBONUCLEOTIDE_BINDING			MEISSNER_BRAIN_HCP_WITH_H3K4ME3_AND_H3K27ME3					GO_RECEPTOR_BINDING
5141	PDE4A	phosphodiesterase 4A, cAMP-specific		GO_ADENYL_NUCLEOTIDE_BINDING	GO_RIBONUCLEOTIDE_BINDING			MEISSNER_BRAIN_HCP_WITH_H3K4ME3_AND_H3K27ME3									YOSHIMURA_MAPK8_TARGETS_UP
79705	LRRK1	leucine-rich repeat kinase 1		GO_ADENYL_NUCLEOTIDE_BINDING	GO_RIBONUCLEOTIDE_BINDING			MEISSNER_BRAIN_HCP_WITH_H3K4ME3_AND_H3K27ME3										GO_KINASE_ACTIVITY				GO_TRANSFERASE_ACTIVITY_TRANSFERRING_PHOSPHORUS_CONTAINING_GROUPS
55224	ETNK2	ethanolamine kinase 2		GO_ADENYL_NUCLEOTIDE_BINDING	GO_RIBONUCLEOTIDE_BINDING			MEISSNER_BRAIN_HCP_WITH_H3K4ME3_AND_H3K27ME3										GO_KINASE_ACTIVITY				GO_TRANSFERASE_ACTIVITY_TRANSFERRING_PHOSPHORUS_CONTAINING_GROUPS
864	RUNX3	runt-related transcription factor 3		GO_ADENYL_NUCLEOTIDE_BINDING	GO_RIBONUCLEOTIDE_BINDING				GO_SEQUENCE_SPECIFIC_DNA_BINDING											GO_REGULATORY_REGION_NUCLEIC_ACID_BINDING
2264	FGFR4	fibroblast growth factor receptor 4		GO_ADENYL_NUCLEOTIDE_BINDING	GO_RIBONUCLEOTIDE_BINDING					MARTENS_TRETINOIN_RESPONSE_UP	GRYDER_PAX3FOXO1_ENHANCERS_IN_TADS						YOSHIMURA_MAPK8_TARGETS_UP	GO_KINASE_ACTIVITY				GO_TRANSFERASE_ACTIVITY_TRANSFERRING_PHOSPHORUS_CONTAINING_GROUPS
495	ATP4A	ATPase, H+/K+ exchanging, alpha polypeptide		GO_ADENYL_NUCLEOTIDE_BINDING	GO_RIBONUCLEOTIDE_BINDING					MARTENS_TRETINOIN_RESPONSE_UP							YOSHIMURA_MAPK8_TARGETS_UP
84254	CAMKK1	calcium/calmodulin-dependent protein kinase kinase 1, alpha		GO_ADENYL_NUCLEOTIDE_BINDING	GO_RIBONUCLEOTIDE_BINDING					MARTENS_TRETINOIN_RESPONSE_UP								GO_KINASE_ACTIVITY			DODD_NASOPHARYNGEAL_CARCINOMA_UP	GO_TRANSFERASE_ACTIVITY_TRANSFERRING_PHOSPHORUS_CONTAINING_GROUPS
56975	FAM20C	family with sequence similarity 20, member C		GO_ADENYL_NUCLEOTIDE_BINDING	GO_RIBONUCLEOTIDE_BINDING					MARTENS_TRETINOIN_RESPONSE_UP								GO_KINASE_ACTIVITY				GO_TRANSFERASE_ACTIVITY_TRANSFERRING_PHOSPHORUS_CONTAINING_GROUPS
255239	ANKK1	ankyrin repeat and kinase domain containing 1		GO_ADENYL_NUCLEOTIDE_BINDING	GO_RIBONUCLEOTIDE_BINDING					MARTENS_TRETINOIN_RESPONSE_UP								GO_KINASE_ACTIVITY				GO_TRANSFERASE_ACTIVITY_TRANSFERRING_PHOSPHORUS_CONTAINING_GROUPS
3101	HK3	hexokinase 3 (white cell)		GO_ADENYL_NUCLEOTIDE_BINDING	GO_RIBONUCLEOTIDE_BINDING					MARTENS_TRETINOIN_RESPONSE_UP								GO_KINASE_ACTIVITY				GO_TRANSFERASE_ACTIVITY_TRANSFERRING_PHOSPHORUS_CONTAINING_GROUPS
1184	CLCN5	chloride channel 5		GO_ADENYL_NUCLEOTIDE_BINDING	GO_RIBONUCLEOTIDE_BINDING						GRYDER_PAX3FOXO1_ENHANCERS_IN_TADS	BENPORATH_ES_WITH_H3K27ME3		BENPORATH_EED_TARGETS		BENPORATH_SUZ12_TARGETS
7465	WEE1	WEE1 homolog (S. pombe)		GO_ADENYL_NUCLEOTIDE_BINDING	GO_RIBONUCLEOTIDE_BINDING						GRYDER_PAX3FOXO1_ENHANCERS_IN_TADS				PEREZ_TP53_TARGETS		YOSHIMURA_MAPK8_TARGETS_UP	GO_KINASE_ACTIVITY				GO_TRANSFERASE_ACTIVITY_TRANSFERRING_PHOSPHORUS_CONTAINING_GROUPS
55500	ETNK1	ethanolamine kinase 1		GO_ADENYL_NUCLEOTIDE_BINDING	GO_RIBONUCLEOTIDE_BINDING						GRYDER_PAX3FOXO1_ENHANCERS_IN_TADS				PEREZ_TP53_TARGETS			GO_KINASE_ACTIVITY				GO_TRANSFERASE_ACTIVITY_TRANSFERRING_PHOSPHORUS_CONTAINING_GROUPS
5889	RAD51C	RAD51 homolog C (S. cerevisiae)		GO_ADENYL_NUCLEOTIDE_BINDING	GO_RIBONUCLEOTIDE_BINDING						GRYDER_PAX3FOXO1_ENHANCERS_IN_TADS								DACOSTA_UV_RESPONSE_VIA_ERCC3_DN
2043	EPHA4	EPH receptor A4		GO_ADENYL_NUCLEOTIDE_BINDING	GO_RIBONUCLEOTIDE_BINDING							BENPORATH_ES_WITH_H3K27ME3	GO_RECEPTOR_BINDING			BENPORATH_SUZ12_TARGETS		GO_KINASE_ACTIVITY	DACOSTA_UV_RESPONSE_VIA_ERCC3_DN			GO_TRANSFERASE_ACTIVITY_TRANSFERRING_PHOSPHORUS_CONTAINING_GROUPS
660	BMX	BMX non-receptor tyrosine kinase		GO_ADENYL_NUCLEOTIDE_BINDING	GO_RIBONUCLEOTIDE_BINDING							BENPORATH_ES_WITH_H3K27ME3	GO_RECEPTOR_BINDING			BENPORATH_SUZ12_TARGETS		GO_KINASE_ACTIVITY				GO_TRANSFERASE_ACTIVITY_TRANSFERRING_PHOSPHORUS_CONTAINING_GROUPS
27330	RPS6KA6	ribosomal protein S6 kinase, 90kDa, polypeptide 6		GO_ADENYL_NUCLEOTIDE_BINDING	GO_RIBONUCLEOTIDE_BINDING							BENPORATH_ES_WITH_H3K27ME3		BENPORATH_EED_TARGETS		BENPORATH_SUZ12_TARGETS		GO_KINASE_ACTIVITY				GO_TRANSFERASE_ACTIVITY_TRANSFERRING_PHOSPHORUS_CONTAINING_GROUPS
166614	DCLK2	doublecortin-like kinase 2		GO_ADENYL_NUCLEOTIDE_BINDING	GO_RIBONUCLEOTIDE_BINDING							BENPORATH_ES_WITH_H3K27ME3		BENPORATH_EED_TARGETS		BENPORATH_SUZ12_TARGETS		GO_KINASE_ACTIVITY				GO_TRANSFERASE_ACTIVITY_TRANSFERRING_PHOSPHORUS_CONTAINING_GROUPS
506	ATP5B	ATP synthase, H+ transporting, mitochondrial F1 complex, beta polypeptide		GO_ADENYL_NUCLEOTIDE_BINDING	GO_RIBONUCLEOTIDE_BINDING								GO_RECEPTOR_BINDING
79039	DDX54	DEAD (Asp-Glu-Ala-Asp) box polypeptide 54		GO_ADENYL_NUCLEOTIDE_BINDING	GO_RIBONUCLEOTIDE_BINDING								GO_RECEPTOR_BINDING
658	BMPR1B	bone morphogenetic protein receptor, type IB		GO_ADENYL_NUCLEOTIDE_BINDING	GO_RIBONUCLEOTIDE_BINDING									BENPORATH_EED_TARGETS				GO_KINASE_ACTIVITY			DODD_NASOPHARYNGEAL_CARCINOMA_UP	GO_TRANSFERASE_ACTIVITY_TRANSFERRING_PHOSPHORUS_CONTAINING_GROUPS
818	CAMK2G	calcium/calmodulin-dependent protein kinase II gamma		GO_ADENYL_NUCLEOTIDE_BINDING	GO_RIBONUCLEOTIDE_BINDING										PEREZ_TP53_TARGETS		YOSHIMURA_MAPK8_TARGETS_UP	GO_KINASE_ACTIVITY			DODD_NASOPHARYNGEAL_CARCINOMA_UP	GO_TRANSFERASE_ACTIVITY_TRANSFERRING_PHOSPHORUS_CONTAINING_GROUPS
8997	KALRN	kalirin, RhoGEF kinase		GO_ADENYL_NUCLEOTIDE_BINDING	GO_RIBONUCLEOTIDE_BINDING										PEREZ_TP53_TARGETS		YOSHIMURA_MAPK8_TARGETS_UP	GO_KINASE_ACTIVITY			DODD_NASOPHARYNGEAL_CARCINOMA_UP	GO_TRANSFERASE_ACTIVITY_TRANSFERRING_PHOSPHORUS_CONTAINING_GROUPS
84033	OBSCN	obscurin, cytoskeletal calmodulin and titin-interacting RhoGEF		GO_ADENYL_NUCLEOTIDE_BINDING	GO_RIBONUCLEOTIDE_BINDING										PEREZ_TP53_TARGETS			GO_KINASE_ACTIVITY				GO_TRANSFERASE_ACTIVITY_TRANSFERRING_PHOSPHORUS_CONTAINING_GROUPS
154664	ABCA13	ATP-binding cassette, sub-family A (ABC1), member 13		GO_ADENYL_NUCLEOTIDE_BINDING	GO_RIBONUCLEOTIDE_BINDING										PEREZ_TP53_TARGETS						DODD_NASOPHARYNGEAL_CARCINOMA_UP
64222	TOR3A	torsin family 3, member A		GO_ADENYL_NUCLEOTIDE_BINDING	GO_RIBONUCLEOTIDE_BINDING										PEREZ_TP53_TARGETS
5142	PDE4B	phosphodiesterase 4B, cAMP-specific		GO_ADENYL_NUCLEOTIDE_BINDING	GO_RIBONUCLEOTIDE_BINDING												YOSHIMURA_MAPK8_TARGETS_UP
26973	CHORDC1	cysteine and histidine-rich domain (CHORD) containing 1		GO_ADENYL_NUCLEOTIDE_BINDING	GO_RIBONUCLEOTIDE_BINDING												YOSHIMURA_MAPK8_TARGETS_UP
7371	UCK2	uridine-cytidine kinase 2		GO_ADENYL_NUCLEOTIDE_BINDING	GO_RIBONUCLEOTIDE_BINDING													GO_KINASE_ACTIVITY	DACOSTA_UV_RESPONSE_VIA_ERCC3_DN			GO_TRANSFERASE_ACTIVITY_TRANSFERRING_PHOSPHORUS_CONTAINING_GROUPS
5286	PIK3C2A	phosphoinositide-3-kinase, class 2, alpha polypeptide		GO_ADENYL_NUCLEOTIDE_BINDING	GO_RIBONUCLEOTIDE_BINDING													GO_KINASE_ACTIVITY	DACOSTA_UV_RESPONSE_VIA_ERCC3_DN			GO_TRANSFERASE_ACTIVITY_TRANSFERRING_PHOSPHORUS_CONTAINING_GROUPS
282974	STK32C	serine/threonine kinase 32C		GO_ADENYL_NUCLEOTIDE_BINDING	GO_RIBONUCLEOTIDE_BINDING													GO_KINASE_ACTIVITY			DODD_NASOPHARYNGEAL_CARCINOMA_UP	GO_TRANSFERASE_ACTIVITY_TRANSFERRING_PHOSPHORUS_CONTAINING_GROUPS
8491	MAP4K3	mitogen-activated protein kinase kinase kinase kinase 3		GO_ADENYL_NUCLEOTIDE_BINDING	GO_RIBONUCLEOTIDE_BINDING													GO_KINASE_ACTIVITY				GO_TRANSFERASE_ACTIVITY_TRANSFERRING_PHOSPHORUS_CONTAINING_GROUPS
10733	PLK4	polo-like kinase 4		GO_ADENYL_NUCLEOTIDE_BINDING	GO_RIBONUCLEOTIDE_BINDING													GO_KINASE_ACTIVITY				GO_TRANSFERASE_ACTIVITY_TRANSFERRING_PHOSPHORUS_CONTAINING_GROUPS
2050	EPHB4	EPH receptor B4		GO_ADENYL_NUCLEOTIDE_BINDING	GO_RIBONUCLEOTIDE_BINDING													GO_KINASE_ACTIVITY				GO_TRANSFERASE_ACTIVITY_TRANSFERRING_PHOSPHORUS_CONTAINING_GROUPS
23178	PASK	PAS domain containing serine/threonine kinase		GO_ADENYL_NUCLEOTIDE_BINDING	GO_RIBONUCLEOTIDE_BINDING													GO_KINASE_ACTIVITY				GO_TRANSFERASE_ACTIVITY_TRANSFERRING_PHOSPHORUS_CONTAINING_GROUPS
7083	TK1	thymidine kinase 1, soluble		GO_ADENYL_NUCLEOTIDE_BINDING	GO_RIBONUCLEOTIDE_BINDING													GO_KINASE_ACTIVITY				GO_TRANSFERASE_ACTIVITY_TRANSFERRING_PHOSPHORUS_CONTAINING_GROUPS
5290	PIK3CA	phosphoinositide-3-kinase, catalytic, alpha polypeptide		GO_ADENYL_NUCLEOTIDE_BINDING	GO_RIBONUCLEOTIDE_BINDING													GO_KINASE_ACTIVITY				GO_TRANSFERASE_ACTIVITY_TRANSFERRING_PHOSPHORUS_CONTAINING_GROUPS
5602	MAPK10	mitogen-activated protein kinase 10		GO_ADENYL_NUCLEOTIDE_BINDING	GO_RIBONUCLEOTIDE_BINDING													GO_KINASE_ACTIVITY				GO_TRANSFERASE_ACTIVITY_TRANSFERRING_PHOSPHORUS_CONTAINING_GROUPS
80216	ALPK1	alpha-kinase 1		GO_ADENYL_NUCLEOTIDE_BINDING	GO_RIBONUCLEOTIDE_BINDING													GO_KINASE_ACTIVITY				GO_TRANSFERASE_ACTIVITY_TRANSFERRING_PHOSPHORUS_CONTAINING_GROUPS
2986	GUCY2F	guanylate cyclase 2F, retinal		GO_ADENYL_NUCLEOTIDE_BINDING	GO_RIBONUCLEOTIDE_BINDING													GO_KINASE_ACTIVITY				GO_TRANSFERASE_ACTIVITY_TRANSFERRING_PHOSPHORUS_CONTAINING_GROUPS
10595	ERN2	endoplasmic reticulum to nucleus signaling 2		GO_ADENYL_NUCLEOTIDE_BINDING	GO_RIBONUCLEOTIDE_BINDING													GO_KINASE_ACTIVITY				GO_TRANSFERASE_ACTIVITY_TRANSFERRING_PHOSPHORUS_CONTAINING_GROUPS
90956	ADCK2	aarF domain containing kinase 2		GO_ADENYL_NUCLEOTIDE_BINDING	GO_RIBONUCLEOTIDE_BINDING													GO_KINASE_ACTIVITY				GO_TRANSFERASE_ACTIVITY_TRANSFERRING_PHOSPHORUS_CONTAINING_GROUPS
9060	PAPSS2	3'-phosphoadenosine 5'-phosphosulfate synthase 2		GO_ADENYL_NUCLEOTIDE_BINDING	GO_RIBONUCLEOTIDE_BINDING													GO_KINASE_ACTIVITY				GO_TRANSFERASE_ACTIVITY_TRANSFERRING_PHOSPHORUS_CONTAINING_GROUPS
253430	IPMK	inositol polyphosphate multikinase		GO_ADENYL_NUCLEOTIDE_BINDING	GO_RIBONUCLEOTIDE_BINDING													GO_KINASE_ACTIVITY				GO_TRANSFERASE_ACTIVITY_TRANSFERRING_PHOSPHORUS_CONTAINING_GROUPS
139189	DGKK	diacylglycerol kinase, kappa		GO_ADENYL_NUCLEOTIDE_BINDING	GO_RIBONUCLEOTIDE_BINDING													GO_KINASE_ACTIVITY				GO_TRANSFERASE_ACTIVITY_TRANSFERRING_PHOSPHORUS_CONTAINING_GROUPS
160851	DGKH	diacylglycerol kinase, eta		GO_ADENYL_NUCLEOTIDE_BINDING	GO_RIBONUCLEOTIDE_BINDING													GO_KINASE_ACTIVITY				GO_TRANSFERASE_ACTIVITY_TRANSFERRING_PHOSPHORUS_CONTAINING_GROUPS
79659	DYNC2H1	dynein, cytoplasmic 2, heavy chain 1		GO_ADENYL_NUCLEOTIDE_BINDING	GO_RIBONUCLEOTIDE_BINDING																DODD_NASOPHARYNGEAL_CARCINOMA_UP
23250	ATP11A	ATPase, class VI, type 11A		GO_ADENYL_NUCLEOTIDE_BINDING	GO_RIBONUCLEOTIDE_BINDING
197322	ACSF3	acyl-CoA synthetase family member 3		GO_ADENYL_NUCLEOTIDE_BINDING	GO_RIBONUCLEOTIDE_BINDING
4343	MOV10	Mov10, Moloney leukemia virus 10, homolog (mouse)		GO_ADENYL_NUCLEOTIDE_BINDING	GO_RIBONUCLEOTIDE_BINDING
2038	EPB42	erythrocyte membrane protein band 4.2		GO_ADENYL_NUCLEOTIDE_BINDING	GO_RIBONUCLEOTIDE_BINDING
23170	TTLL12	tubulin tyrosine ligase-like family, member 12		GO_ADENYL_NUCLEOTIDE_BINDING	GO_RIBONUCLEOTIDE_BINDING
79587	CARS2	cysteinyl-tRNA synthetase 2, mitochondrial (putative)		GO_ADENYL_NUCLEOTIDE_BINDING	GO_RIBONUCLEOTIDE_BINDING
7317	UBA1	ubiquitin-like modifier activating enzyme 1		GO_ADENYL_NUCLEOTIDE_BINDING	GO_RIBONUCLEOTIDE_BINDING
7407	VARS	valyl-tRNA synthetase		GO_ADENYL_NUCLEOTIDE_BINDING	GO_RIBONUCLEOTIDE_BINDING
3421	IDH3G	isocitrate dehydrogenase 3 (NAD+) gamma		GO_ADENYL_NUCLEOTIDE_BINDING	GO_RIBONUCLEOTIDE_BINDING
254394	MCM9	minichromosome maintenance complex component 9		GO_ADENYL_NUCLEOTIDE_BINDING	GO_RIBONUCLEOTIDE_BINDING
8632	DNAH17	dynein, axonemal, heavy chain 17		GO_ADENYL_NUCLEOTIDE_BINDING	GO_RIBONUCLEOTIDE_BINDING
127602	DNAH14	dynein, axonemal, heavy chain 14		GO_ADENYL_NUCLEOTIDE_BINDING	GO_RIBONUCLEOTIDE_BINDING
55106	SLFN12	schlafen family member 12		GO_ADENYL_NUCLEOTIDE_BINDING	GO_RIBONUCLEOTIDE_BINDING
55655	NLRP2	NLR family, pyrin domain containing 2		GO_ADENYL_NUCLEOTIDE_BINDING	GO_RIBONUCLEOTIDE_BINDING
2776	GNAQ	guanine nucleotide binding protein (G protein), q polypeptide			GO_RIBONUCLEOTIDE_BINDING	GO_MACROMOLECULAR_COMPLEX_BINDING							GO_RECEPTOR_BINDING						DACOSTA_UV_RESPONSE_VIA_ERCC3_DN		DODD_NASOPHARYNGEAL_CARCINOMA_UP
4893	NRAS	neuroblastoma RAS viral (v-ras) oncogene homolog			GO_RIBONUCLEOTIDE_BINDING	GO_MACROMOLECULAR_COMPLEX_BINDING
5908	RAP1B	RAP1B, member of RAS oncogene family			GO_RIBONUCLEOTIDE_BINDING	GO_MACROMOLECULAR_COMPLEX_BINDING
81876	RAB1B	RAB1B, member RAS oncogene family			GO_RIBONUCLEOTIDE_BINDING		BLALOCK_ALZHEIMERS_DISEASE_UP
22800	RRAS2	related RAS viral (r-ras) oncogene homolog 2			GO_RIBONUCLEOTIDE_BINDING			MEISSNER_BRAIN_HCP_WITH_H3K4ME3_AND_H3K27ME3											DACOSTA_UV_RESPONSE_VIA_ERCC3_DN
116987	AGAP1	ArfGAP with GTPase domain, ankyrin repeat and PH domain 1			GO_RIBONUCLEOTIDE_BINDING						GRYDER_PAX3FOXO1_ENHANCERS_IN_TADS				PEREZ_TP53_TARGETS				DACOSTA_UV_RESPONSE_VIA_ERCC3_DN
139596	UPRT	uracil phosphoribosyltransferase (FUR1) homolog (S. cerevisiae)			GO_RIBONUCLEOTIDE_BINDING													GO_KINASE_ACTIVITY				GO_TRANSFERASE_ACTIVITY_TRANSFERRING_PHOSPHORUS_CONTAINING_GROUPS
2794	GNL1	guanine nucleotide binding protein-like 1			GO_RIBONUCLEOTIDE_BINDING
57799	RAB40C	RAB40C, member RAS oncogene family			GO_RIBONUCLEOTIDE_BINDING
27314	RAB30	RAB30, member RAS oncogene family			GO_RIBONUCLEOTIDE_BINDING
347688	TUBB8	tubulin, beta 8 class VIII			GO_RIBONUCLEOTIDE_BINDING
23560	GTPBP4	GTP binding protein 4			GO_RIBONUCLEOTIDE_BINDING
2736	GLI2	GLI family zinc finger 2				GO_MACROMOLECULAR_COMPLEX_BINDING	BLALOCK_ALZHEIMERS_DISEASE_UP	MEISSNER_BRAIN_HCP_WITH_H3K4ME3_AND_H3K27ME3	GO_SEQUENCE_SPECIFIC_DNA_BINDING											GO_REGULATORY_REGION_NUCLEIC_ACID_BINDING
6591	SNAI2	snail homolog 2 (Drosophila)				GO_MACROMOLECULAR_COMPLEX_BINDING	BLALOCK_ALZHEIMERS_DISEASE_UP		GO_SEQUENCE_SPECIFIC_DNA_BINDING			BENPORATH_ES_WITH_H3K27ME3
53615	MBD3	methyl-CpG binding domain protein 3				GO_MACROMOLECULAR_COMPLEX_BINDING	BLALOCK_ALZHEIMERS_DISEASE_UP		GO_SEQUENCE_SPECIFIC_DNA_BINDING											GO_REGULATORY_REGION_NUCLEIC_ACID_BINDING
1488	CTBP2	C-terminal binding protein 2				GO_MACROMOLECULAR_COMPLEX_BINDING	BLALOCK_ALZHEIMERS_DISEASE_UP						GO_RECEPTOR_BINDING						DACOSTA_UV_RESPONSE_VIA_ERCC3_DN
63923	TNN	tenascin N				GO_MACROMOLECULAR_COMPLEX_BINDING	BLALOCK_ALZHEIMERS_DISEASE_UP						GO_RECEPTOR_BINDING
8260	NAA10	N(alpha)-acetyltransferase 10, NatA catalytic subunit				GO_MACROMOLECULAR_COMPLEX_BINDING	BLALOCK_ALZHEIMERS_DISEASE_UP
29128	UHRF1	ubiquitin-like with PHD and ring finger domains 1				GO_MACROMOLECULAR_COMPLEX_BINDING		MEISSNER_BRAIN_HCP_WITH_H3K4ME3_AND_H3K27ME3	GO_SEQUENCE_SPECIFIC_DNA_BINDING											GO_REGULATORY_REGION_NUCLEIC_ACID_BINDING
4773	NFATC2	nuclear factor of activated T-cells, cytoplasmic, calcineurin-dependent 2				GO_MACROMOLECULAR_COMPLEX_BINDING		MEISSNER_BRAIN_HCP_WITH_H3K4ME3_AND_H3K27ME3	GO_SEQUENCE_SPECIFIC_DNA_BINDING											GO_REGULATORY_REGION_NUCLEIC_ACID_BINDING
1289	COL5A1	collagen, type V, alpha 1				GO_MACROMOLECULAR_COMPLEX_BINDING		MEISSNER_BRAIN_HCP_WITH_H3K4ME3_AND_H3K27ME3		MARTENS_TRETINOIN_RESPONSE_UP			GO_RECEPTOR_BINDING
6840	SVIL	supervillin				GO_MACROMOLECULAR_COMPLEX_BINDING		MEISSNER_BRAIN_HCP_WITH_H3K4ME3_AND_H3K27ME3			GRYDER_PAX3FOXO1_ENHANCERS_IN_TADS
255743	NPNT	nephronectin				GO_MACROMOLECULAR_COMPLEX_BINDING		MEISSNER_BRAIN_HCP_WITH_H3K4ME3_AND_H3K27ME3				BENPORATH_ES_WITH_H3K27ME3	GO_RECEPTOR_BINDING	BENPORATH_EED_TARGETS	PEREZ_TP53_TARGETS	BENPORATH_SUZ12_TARGETS
967	CD63	CD63 molecule				GO_MACROMOLECULAR_COMPLEX_BINDING		MEISSNER_BRAIN_HCP_WITH_H3K4ME3_AND_H3K27ME3
25806	VAX2	ventral anterior homeobox 2				GO_MACROMOLECULAR_COMPLEX_BINDING			GO_SEQUENCE_SPECIFIC_DNA_BINDING		GRYDER_PAX3FOXO1_ENHANCERS_IN_TADS	BENPORATH_ES_WITH_H3K27ME3		BENPORATH_EED_TARGETS		BENPORATH_SUZ12_TARGETS				GO_REGULATORY_REGION_NUCLEIC_ACID_BINDING
5308	PITX2	paired-like homeodomain 2				GO_MACROMOLECULAR_COMPLEX_BINDING			GO_SEQUENCE_SPECIFIC_DNA_BINDING		GRYDER_PAX3FOXO1_ENHANCERS_IN_TADS	BENPORATH_ES_WITH_H3K27ME3		BENPORATH_EED_TARGETS		BENPORATH_SUZ12_TARGETS				GO_REGULATORY_REGION_NUCLEIC_ACID_BINDING
8403	SOX14	SRY (sex determining region Y)-box 14				GO_MACROMOLECULAR_COMPLEX_BINDING			GO_SEQUENCE_SPECIFIC_DNA_BINDING			BENPORATH_ES_WITH_H3K27ME3		BENPORATH_EED_TARGETS		BENPORATH_SUZ12_TARGETS
64324	NSD1	nuclear receptor binding SET domain protein 1				GO_MACROMOLECULAR_COMPLEX_BINDING			GO_SEQUENCE_SPECIFIC_DNA_BINDING				GO_RECEPTOR_BINDING							GO_REGULATORY_REGION_NUCLEIC_ACID_BINDING
3236	HOXD10	homeobox D10				GO_MACROMOLECULAR_COMPLEX_BINDING			GO_SEQUENCE_SPECIFIC_DNA_BINDING						PEREZ_TP53_TARGETS
10771	ZMYND11	zinc finger, MYND-type containing 11				GO_MACROMOLECULAR_COMPLEX_BINDING			GO_SEQUENCE_SPECIFIC_DNA_BINDING							BENPORATH_SUZ12_TARGETS			DACOSTA_UV_RESPONSE_VIA_ERCC3_DN	GO_REGULATORY_REGION_NUCLEIC_ACID_BINDING
23613	ZMYND8	zinc finger, MYND-type containing 8				GO_MACROMOLECULAR_COMPLEX_BINDING			GO_SEQUENCE_SPECIFIC_DNA_BINDING										DACOSTA_UV_RESPONSE_VIA_ERCC3_DN	GO_REGULATORY_REGION_NUCLEIC_ACID_BINDING
84629	TNRC18	trinucleotide repeat containing 18				GO_MACROMOLECULAR_COMPLEX_BINDING			GO_SEQUENCE_SPECIFIC_DNA_BINDING											GO_REGULATORY_REGION_NUCLEIC_ACID_BINDING	DODD_NASOPHARYNGEAL_CARCINOMA_UP
466	ATF1	activating transcription factor 1				GO_MACROMOLECULAR_COMPLEX_BINDING			GO_SEQUENCE_SPECIFIC_DNA_BINDING											GO_REGULATORY_REGION_NUCLEIC_ACID_BINDING
11317	RBPJL	recombination signal binding protein for immunoglobulin kappa J region-like				GO_MACROMOLECULAR_COMPLEX_BINDING			GO_SEQUENCE_SPECIFIC_DNA_BINDING											GO_REGULATORY_REGION_NUCLEIC_ACID_BINDING
57597	BAHCC1	BAH domain and coiled-coil containing 1				GO_MACROMOLECULAR_COMPLEX_BINDING			GO_SEQUENCE_SPECIFIC_DNA_BINDING											GO_REGULATORY_REGION_NUCLEIC_ACID_BINDING
57658	CALCOCO1	calcium binding and coiled-coil domain 1				GO_MACROMOLECULAR_COMPLEX_BINDING			GO_SEQUENCE_SPECIFIC_DNA_BINDING											GO_REGULATORY_REGION_NUCLEIC_ACID_BINDING
222229	LRWD1	leucine-rich repeats and WD repeat domain containing 1				GO_MACROMOLECULAR_COMPLEX_BINDING			GO_SEQUENCE_SPECIFIC_DNA_BINDING												DODD_NASOPHARYNGEAL_CARCINOMA_UP
255738	PCSK9	proprotein convertase subtilisin/kexin type 9				GO_MACROMOLECULAR_COMPLEX_BINDING				MARTENS_TRETINOIN_RESPONSE_UP			GO_RECEPTOR_BINDING			BENPORATH_SUZ12_TARGETS
7275	TUB	tubby homolog (mouse)				GO_MACROMOLECULAR_COMPLEX_BINDING				MARTENS_TRETINOIN_RESPONSE_UP					PEREZ_TP53_TARGETS
975	CD81	CD81 molecule				GO_MACROMOLECULAR_COMPLEX_BINDING					GRYDER_PAX3FOXO1_ENHANCERS_IN_TADS		GO_RECEPTOR_BINDING
26057	ANKRD17	ankyrin repeat domain 17				GO_MACROMOLECULAR_COMPLEX_BINDING					GRYDER_PAX3FOXO1_ENHANCERS_IN_TADS								DACOSTA_UV_RESPONSE_VIA_ERCC3_DN
8480	RAE1	RAE1 RNA export 1 homolog (S. pombe)				GO_MACROMOLECULAR_COMPLEX_BINDING					GRYDER_PAX3FOXO1_ENHANCERS_IN_TADS
220164	DOK6	docking protein 6				GO_MACROMOLECULAR_COMPLEX_BINDING						BENPORATH_ES_WITH_H3K27ME3	GO_RECEPTOR_BINDING	BENPORATH_EED_TARGETS		BENPORATH_SUZ12_TARGETS
3105	HLA-A	major histocompatibility complex, class I, A				GO_MACROMOLECULAR_COMPLEX_BINDING						BENPORATH_ES_WITH_H3K27ME3	GO_RECEPTOR_BINDING	BENPORATH_EED_TARGETS
6710	SPTB	spectrin, beta, erythrocytic				GO_MACROMOLECULAR_COMPLEX_BINDING						BENPORATH_ES_WITH_H3K27ME3				BENPORATH_SUZ12_TARGETS
388585	HES5	hairy and enhancer of split 5 (Drosophila)				GO_MACROMOLECULAR_COMPLEX_BINDING						BENPORATH_ES_WITH_H3K27ME3					YOSHIMURA_MAPK8_TARGETS_UP
2515	ADAM2	ADAM metallopeptidase domain 2				GO_MACROMOLECULAR_COMPLEX_BINDING							GO_RECEPTOR_BINDING				YOSHIMURA_MAPK8_TARGETS_UP
5154	PDGFA	platelet-derived growth factor alpha polypeptide				GO_MACROMOLECULAR_COMPLEX_BINDING							GO_RECEPTOR_BINDING					GO_KINASE_ACTIVITY				GO_TRANSFERASE_ACTIVITY_TRANSFERRING_PHOSPHORUS_CONTAINING_GROUPS
7148	TNXB	tenascin XB				GO_MACROMOLECULAR_COMPLEX_BINDING							GO_RECEPTOR_BINDING								DODD_NASOPHARYNGEAL_CARCINOMA_UP
87	ACTN1	actinin, alpha 1				GO_MACROMOLECULAR_COMPLEX_BINDING							GO_RECEPTOR_BINDING
83700	JAM3	junctional adhesion molecule 3				GO_MACROMOLECULAR_COMPLEX_BINDING							GO_RECEPTOR_BINDING
1794	DOCK2	dedicator of cytokinesis 2				GO_MACROMOLECULAR_COMPLEX_BINDING							GO_RECEPTOR_BINDING
79930	DOK3	docking protein 3				GO_MACROMOLECULAR_COMPLEX_BINDING							GO_RECEPTOR_BINDING
90070	LACRT	lacritin				GO_MACROMOLECULAR_COMPLEX_BINDING							GO_RECEPTOR_BINDING
6604	SMARCD3	SWI/SNF related, matrix associated, actin dependent regulator of chromatin, subfamily d, member 3				GO_MACROMOLECULAR_COMPLEX_BINDING							GO_RECEPTOR_BINDING
43	ACHE	acetylcholinesterase				GO_MACROMOLECULAR_COMPLEX_BINDING											YOSHIMURA_MAPK8_TARGETS_UP
23224	SYNE2	spectrin repeat containing, nuclear envelope 2				GO_MACROMOLECULAR_COMPLEX_BINDING													DACOSTA_UV_RESPONSE_VIA_ERCC3_DN
5621	PRNP	prion protein				GO_MACROMOLECULAR_COMPLEX_BINDING
57477	SHROOM4	shroom family member 4				GO_MACROMOLECULAR_COMPLEX_BINDING
2597	GAPDH	glyceraldehyde-3-phosphate dehydrogenase				GO_MACROMOLECULAR_COMPLEX_BINDING
10537	UBD	ubiquitin D				GO_MACROMOLECULAR_COMPLEX_BINDING
54442	KCTD5	potassium channel tetramerisation domain containing 5				GO_MACROMOLECULAR_COMPLEX_BINDING
91875	TTC5	tetratricopeptide repeat domain 5				GO_MACROMOLECULAR_COMPLEX_BINDING
148479	PHF13	PHD finger protein 13				GO_MACROMOLECULAR_COMPLEX_BINDING
219402	MTIF3	mitochondrial translational initiation factor 3				GO_MACROMOLECULAR_COMPLEX_BINDING
9935	MAFB	v-maf musculoaponeurotic fibrosarcoma oncogene homolog B (avian)					BLALOCK_ALZHEIMERS_DISEASE_UP	MEISSNER_BRAIN_HCP_WITH_H3K4ME3_AND_H3K27ME3	GO_SEQUENCE_SPECIFIC_DNA_BINDING	MARTENS_TRETINOIN_RESPONSE_UP		BENPORATH_ES_WITH_H3K27ME3		BENPORATH_EED_TARGETS	PEREZ_TP53_TARGETS	BENPORATH_SUZ12_TARGETS	YOSHIMURA_MAPK8_TARGETS_UP			GO_REGULATORY_REGION_NUCLEIC_ACID_BINDING
4781	NFIB	nuclear factor I/B					BLALOCK_ALZHEIMERS_DISEASE_UP	MEISSNER_BRAIN_HCP_WITH_H3K4ME3_AND_H3K27ME3	GO_SEQUENCE_SPECIFIC_DNA_BINDING		GRYDER_PAX3FOXO1_ENHANCERS_IN_TADS								DACOSTA_UV_RESPONSE_VIA_ERCC3_DN	GO_REGULATORY_REGION_NUCLEIC_ACID_BINDING
4487	MSX1	msh homeobox 1					BLALOCK_ALZHEIMERS_DISEASE_UP	MEISSNER_BRAIN_HCP_WITH_H3K4ME3_AND_H3K27ME3	GO_SEQUENCE_SPECIFIC_DNA_BINDING			BENPORATH_ES_WITH_H3K27ME3		BENPORATH_EED_TARGETS	PEREZ_TP53_TARGETS	BENPORATH_SUZ12_TARGETS				GO_REGULATORY_REGION_NUCLEIC_ACID_BINDING
7545	ZIC1	Zic family member 1					BLALOCK_ALZHEIMERS_DISEASE_UP	MEISSNER_BRAIN_HCP_WITH_H3K4ME3_AND_H3K27ME3	GO_SEQUENCE_SPECIFIC_DNA_BINDING			BENPORATH_ES_WITH_H3K27ME3		BENPORATH_EED_TARGETS		BENPORATH_SUZ12_TARGETS				GO_REGULATORY_REGION_NUCLEIC_ACID_BINDING
6657	SOX2	SRY (sex determining region Y)-box 2					BLALOCK_ALZHEIMERS_DISEASE_UP	MEISSNER_BRAIN_HCP_WITH_H3K4ME3_AND_H3K27ME3	GO_SEQUENCE_SPECIFIC_DNA_BINDING											GO_REGULATORY_REGION_NUCLEIC_ACID_BINDING
25992	SNED1	sushi, nidogen and EGF-like domains 1					BLALOCK_ALZHEIMERS_DISEASE_UP	MEISSNER_BRAIN_HCP_WITH_H3K4ME3_AND_H3K27ME3													DODD_NASOPHARYNGEAL_CARCINOMA_UP
8671	SLC4A4	solute carrier family 4, sodium bicarbonate cotransporter, member 4					BLALOCK_ALZHEIMERS_DISEASE_UP	MEISSNER_BRAIN_HCP_WITH_H3K4ME3_AND_H3K27ME3
2000	ELF4	E74-like factor 4 (ets domain transcription factor)					BLALOCK_ALZHEIMERS_DISEASE_UP		GO_SEQUENCE_SPECIFIC_DNA_BINDING						PEREZ_TP53_TARGETS	BENPORATH_SUZ12_TARGETS				GO_REGULATORY_REGION_NUCLEIC_ACID_BINDING
5813	PURA	purine-rich element binding protein A					BLALOCK_ALZHEIMERS_DISEASE_UP		GO_SEQUENCE_SPECIFIC_DNA_BINDING											GO_REGULATORY_REGION_NUCLEIC_ACID_BINDING
5919	RARRES2	retinoic acid receptor responder (tazarotene induced) 2					BLALOCK_ALZHEIMERS_DISEASE_UP			MARTENS_TRETINOIN_RESPONSE_UP		BENPORATH_ES_WITH_H3K27ME3	GO_RECEPTOR_BINDING
2916	GRM6	glutamate receptor, metabotropic 6					BLALOCK_ALZHEIMERS_DISEASE_UP			MARTENS_TRETINOIN_RESPONSE_UP		BENPORATH_ES_WITH_H3K27ME3
2766	GMPR	guanosine monophosphate reductase					BLALOCK_ALZHEIMERS_DISEASE_UP				GRYDER_PAX3FOXO1_ENHANCERS_IN_TADS						YOSHIMURA_MAPK8_TARGETS_UP
9208	LRRFIP1	leucine rich repeat (in FLII) interacting protein 1					BLALOCK_ALZHEIMERS_DISEASE_UP				GRYDER_PAX3FOXO1_ENHANCERS_IN_TADS								DACOSTA_UV_RESPONSE_VIA_ERCC3_DN		DODD_NASOPHARYNGEAL_CARCINOMA_UP
60685	ZFAND3	zinc finger, AN1-type domain 3					BLALOCK_ALZHEIMERS_DISEASE_UP				GRYDER_PAX3FOXO1_ENHANCERS_IN_TADS
9802	DAZAP2	DAZ associated protein 2					BLALOCK_ALZHEIMERS_DISEASE_UP				GRYDER_PAX3FOXO1_ENHANCERS_IN_TADS
23165	NUP205	nucleoporin 205kDa					BLALOCK_ALZHEIMERS_DISEASE_UP				GRYDER_PAX3FOXO1_ENHANCERS_IN_TADS
4277	MICB	MHC class I polypeptide-related sequence B					BLALOCK_ALZHEIMERS_DISEASE_UP					BENPORATH_ES_WITH_H3K27ME3	GO_RECEPTOR_BINDING	BENPORATH_EED_TARGETS
3691	ITGB4	integrin, beta 4					BLALOCK_ALZHEIMERS_DISEASE_UP						GO_RECEPTOR_BINDING				YOSHIMURA_MAPK8_TARGETS_UP
3133	HLA-E	major histocompatibility complex, class I, E					BLALOCK_ALZHEIMERS_DISEASE_UP						GO_RECEPTOR_BINDING				YOSHIMURA_MAPK8_TARGETS_UP
4983	OPHN1	oligophrenin 1					BLALOCK_ALZHEIMERS_DISEASE_UP						GO_RECEPTOR_BINDING
3572	IL6ST	interleukin 6 signal transducer (gp130, oncostatin M receptor)					BLALOCK_ALZHEIMERS_DISEASE_UP						GO_RECEPTOR_BINDING
9862	MED24	mediator complex subunit 24					BLALOCK_ALZHEIMERS_DISEASE_UP						GO_RECEPTOR_BINDING
3908	LAMA2	laminin, alpha 2					BLALOCK_ALZHEIMERS_DISEASE_UP						GO_RECEPTOR_BINDING
6892	TAPBP	TAP binding protein (tapasin)					BLALOCK_ALZHEIMERS_DISEASE_UP						GO_RECEPTOR_BINDING
29937	NENF	neudesin neurotrophic factor					BLALOCK_ALZHEIMERS_DISEASE_UP						GO_RECEPTOR_BINDING
4670	HNRNPM	heterogeneous nuclear ribonucleoprotein M					BLALOCK_ALZHEIMERS_DISEASE_UP							BENPORATH_EED_TARGETS
3149	HMGB3	high mobility group box 3					BLALOCK_ALZHEIMERS_DISEASE_UP								PEREZ_TP53_TARGETS
79844	ZDHHC11	zinc finger, DHHC-type containing 11					BLALOCK_ALZHEIMERS_DISEASE_UP								PEREZ_TP53_TARGETS
5437	POLR2H	polymerase (RNA) II (DNA directed) polypeptide H					BLALOCK_ALZHEIMERS_DISEASE_UP										YOSHIMURA_MAPK8_TARGETS_UP					GO_TRANSFERASE_ACTIVITY_TRANSFERRING_PHOSPHORUS_CONTAINING_GROUPS
3915	LAMC1	laminin, gamma 1 (formerly LAMB2)					BLALOCK_ALZHEIMERS_DISEASE_UP												DACOSTA_UV_RESPONSE_VIA_ERCC3_DN
1278	COL1A2	collagen, type I, alpha 2					BLALOCK_ALZHEIMERS_DISEASE_UP												DACOSTA_UV_RESPONSE_VIA_ERCC3_DN
23518	R3HDM1	R3H domain containing 1					BLALOCK_ALZHEIMERS_DISEASE_UP												DACOSTA_UV_RESPONSE_VIA_ERCC3_DN
8945	BTRC	beta-transducin repeat containing					BLALOCK_ALZHEIMERS_DISEASE_UP												DACOSTA_UV_RESPONSE_VIA_ERCC3_DN
6764	ST5	suppression of tumorigenicity 5					BLALOCK_ALZHEIMERS_DISEASE_UP												DACOSTA_UV_RESPONSE_VIA_ERCC3_DN
3597	IL13RA1	interleukin 13 receptor, alpha 1					BLALOCK_ALZHEIMERS_DISEASE_UP
4855	NOTCH4	notch 4					BLALOCK_ALZHEIMERS_DISEASE_UP
3177	SLC29A2	solute carrier family 29 (nucleoside transporters), member 2					BLALOCK_ALZHEIMERS_DISEASE_UP
64067	NPAS3	neuronal PAS domain protein 3					BLALOCK_ALZHEIMERS_DISEASE_UP
7728	ZNF175	zinc finger protein 175					BLALOCK_ALZHEIMERS_DISEASE_UP
55909	BIN3	bridging integrator 3					BLALOCK_ALZHEIMERS_DISEASE_UP
2802	GOLGA3	golgin A3					BLALOCK_ALZHEIMERS_DISEASE_UP
6576	SLC25A1	solute carrier family 25 (mitochondrial carrier; citrate transporter), member 1					BLALOCK_ALZHEIMERS_DISEASE_UP
79663	HSPBAP1	HSPB (heat shock 27kDa) associated protein 1					BLALOCK_ALZHEIMERS_DISEASE_UP
1912	PHC2	polyhomeotic homolog 2 (Drosophila)					BLALOCK_ALZHEIMERS_DISEASE_UP
7163	TPD52	tumor protein D52					BLALOCK_ALZHEIMERS_DISEASE_UP
9570	GOSR2	golgi SNAP receptor complex member 2					BLALOCK_ALZHEIMERS_DISEASE_UP
1312	COMT	catechol-O-methyltransferase					BLALOCK_ALZHEIMERS_DISEASE_UP
8495	PPFIBP2	PTPRF interacting protein, binding protein 2 (liprin beta 2)					BLALOCK_ALZHEIMERS_DISEASE_UP
51512	GTSE1	G-2 and S-phase expressed 1					BLALOCK_ALZHEIMERS_DISEASE_UP
84196	USP48	ubiquitin specific peptidase 48					BLALOCK_ALZHEIMERS_DISEASE_UP
10908	PNPLA6	patatin-like phospholipase domain containing 6					BLALOCK_ALZHEIMERS_DISEASE_UP
60343	FAM3A	family with sequence similarity 3, member A					BLALOCK_ALZHEIMERS_DISEASE_UP
10948	STARD3	StAR-related lipid transfer (START) domain containing 3					BLALOCK_ALZHEIMERS_DISEASE_UP
1399	CRKL	v-crk sarcoma virus CT10 oncogene homolog (avian)-like					BLALOCK_ALZHEIMERS_DISEASE_UP
10535	RNASEH2A	ribonuclease H2, subunit A					BLALOCK_ALZHEIMERS_DISEASE_UP
4245	MGAT1	mannosyl (alpha-1,3-)-glycoprotein beta-1,2-N-acetylglucosaminyltransferase					BLALOCK_ALZHEIMERS_DISEASE_UP
6181	RPLP2	ribosomal protein, large, P2					BLALOCK_ALZHEIMERS_DISEASE_UP
1315	COPB1	coatomer protein complex, subunit beta 1					BLALOCK_ALZHEIMERS_DISEASE_UP
23264	ZC3H7B	zinc finger CCCH-type containing 7B					BLALOCK_ALZHEIMERS_DISEASE_UP
2016	EMX1	empty spiracles homeobox 1						MEISSNER_BRAIN_HCP_WITH_H3K4ME3_AND_H3K27ME3	GO_SEQUENCE_SPECIFIC_DNA_BINDING	MARTENS_TRETINOIN_RESPONSE_UP						BENPORATH_SUZ12_TARGETS
7421	VDR	vitamin D (1,25- dihydroxyvitamin D3) receptor						MEISSNER_BRAIN_HCP_WITH_H3K4ME3_AND_H3K27ME3	GO_SEQUENCE_SPECIFIC_DNA_BINDING			BENPORATH_ES_WITH_H3K27ME3	GO_RECEPTOR_BINDING	BENPORATH_EED_TARGETS	PEREZ_TP53_TARGETS	BENPORATH_SUZ12_TARGETS				GO_REGULATORY_REGION_NUCLEIC_ACID_BINDING
84504	NKX6-2	NK6 homeobox 2						MEISSNER_BRAIN_HCP_WITH_H3K4ME3_AND_H3K27ME3	GO_SEQUENCE_SPECIFIC_DNA_BINDING			BENPORATH_ES_WITH_H3K27ME3		BENPORATH_EED_TARGETS		BENPORATH_SUZ12_TARGETS				GO_REGULATORY_REGION_NUCLEIC_ACID_BINDING
64843	ISL2	ISL LIM homeobox 2						MEISSNER_BRAIN_HCP_WITH_H3K4ME3_AND_H3K27ME3	GO_SEQUENCE_SPECIFIC_DNA_BINDING			BENPORATH_ES_WITH_H3K27ME3		BENPORATH_EED_TARGETS		BENPORATH_SUZ12_TARGETS
5454	POU3F2	POU class 3 homeobox 2						MEISSNER_BRAIN_HCP_WITH_H3K4ME3_AND_H3K27ME3	GO_SEQUENCE_SPECIFIC_DNA_BINDING			BENPORATH_ES_WITH_H3K27ME3		BENPORATH_EED_TARGETS			YOSHIMURA_MAPK8_TARGETS_UP			GO_REGULATORY_REGION_NUCLEIC_ACID_BINDING
253738	EBF3	early B-cell factor 3						MEISSNER_BRAIN_HCP_WITH_H3K4ME3_AND_H3K27ME3	GO_SEQUENCE_SPECIFIC_DNA_BINDING			BENPORATH_ES_WITH_H3K27ME3				BENPORATH_SUZ12_TARGETS				GO_REGULATORY_REGION_NUCLEIC_ACID_BINDING
54345	SOX18	SRY (sex determining region Y)-box 18						MEISSNER_BRAIN_HCP_WITH_H3K4ME3_AND_H3K27ME3	GO_SEQUENCE_SPECIFIC_DNA_BINDING											GO_REGULATORY_REGION_NUCLEIC_ACID_BINDING
148979	GLIS1	GLIS family zinc finger 1						MEISSNER_BRAIN_HCP_WITH_H3K4ME3_AND_H3K27ME3	GO_SEQUENCE_SPECIFIC_DNA_BINDING											GO_REGULATORY_REGION_NUCLEIC_ACID_BINDING
389058	SP5	Sp5 transcription factor						MEISSNER_BRAIN_HCP_WITH_H3K4ME3_AND_H3K27ME3	GO_SEQUENCE_SPECIFIC_DNA_BINDING											GO_REGULATORY_REGION_NUCLEIC_ACID_BINDING
29842	TFCP2L1	transcription factor CP2-like 1						MEISSNER_BRAIN_HCP_WITH_H3K4ME3_AND_H3K27ME3	GO_SEQUENCE_SPECIFIC_DNA_BINDING
7481	WNT11	wingless-type MMTV integration site family, member 11						MEISSNER_BRAIN_HCP_WITH_H3K4ME3_AND_H3K27ME3		MARTENS_TRETINOIN_RESPONSE_UP		BENPORATH_ES_WITH_H3K27ME3	GO_RECEPTOR_BINDING	BENPORATH_EED_TARGETS	PEREZ_TP53_TARGETS	BENPORATH_SUZ12_TARGETS				GO_REGULATORY_REGION_NUCLEIC_ACID_BINDING
6751	SSTR1	somatostatin receptor 1						MEISSNER_BRAIN_HCP_WITH_H3K4ME3_AND_H3K27ME3		MARTENS_TRETINOIN_RESPONSE_UP		BENPORATH_ES_WITH_H3K27ME3		BENPORATH_EED_TARGETS		BENPORATH_SUZ12_TARGETS	YOSHIMURA_MAPK8_TARGETS_UP
4004	LMO1	LIM domain only 1 (rhombotin 1)						MEISSNER_BRAIN_HCP_WITH_H3K4ME3_AND_H3K27ME3		MARTENS_TRETINOIN_RESPONSE_UP		BENPORATH_ES_WITH_H3K27ME3		BENPORATH_EED_TARGETS
8045	RASSF7	Ras association (RalGDS/AF-6) domain family (N-terminal) member 7						MEISSNER_BRAIN_HCP_WITH_H3K4ME3_AND_H3K27ME3		MARTENS_TRETINOIN_RESPONSE_UP
7434	VIPR2	vasoactive intestinal peptide receptor 2						MEISSNER_BRAIN_HCP_WITH_H3K4ME3_AND_H3K27ME3			GRYDER_PAX3FOXO1_ENHANCERS_IN_TADS			BENPORATH_EED_TARGETS		BENPORATH_SUZ12_TARGETS
57713	SFMBT2	Scm-like with four mbt domains 2						MEISSNER_BRAIN_HCP_WITH_H3K4ME3_AND_H3K27ME3			GRYDER_PAX3FOXO1_ENHANCERS_IN_TADS
5179	PENK	proenkephalin						MEISSNER_BRAIN_HCP_WITH_H3K4ME3_AND_H3K27ME3				BENPORATH_ES_WITH_H3K27ME3	GO_RECEPTOR_BINDING	BENPORATH_EED_TARGETS		BENPORATH_SUZ12_TARGETS
4803	NGF	nerve growth factor (beta polypeptide)						MEISSNER_BRAIN_HCP_WITH_H3K4ME3_AND_H3K27ME3				BENPORATH_ES_WITH_H3K27ME3	GO_RECEPTOR_BINDING			BENPORATH_SUZ12_TARGETS	YOSHIMURA_MAPK8_TARGETS_UP
54897	CASZ1	castor zinc finger 1						MEISSNER_BRAIN_HCP_WITH_H3K4ME3_AND_H3K27ME3				BENPORATH_ES_WITH_H3K27ME3		BENPORATH_EED_TARGETS		BENPORATH_SUZ12_TARGETS					DODD_NASOPHARYNGEAL_CARCINOMA_UP
148753	FAM163A	family with sequence similarity 163, member A						MEISSNER_BRAIN_HCP_WITH_H3K4ME3_AND_H3K27ME3				BENPORATH_ES_WITH_H3K27ME3		BENPORATH_EED_TARGETS		BENPORATH_SUZ12_TARGETS
2834	PRLHR	prolactin releasing hormone receptor						MEISSNER_BRAIN_HCP_WITH_H3K4ME3_AND_H3K27ME3				BENPORATH_ES_WITH_H3K27ME3		BENPORATH_EED_TARGETS		BENPORATH_SUZ12_TARGETS
4036	LRP2	low density lipoprotein receptor-related protein 2						MEISSNER_BRAIN_HCP_WITH_H3K4ME3_AND_H3K27ME3				BENPORATH_ES_WITH_H3K27ME3		BENPORATH_EED_TARGETS		BENPORATH_SUZ12_TARGETS
133584	EGFLAM	EGF-like, fibronectin type III and laminin G domains						MEISSNER_BRAIN_HCP_WITH_H3K4ME3_AND_H3K27ME3				BENPORATH_ES_WITH_H3K27ME3			PEREZ_TP53_TARGETS	BENPORATH_SUZ12_TARGETS
2122	MECOM	MDS1 and EVI1 complex locus						MEISSNER_BRAIN_HCP_WITH_H3K4ME3_AND_H3K27ME3				BENPORATH_ES_WITH_H3K27ME3				BENPORATH_SUZ12_TARGETS			DACOSTA_UV_RESPONSE_VIA_ERCC3_DN
79762	C1orf115	chromosome 1 open reading frame 115						MEISSNER_BRAIN_HCP_WITH_H3K4ME3_AND_H3K27ME3				BENPORATH_ES_WITH_H3K27ME3				BENPORATH_SUZ12_TARGETS
1908	EDN3	endothelin 3						MEISSNER_BRAIN_HCP_WITH_H3K4ME3_AND_H3K27ME3					GO_RECEPTOR_BINDING			BENPORATH_SUZ12_TARGETS	YOSHIMURA_MAPK8_TARGETS_UP
3485	IGFBP2	insulin-like growth factor binding protein 2, 36kDa						MEISSNER_BRAIN_HCP_WITH_H3K4ME3_AND_H3K27ME3					GO_RECEPTOR_BINDING				YOSHIMURA_MAPK8_TARGETS_UP
10683	DLL3	delta-like 3 (Drosophila)						MEISSNER_BRAIN_HCP_WITH_H3K4ME3_AND_H3K27ME3					GO_RECEPTOR_BINDING				YOSHIMURA_MAPK8_TARGETS_UP
7483	WNT9A	wingless-type MMTV integration site family, member 9A						MEISSNER_BRAIN_HCP_WITH_H3K4ME3_AND_H3K27ME3					GO_RECEPTOR_BINDING								DODD_NASOPHARYNGEAL_CARCINOMA_UP
80310	PDGFD	platelet derived growth factor D						MEISSNER_BRAIN_HCP_WITH_H3K4ME3_AND_H3K27ME3					GO_RECEPTOR_BINDING
9254	CACNA2D2	calcium channel, voltage-dependent, alpha 2/delta subunit 2						MEISSNER_BRAIN_HCP_WITH_H3K4ME3_AND_H3K27ME3							PEREZ_TP53_TARGETS
4041	LRP5	low density lipoprotein receptor-related protein 5						MEISSNER_BRAIN_HCP_WITH_H3K4ME3_AND_H3K27ME3							PEREZ_TP53_TARGETS
64405	CDH22	cadherin 22, type 2						MEISSNER_BRAIN_HCP_WITH_H3K4ME3_AND_H3K27ME3									YOSHIMURA_MAPK8_TARGETS_UP
57758	SCUBE2	signal peptide, CUB domain, EGF-like 2						MEISSNER_BRAIN_HCP_WITH_H3K4ME3_AND_H3K27ME3													DODD_NASOPHARYNGEAL_CARCINOMA_UP
5800	PTPRO	protein tyrosine phosphatase, receptor type, O						MEISSNER_BRAIN_HCP_WITH_H3K4ME3_AND_H3K27ME3													DODD_NASOPHARYNGEAL_CARCINOMA_UP
5493	PPL	periplakin						MEISSNER_BRAIN_HCP_WITH_H3K4ME3_AND_H3K27ME3													DODD_NASOPHARYNGEAL_CARCINOMA_UP
256536	TCERG1L	transcription elongation regulator 1-like						MEISSNER_BRAIN_HCP_WITH_H3K4ME3_AND_H3K27ME3
342865	VSTM2B	V-set and transmembrane domain containing 2B						MEISSNER_BRAIN_HCP_WITH_H3K4ME3_AND_H3K27ME3
2587	GALR1	galanin receptor 1						MEISSNER_BRAIN_HCP_WITH_H3K4ME3_AND_H3K27ME3
27092	CACNG4	calcium channel, voltage-dependent, gamma subunit 4						MEISSNER_BRAIN_HCP_WITH_H3K4ME3_AND_H3K27ME3
2275	FHL3	four and a half LIM domains 3						MEISSNER_BRAIN_HCP_WITH_H3K4ME3_AND_H3K27ME3
1374	CPT1A	carnitine palmitoyltransferase 1A (liver)						MEISSNER_BRAIN_HCP_WITH_H3K4ME3_AND_H3K27ME3
220382	FAM181B	family with sequence similarity 181, member B						MEISSNER_BRAIN_HCP_WITH_H3K4ME3_AND_H3K27ME3
94274	PPP1R14A	protein phosphatase 1, regulatory (inhibitor) subunit 14A						MEISSNER_BRAIN_HCP_WITH_H3K4ME3_AND_H3K27ME3
10610	ST6GALNAC2	ST6 (alpha-N-acetyl-neuraminyl-2,3-beta-galactosyl-1,3)-N-acetylgalactosaminide alpha-2,6-sialyltransferase 2						MEISSNER_BRAIN_HCP_WITH_H3K4ME3_AND_H3K27ME3
9123	SLC16A3	solute carrier family 16, member 3 (monocarboxylic acid transporter 4)						MEISSNER_BRAIN_HCP_WITH_H3K4ME3_AND_H3K27ME3
2199	FBLN2	fibulin 2						MEISSNER_BRAIN_HCP_WITH_H3K4ME3_AND_H3K27ME3
341640	FREM2	FRAS1 related extracellular matrix protein 2						MEISSNER_BRAIN_HCP_WITH_H3K4ME3_AND_H3K27ME3
5360	PLTP	phospholipid transfer protein						MEISSNER_BRAIN_HCP_WITH_H3K4ME3_AND_H3K27ME3
29777	ABT1	activator of basal transcription 1						MEISSNER_BRAIN_HCP_WITH_H3K4ME3_AND_H3K27ME3
3195	TLX1	T-cell leukemia homeobox 1							GO_SEQUENCE_SPECIFIC_DNA_BINDING	MARTENS_TRETINOIN_RESPONSE_UP		BENPORATH_ES_WITH_H3K27ME3		BENPORATH_EED_TARGETS		BENPORATH_SUZ12_TARGETS				GO_REGULATORY_REGION_NUCLEIC_ACID_BINDING
3213	HOXB3	homeobox B3							GO_SEQUENCE_SPECIFIC_DNA_BINDING	MARTENS_TRETINOIN_RESPONSE_UP		BENPORATH_ES_WITH_H3K27ME3		BENPORATH_EED_TARGETS		BENPORATH_SUZ12_TARGETS				GO_REGULATORY_REGION_NUCLEIC_ACID_BINDING
4010	LMX1B	LIM homeobox transcription factor 1, beta							GO_SEQUENCE_SPECIFIC_DNA_BINDING	MARTENS_TRETINOIN_RESPONSE_UP		BENPORATH_ES_WITH_H3K27ME3		BENPORATH_EED_TARGETS		BENPORATH_SUZ12_TARGETS				GO_REGULATORY_REGION_NUCLEIC_ACID_BINDING
338917	VSX2	visual system homeobox 2							GO_SEQUENCE_SPECIFIC_DNA_BINDING	MARTENS_TRETINOIN_RESPONSE_UP		BENPORATH_ES_WITH_H3K27ME3		BENPORATH_EED_TARGETS		BENPORATH_SUZ12_TARGETS
153572	IRX2	iroquois homeobox 2							GO_SEQUENCE_SPECIFIC_DNA_BINDING	MARTENS_TRETINOIN_RESPONSE_UP
4212	MEIS2	Meis homeobox 2							GO_SEQUENCE_SPECIFIC_DNA_BINDING		GRYDER_PAX3FOXO1_ENHANCERS_IN_TADS								DACOSTA_UV_RESPONSE_VIA_ERCC3_DN	GO_REGULATORY_REGION_NUCLEIC_ACID_BINDING	DODD_NASOPHARYNGEAL_CARCINOMA_UP
221937	FOXK1	forkhead box K1							GO_SEQUENCE_SPECIFIC_DNA_BINDING		GRYDER_PAX3FOXO1_ENHANCERS_IN_TADS									GO_REGULATORY_REGION_NUCLEIC_ACID_BINDING
9464	HAND2	heart and neural crest derivatives expressed 2							GO_SEQUENCE_SPECIFIC_DNA_BINDING			BENPORATH_ES_WITH_H3K27ME3		BENPORATH_EED_TARGETS		BENPORATH_SUZ12_TARGETS	YOSHIMURA_MAPK8_TARGETS_UP			GO_REGULATORY_REGION_NUCLEIC_ACID_BINDING
145258	GSC	goosecoid homeobox							GO_SEQUENCE_SPECIFIC_DNA_BINDING			BENPORATH_ES_WITH_H3K27ME3		BENPORATH_EED_TARGETS		BENPORATH_SUZ12_TARGETS
6862	T	T, brachyury homolog (mouse)							GO_SEQUENCE_SPECIFIC_DNA_BINDING			BENPORATH_ES_WITH_H3K27ME3		BENPORATH_EED_TARGETS						GO_REGULATORY_REGION_NUCLEIC_ACID_BINDING
30012	TLX3	T-cell leukemia homeobox 3							GO_SEQUENCE_SPECIFIC_DNA_BINDING			BENPORATH_ES_WITH_H3K27ME3		BENPORATH_EED_TARGETS
405	ARNT	aryl hydrocarbon receptor nuclear translocator							GO_SEQUENCE_SPECIFIC_DNA_BINDING				GO_RECEPTOR_BINDING				YOSHIMURA_MAPK8_TARGETS_UP			GO_REGULATORY_REGION_NUCLEIC_ACID_BINDING	DODD_NASOPHARYNGEAL_CARCINOMA_UP
3148	HMGB2	high mobility group box 2							GO_SEQUENCE_SPECIFIC_DNA_BINDING				GO_RECEPTOR_BINDING							GO_REGULATORY_REGION_NUCLEIC_ACID_BINDING
7552	ZNF711	zinc finger protein 711							GO_SEQUENCE_SPECIFIC_DNA_BINDING					BENPORATH_EED_TARGETS		BENPORATH_SUZ12_TARGETS				GO_REGULATORY_REGION_NUCLEIC_ACID_BINDING
3131	HLF	hepatic leukemia factor							GO_SEQUENCE_SPECIFIC_DNA_BINDING					BENPORATH_EED_TARGETS		BENPORATH_SUZ12_TARGETS					DODD_NASOPHARYNGEAL_CARCINOMA_UP
3207	HOXA11	homeobox A11							GO_SEQUENCE_SPECIFIC_DNA_BINDING						PEREZ_TP53_TARGETS
340260	UNCX	UNC homeobox							GO_SEQUENCE_SPECIFIC_DNA_BINDING								YOSHIMURA_MAPK8_TARGETS_UP
5090	PBX3	pre-B-cell leukemia homeobox 3							GO_SEQUENCE_SPECIFIC_DNA_BINDING										DACOSTA_UV_RESPONSE_VIA_ERCC3_DN	GO_REGULATORY_REGION_NUCLEIC_ACID_BINDING
390874	ONECUT3	one cut homeobox 3							GO_SEQUENCE_SPECIFIC_DNA_BINDING											GO_REGULATORY_REGION_NUCLEIC_ACID_BINDING
6664	SOX11	SRY (sex determining region Y)-box 11							GO_SEQUENCE_SPECIFIC_DNA_BINDING											GO_REGULATORY_REGION_NUCLEIC_ACID_BINDING
9572	NR1D1	nuclear receptor subfamily 1, group D, member 1							GO_SEQUENCE_SPECIFIC_DNA_BINDING											GO_REGULATORY_REGION_NUCLEIC_ACID_BINDING
9014	TAF1B	TATA box binding protein (TBP)-associated factor, RNA polymerase I, B, 63kDa							GO_SEQUENCE_SPECIFIC_DNA_BINDING											GO_REGULATORY_REGION_NUCLEIC_ACID_BINDING
349075	ZNF713	zinc finger protein 713							GO_SEQUENCE_SPECIFIC_DNA_BINDING											GO_REGULATORY_REGION_NUCLEIC_ACID_BINDING
59269	HIVEP3	human immunodeficiency virus type I enhancer binding protein 3							GO_SEQUENCE_SPECIFIC_DNA_BINDING											GO_REGULATORY_REGION_NUCLEIC_ACID_BINDING
1388	ATF6B	activating transcription factor 6 beta							GO_SEQUENCE_SPECIFIC_DNA_BINDING											GO_REGULATORY_REGION_NUCLEIC_ACID_BINDING
7015	TERT	telomerase reverse transcriptase							GO_SEQUENCE_SPECIFIC_DNA_BINDING													GO_TRANSFERASE_ACTIVITY_TRANSFERRING_PHOSPHORUS_CONTAINING_GROUPS
57673	BEND3	BEN domain containing 3							GO_SEQUENCE_SPECIFIC_DNA_BINDING
201516	ZSCAN4	zinc finger and SCAN domain containing 4							GO_SEQUENCE_SPECIFIC_DNA_BINDING
3219	HOXB9	homeobox B9							GO_SEQUENCE_SPECIFIC_DNA_BINDING
4330	MN1	meningioma (disrupted in balanced translocation) 1								MARTENS_TRETINOIN_RESPONSE_UP	GRYDER_PAX3FOXO1_ENHANCERS_IN_TADS				PEREZ_TP53_TARGETS				DACOSTA_UV_RESPONSE_VIA_ERCC3_DN
3241	HPCAL1	hippocalcin-like 1								MARTENS_TRETINOIN_RESPONSE_UP	GRYDER_PAX3FOXO1_ENHANCERS_IN_TADS					BENPORATH_SUZ12_TARGETS			DACOSTA_UV_RESPONSE_VIA_ERCC3_DN
241	ALOX5AP	arachidonate 5-lipoxygenase-activating protein								MARTENS_TRETINOIN_RESPONSE_UP	GRYDER_PAX3FOXO1_ENHANCERS_IN_TADS						YOSHIMURA_MAPK8_TARGETS_UP
3486	IGFBP3	insulin-like growth factor binding protein 3								MARTENS_TRETINOIN_RESPONSE_UP		BENPORATH_ES_WITH_H3K27ME3		BENPORATH_EED_TARGETS	PEREZ_TP53_TARGETS		YOSHIMURA_MAPK8_TARGETS_UP
2830	GPR6	G protein-coupled receptor 6								MARTENS_TRETINOIN_RESPONSE_UP		BENPORATH_ES_WITH_H3K27ME3		BENPORATH_EED_TARGETS
10417	SPON2	spondin 2, extracellular matrix protein								MARTENS_TRETINOIN_RESPONSE_UP		BENPORATH_ES_WITH_H3K27ME3				BENPORATH_SUZ12_TARGETS
3714	JAG2	jagged 2								MARTENS_TRETINOIN_RESPONSE_UP			GO_RECEPTOR_BINDING		PEREZ_TP53_TARGETS		YOSHIMURA_MAPK8_TARGETS_UP
2689	GH2	growth hormone 2								MARTENS_TRETINOIN_RESPONSE_UP			GO_RECEPTOR_BINDING		PEREZ_TP53_TARGETS
4585	MUC4	mucin 4, cell surface associated								MARTENS_TRETINOIN_RESPONSE_UP			GO_RECEPTOR_BINDING				YOSHIMURA_MAPK8_TARGETS_UP				DODD_NASOPHARYNGEAL_CARCINOMA_UP
147138	TMC8	transmembrane channel-like 8								MARTENS_TRETINOIN_RESPONSE_UP			GO_RECEPTOR_BINDING
2155	F7	coagulation factor VII (serum prothrombin conversion accelerator)								MARTENS_TRETINOIN_RESPONSE_UP			GO_RECEPTOR_BINDING
10501	SEMA6B	sema domain, transmembrane domain (TM), and cytoplasmic domain, (semaphorin) 6B								MARTENS_TRETINOIN_RESPONSE_UP			GO_RECEPTOR_BINDING
85442	KNDC1	kinase non-catalytic C-lobe domain (KIND) containing 1								MARTENS_TRETINOIN_RESPONSE_UP					PEREZ_TP53_TARGETS						DODD_NASOPHARYNGEAL_CARCINOMA_UP
79258	MMEL1	membrane metallo-endopeptidase-like 1								MARTENS_TRETINOIN_RESPONSE_UP					PEREZ_TP53_TARGETS						DODD_NASOPHARYNGEAL_CARCINOMA_UP
1291	COL6A1	collagen, type VI, alpha 1								MARTENS_TRETINOIN_RESPONSE_UP					PEREZ_TP53_TARGETS
4320	MMP11	matrix metallopeptidase 11 (stromelysin 3)								MARTENS_TRETINOIN_RESPONSE_UP					PEREZ_TP53_TARGETS
4161	MC5R	melanocortin 5 receptor								MARTENS_TRETINOIN_RESPONSE_UP					PEREZ_TP53_TARGETS
90249	UNC5A	unc-5 homolog A (C. elegans)								MARTENS_TRETINOIN_RESPONSE_UP							YOSHIMURA_MAPK8_TARGETS_UP
1137	CHRNA4	cholinergic receptor, nicotinic, alpha 4								MARTENS_TRETINOIN_RESPONSE_UP							YOSHIMURA_MAPK8_TARGETS_UP
8912	CACNA1H	calcium channel, voltage-dependent, T type, alpha 1H subunit								MARTENS_TRETINOIN_RESPONSE_UP							YOSHIMURA_MAPK8_TARGETS_UP
10439	OLFM1	olfactomedin 1								MARTENS_TRETINOIN_RESPONSE_UP							YOSHIMURA_MAPK8_TARGETS_UP
6277	S100A6	S100 calcium binding protein A6								MARTENS_TRETINOIN_RESPONSE_UP											DODD_NASOPHARYNGEAL_CARCINOMA_UP
11318	GPR182	G protein-coupled receptor 182								MARTENS_TRETINOIN_RESPONSE_UP											DODD_NASOPHARYNGEAL_CARCINOMA_UP
5097	PCDH1	protocadherin 1								MARTENS_TRETINOIN_RESPONSE_UP											DODD_NASOPHARYNGEAL_CARCINOMA_UP
6327	SCN2B	sodium channel, voltage-gated, type II, beta								MARTENS_TRETINOIN_RESPONSE_UP
7140	TNNT3	troponin T type 3 (skeletal, fast)								MARTENS_TRETINOIN_RESPONSE_UP
57210	SLC45A4	solute carrier family 45, member 4								MARTENS_TRETINOIN_RESPONSE_UP
5226	PGD	phosphogluconate dehydrogenase								MARTENS_TRETINOIN_RESPONSE_UP
9651	PLCH2	phospholipase C, eta 2								MARTENS_TRETINOIN_RESPONSE_UP
340075	ARSI	arylsulfatase family, member I								MARTENS_TRETINOIN_RESPONSE_UP
116969	ART5	ADP-ribosyltransferase 5								MARTENS_TRETINOIN_RESPONSE_UP
26240	FAM50B	family with sequence similarity 50, member B								MARTENS_TRETINOIN_RESPONSE_UP
80332	ADAM33	ADAM metallopeptidase domain 33								MARTENS_TRETINOIN_RESPONSE_UP
374569	ASPG	asparaginase homolog (S. cerevisiae)								MARTENS_TRETINOIN_RESPONSE_UP
211	ALAS1	aminolevulinate, delta-, synthase 1								MARTENS_TRETINOIN_RESPONSE_UP
1116	CHI3L1	chitinase 3-like 1 (cartilage glycoprotein-39)								MARTENS_TRETINOIN_RESPONSE_UP
163175	LGI4	leucine-rich repeat LGI family, member 4								MARTENS_TRETINOIN_RESPONSE_UP
11006	LILRB4	leukocyte immunoglobulin-like receptor, subfamily B (with TM and ITIM domains), member 4								MARTENS_TRETINOIN_RESPONSE_UP
338707	B4GALNT4	beta-1,4-N-acetyl-galactosaminyl transferase 4								MARTENS_TRETINOIN_RESPONSE_UP
23768	FLRT2	fibronectin leucine rich transmembrane protein 2									GRYDER_PAX3FOXO1_ENHANCERS_IN_TADS	BENPORATH_ES_WITH_H3K27ME3	GO_RECEPTOR_BINDING	BENPORATH_EED_TARGETS		BENPORATH_SUZ12_TARGETS			DACOSTA_UV_RESPONSE_VIA_ERCC3_DN
56963	RGMA	RGM domain family, member A									GRYDER_PAX3FOXO1_ENHANCERS_IN_TADS		GO_RECEPTOR_BINDING
8379	MAD1L1	MAD1 mitotic arrest deficient-like 1 (yeast)									GRYDER_PAX3FOXO1_ENHANCERS_IN_TADS				PEREZ_TP53_TARGETS				DACOSTA_UV_RESPONSE_VIA_ERCC3_DN
4163	MCC	mutated in colorectal cancers									GRYDER_PAX3FOXO1_ENHANCERS_IN_TADS				PEREZ_TP53_TARGETS
10049	DNAJB6	DnaJ (Hsp40) homolog, subfamily B, member 6									GRYDER_PAX3FOXO1_ENHANCERS_IN_TADS								DACOSTA_UV_RESPONSE_VIA_ERCC3_DN
9425	CDYL	chromodomain protein, Y-like									GRYDER_PAX3FOXO1_ENHANCERS_IN_TADS								DACOSTA_UV_RESPONSE_VIA_ERCC3_DN
2195	FAT1	FAT tumor suppressor homolog 1 (Drosophila)									GRYDER_PAX3FOXO1_ENHANCERS_IN_TADS								DACOSTA_UV_RESPONSE_VIA_ERCC3_DN
23294	ANKS1A	ankyrin repeat and sterile alpha motif domain containing 1A									GRYDER_PAX3FOXO1_ENHANCERS_IN_TADS								DACOSTA_UV_RESPONSE_VIA_ERCC3_DN
57222	ERGIC1	endoplasmic reticulum-golgi intermediate compartment (ERGIC) 1									GRYDER_PAX3FOXO1_ENHANCERS_IN_TADS										DODD_NASOPHARYNGEAL_CARCINOMA_UP
92017	SNX29	sorting nexin 29									GRYDER_PAX3FOXO1_ENHANCERS_IN_TADS										DODD_NASOPHARYNGEAL_CARCINOMA_UP
3632	INPP5A	inositol polyphosphate-5-phosphatase, 40kDa									GRYDER_PAX3FOXO1_ENHANCERS_IN_TADS										DODD_NASOPHARYNGEAL_CARCINOMA_UP
9844	ELMO1	engulfment and cell motility 1									GRYDER_PAX3FOXO1_ENHANCERS_IN_TADS
5046	PCSK6	proprotein convertase subtilisin/kexin type 6									GRYDER_PAX3FOXO1_ENHANCERS_IN_TADS
6904	TBCD	tubulin folding cofactor D									GRYDER_PAX3FOXO1_ENHANCERS_IN_TADS
114818	KLHL29	kelch-like 29 (Drosophila)									GRYDER_PAX3FOXO1_ENHANCERS_IN_TADS
203547	VMA21	VMA21 vacuolar H+-ATPase homolog (S. cerevisiae)									GRYDER_PAX3FOXO1_ENHANCERS_IN_TADS
57120	GOPC	golgi-associated PDZ and coiled-coil motif containing									GRYDER_PAX3FOXO1_ENHANCERS_IN_TADS
283358	B4GALNT3	beta-1,4-N-acetyl-galactosaminyl transferase 3									GRYDER_PAX3FOXO1_ENHANCERS_IN_TADS
23089	PEG10	paternally expressed 10									GRYDER_PAX3FOXO1_ENHANCERS_IN_TADS
221935	SDK1	sidekick homolog 1, cell adhesion molecule (chicken)									GRYDER_PAX3FOXO1_ENHANCERS_IN_TADS
54407	SLC38A2	solute carrier family 38, member 2									GRYDER_PAX3FOXO1_ENHANCERS_IN_TADS
115286	SLC25A26	solute carrier family 25, member 26									GRYDER_PAX3FOXO1_ENHANCERS_IN_TADS
6434	TRA2B	transformer 2 beta homolog (Drosophila)									GRYDER_PAX3FOXO1_ENHANCERS_IN_TADS
5694	PSMB6	proteasome (prosome, macropain) subunit, beta type, 6									GRYDER_PAX3FOXO1_ENHANCERS_IN_TADS
5954	RCN1	reticulocalbin 1, EF-hand calcium binding domain									GRYDER_PAX3FOXO1_ENHANCERS_IN_TADS
84620	ST6GAL2	ST6 beta-galactosamide alpha-2,6-sialyltranferase 2									GRYDER_PAX3FOXO1_ENHANCERS_IN_TADS
4191	MDH2	malate dehydrogenase 2, NAD (mitochondrial)									GRYDER_PAX3FOXO1_ENHANCERS_IN_TADS
29101	SSU72	SSU72 RNA polymerase II CTD phosphatase homolog (S. cerevisiae)									GRYDER_PAX3FOXO1_ENHANCERS_IN_TADS
29086	BABAM1	BRISC and BRCA1 A complex member 1									GRYDER_PAX3FOXO1_ENHANCERS_IN_TADS
7039	TGFA	transforming growth factor, alpha										BENPORATH_ES_WITH_H3K27ME3	GO_RECEPTOR_BINDING	BENPORATH_EED_TARGETS
8788	DLK1	delta-like 1 homolog (Drosophila)										BENPORATH_ES_WITH_H3K27ME3		BENPORATH_EED_TARGETS	PEREZ_TP53_TARGETS
3786	KCNQ3	potassium voltage-gated channel, KQT-like subfamily, member 3										BENPORATH_ES_WITH_H3K27ME3		BENPORATH_EED_TARGETS		BENPORATH_SUZ12_TARGETS	YOSHIMURA_MAPK8_TARGETS_UP
3736	KCNA1	potassium voltage-gated channel, shaker-related subfamily, member 1 (episodic ataxia with myokymia)										BENPORATH_ES_WITH_H3K27ME3		BENPORATH_EED_TARGETS		BENPORATH_SUZ12_TARGETS	YOSHIMURA_MAPK8_TARGETS_UP
57332	CBX8	chromobox homolog 8										BENPORATH_ES_WITH_H3K27ME3		BENPORATH_EED_TARGETS		BENPORATH_SUZ12_TARGETS
130497	OSR1	odd-skipped related 1 (Drosophila)										BENPORATH_ES_WITH_H3K27ME3		BENPORATH_EED_TARGETS		BENPORATH_SUZ12_TARGETS
22986	SORCS3	sortilin-related VPS10 domain containing receptor 3										BENPORATH_ES_WITH_H3K27ME3		BENPORATH_EED_TARGETS		BENPORATH_SUZ12_TARGETS
1602	DACH1	dachshund homolog 1 (Drosophila)										BENPORATH_ES_WITH_H3K27ME3		BENPORATH_EED_TARGETS		BENPORATH_SUZ12_TARGETS
117154	DACH2	dachshund homolog 2 (Drosophila)										BENPORATH_ES_WITH_H3K27ME3		BENPORATH_EED_TARGETS		BENPORATH_SUZ12_TARGETS
1298	COL9A2	collagen, type IX, alpha 2										BENPORATH_ES_WITH_H3K27ME3		BENPORATH_EED_TARGETS		BENPORATH_SUZ12_TARGETS
25884	CHRDL2	chordin-like 2										BENPORATH_ES_WITH_H3K27ME3		BENPORATH_EED_TARGETS		BENPORATH_SUZ12_TARGETS
55283	MCOLN3	mucolipin 3										BENPORATH_ES_WITH_H3K27ME3		BENPORATH_EED_TARGETS		BENPORATH_SUZ12_TARGETS
4489	MT1A	metallothionein 1A										BENPORATH_ES_WITH_H3K27ME3		BENPORATH_EED_TARGETS		BENPORATH_SUZ12_TARGETS
55061	SUSD4	sushi domain containing 4										BENPORATH_ES_WITH_H3K27ME3		BENPORATH_EED_TARGETS		BENPORATH_SUZ12_TARGETS
151647	FAM19A4	family with sequence similarity 19 (chemokine (C-C motif)-like), member A4										BENPORATH_ES_WITH_H3K27ME3		BENPORATH_EED_TARGETS		BENPORATH_SUZ12_TARGETS
54898	ELOVL2	ELOVL fatty acid elongase 2										BENPORATH_ES_WITH_H3K27ME3		BENPORATH_EED_TARGETS					DACOSTA_UV_RESPONSE_VIA_ERCC3_DN
375612	LHFPL3	lipoma HMGIC fusion partner-like 3										BENPORATH_ES_WITH_H3K27ME3		BENPORATH_EED_TARGETS
9622	KLK4	kallikrein-related peptidase 4										BENPORATH_ES_WITH_H3K27ME3		BENPORATH_EED_TARGETS
5799	PTPRN2	protein tyrosine phosphatase, receptor type, N polypeptide 2										BENPORATH_ES_WITH_H3K27ME3									DODD_NASOPHARYNGEAL_CARCINOMA_UP
117583	PARD3B	par-3 partitioning defective 3 homolog B (C. elegans)										BENPORATH_ES_WITH_H3K27ME3
114784	CSMD2	CUB and Sushi multiple domains 2										BENPORATH_ES_WITH_H3K27ME3
10507	SEMA4D	sema domain, immunoglobulin domain (Ig), transmembrane domain (TM) and short cytoplasmic domain, (semaphorin) 4D											GO_RECEPTOR_BINDING		PEREZ_TP53_TARGETS
214	ALCAM	activated leukocyte cell adhesion molecule											GO_RECEPTOR_BINDING				YOSHIMURA_MAPK8_TARGETS_UP		DACOSTA_UV_RESPONSE_VIA_ERCC3_DN
4909	NTF4	neurotrophin 4											GO_RECEPTOR_BINDING				YOSHIMURA_MAPK8_TARGETS_UP
5539	PPY	pancreatic polypeptide											GO_RECEPTOR_BINDING				YOSHIMURA_MAPK8_TARGETS_UP
10579	TACC2	transforming, acidic coiled-coil containing protein 2											GO_RECEPTOR_BINDING								DODD_NASOPHARYNGEAL_CARCINOMA_UP
30010	NXPH1	neurexophilin 1											GO_RECEPTOR_BINDING
1173	AP2M1	adaptor-related protein complex 2, mu 1 subunit											GO_RECEPTOR_BINDING
3064	HTT	huntingtin											GO_RECEPTOR_BINDING
146433	IL34	interleukin 34											GO_RECEPTOR_BINDING
5064	PALM	paralemmin											GO_RECEPTOR_BINDING
196743	PAOX	polyamine oxidase (exo-N4-amino)											GO_RECEPTOR_BINDING
55825	PECR	peroxisomal trans-2-enoyl-CoA reductase											GO_RECEPTOR_BINDING
54566	EPB41L4B	erythrocyte membrane protein band 4.1 like 4B												BENPORATH_EED_TARGETS	PEREZ_TP53_TARGETS		YOSHIMURA_MAPK8_TARGETS_UP				DODD_NASOPHARYNGEAL_CARCINOMA_UP
240	ALOX5	arachidonate 5-lipoxygenase												BENPORATH_EED_TARGETS		BENPORATH_SUZ12_TARGETS	YOSHIMURA_MAPK8_TARGETS_UP
8989	TRPA1	transient receptor potential cation channel, subfamily A, member 1												BENPORATH_EED_TARGETS		BENPORATH_SUZ12_TARGETS
254158	CXorf58	chromosome X open reading frame 58												BENPORATH_EED_TARGETS							DODD_NASOPHARYNGEAL_CARCINOMA_UP
9643	MORF4L2	mortality factor 4 like 2												BENPORATH_EED_TARGETS
57470	LRRC47	leucine rich repeat containing 47												BENPORATH_EED_TARGETS
54855	FAM46C	family with sequence similarity 46, member C													PEREZ_TP53_TARGETS	BENPORATH_SUZ12_TARGETS
23199	KIAA0182	KIAA0182													PEREZ_TP53_TARGETS		YOSHIMURA_MAPK8_TARGETS_UP		DACOSTA_UV_RESPONSE_VIA_ERCC3_DN
23263	MCF2L	MCF.2 cell line derived transforming sequence-like													PEREZ_TP53_TARGETS		YOSHIMURA_MAPK8_TARGETS_UP				DODD_NASOPHARYNGEAL_CARCINOMA_UP
283120	H19	H19, imprinted maternally expressed transcript (non-protein coding)													PEREZ_TP53_TARGETS		YOSHIMURA_MAPK8_TARGETS_UP				DODD_NASOPHARYNGEAL_CARCINOMA_UP
1773	DNASE1	deoxyribonuclease I													PEREZ_TP53_TARGETS		YOSHIMURA_MAPK8_TARGETS_UP
863	CBFA2T3	core-binding factor, runt domain, alpha subunit 2; translocated to, 3													PEREZ_TP53_TARGETS						DODD_NASOPHARYNGEAL_CARCINOMA_UP
9696	CROCC	ciliary rootlet coiled-coil, rootletin													PEREZ_TP53_TARGETS						DODD_NASOPHARYNGEAL_CARCINOMA_UP
4008	LMO7	LIM domain 7													PEREZ_TP53_TARGETS						DODD_NASOPHARYNGEAL_CARCINOMA_UP
55030	FBXO34	F-box protein 34													PEREZ_TP53_TARGETS						DODD_NASOPHARYNGEAL_CARCINOMA_UP
4093	SMAD9	SMAD family member 9													PEREZ_TP53_TARGETS
23136	EPB41L3	erythrocyte membrane protein band 4.1-like 3													PEREZ_TP53_TARGETS
57636	ARHGAP23	Rho GTPase activating protein 23													PEREZ_TP53_TARGETS
9679	FAM53B	family with sequence similarity 53, member B													PEREZ_TP53_TARGETS
29	ABR	active BCR-related gene													PEREZ_TP53_TARGETS
9459	ARHGEF6	Rac/Cdc42 guanine nucleotide exchange factor (GEF) 6													PEREZ_TP53_TARGETS
154810	AMOTL1	angiomotin like 1													PEREZ_TP53_TARGETS
113263	GLCCI1	glucocorticoid induced transcript 1													PEREZ_TP53_TARGETS
9903	KLHL21	kelch-like 21 (Drosophila)													PEREZ_TP53_TARGETS
6638	SNRPN	small nuclear ribonucleoprotein polypeptide N													PEREZ_TP53_TARGETS
79901	CYBRD1	cytochrome b reductase 1													PEREZ_TP53_TARGETS
22982	DIP2C	DIP2 disco-interacting protein 2 homolog C (Drosophila)													PEREZ_TP53_TARGETS
10904	BLCAP	bladder cancer associated protein													PEREZ_TP53_TARGETS
26505	CNNM3	cyclin M3													PEREZ_TP53_TARGETS
84296	GINS4	GINS complex subunit 4 (Sld5 homolog)													PEREZ_TP53_TARGETS
23504	RIMBP2	RIMS binding protein 2													PEREZ_TP53_TARGETS
57666	FBRSL1	fibrosin-like 1													PEREZ_TP53_TARGETS
148223	C19orf25	chromosome 19 open reading frame 25													PEREZ_TP53_TARGETS
79034	C7orf26	chromosome 7 open reading frame 26													PEREZ_TP53_TARGETS
27153	ZNF777	zinc finger protein 777													PEREZ_TP53_TARGETS
84230	LRRC8C	leucine rich repeat containing 8 family, member C														BENPORATH_SUZ12_TARGETS
29123	ANKRD11	ankyrin repeat domain 11														BENPORATH_SUZ12_TARGETS
139411	PTCHD1	patched domain containing 1														BENPORATH_SUZ12_TARGETS
1366	CLDN7	claudin 7															YOSHIMURA_MAPK8_TARGETS_UP				DODD_NASOPHARYNGEAL_CARCINOMA_UP
4913	NTHL1	nth endonuclease III-like 1 (E. coli)															YOSHIMURA_MAPK8_TARGETS_UP
2550	GABBR1	gamma-aminobutyric acid (GABA) B receptor, 1															YOSHIMURA_MAPK8_TARGETS_UP
23040	MYT1L	myelin transcription factor 1-like															YOSHIMURA_MAPK8_TARGETS_UP
775	CACNA1C	calcium channel, voltage-dependent, L type, alpha 1C subunit															YOSHIMURA_MAPK8_TARGETS_UP
8514	KCNAB2	potassium voltage-gated channel, shaker-related subfamily, beta member 2															YOSHIMURA_MAPK8_TARGETS_UP
2741	GLRA1	glycine receptor, alpha 1															YOSHIMURA_MAPK8_TARGETS_UP
1360	CPB1	carboxypeptidase B1 (tissue)															YOSHIMURA_MAPK8_TARGETS_UP
23498	HAAO	3-hydroxyanthranilate 3,4-dioxygenase															YOSHIMURA_MAPK8_TARGETS_UP
919	CD247	CD247 molecule															YOSHIMURA_MAPK8_TARGETS_UP
126393	HSPB6	heat shock protein, alpha-crystallin-related, B6															YOSHIMURA_MAPK8_TARGETS_UP
1135	CHRNA2	cholinergic receptor, nicotinic, alpha 2 (neuronal)															YOSHIMURA_MAPK8_TARGETS_UP
963	CD53	CD53 molecule															YOSHIMURA_MAPK8_TARGETS_UP
57596	BEGAIN	brain-enriched guanylate kinase-associated homolog (rat)															YOSHIMURA_MAPK8_TARGETS_UP
65082	VPS33A	vacuolar protein sorting 33 homolog A (S. cerevisiae)															YOSHIMURA_MAPK8_TARGETS_UP
2814	GP5	glycoprotein V (platelet)															YOSHIMURA_MAPK8_TARGETS_UP
374462	PTPRQ	protein tyrosine phosphatase, receptor type, Q															YOSHIMURA_MAPK8_TARGETS_UP
64122	FN3K	fructosamine 3 kinase																GO_KINASE_ACTIVITY				GO_TRANSFERASE_ACTIVITY_TRANSFERRING_PHOSPHORUS_CONTAINING_GROUPS
29957	SLC25A24	solute carrier family 25 (mitochondrial carrier; phosphate carrier), member 24																	DACOSTA_UV_RESPONSE_VIA_ERCC3_DN		DODD_NASOPHARYNGEAL_CARCINOMA_UP
6575	SLC20A2	solute carrier family 20 (phosphate transporter), member 2																	DACOSTA_UV_RESPONSE_VIA_ERCC3_DN		DODD_NASOPHARYNGEAL_CARCINOMA_UP
22920	KIFAP3	kinesin-associated protein 3																	DACOSTA_UV_RESPONSE_VIA_ERCC3_DN
23301	EHBP1	EH domain binding protein 1																	DACOSTA_UV_RESPONSE_VIA_ERCC3_DN
5783	PTPN13	protein tyrosine phosphatase, non-receptor type 13 (APO-1/CD95 (Fas)-associated phosphatase)																	DACOSTA_UV_RESPONSE_VIA_ERCC3_DN
27067	STAU2	staufen, RNA binding protein, homolog 2 (Drosophila)																	DACOSTA_UV_RESPONSE_VIA_ERCC3_DN
5116	PCNT	pericentrin																	DACOSTA_UV_RESPONSE_VIA_ERCC3_DN
23185	LARP4B	La ribonucleoprotein domain family, member 4B																	DACOSTA_UV_RESPONSE_VIA_ERCC3_DN
23384	SPECC1L	sperm antigen with calponin homology and coiled-coil domains 1-like																	DACOSTA_UV_RESPONSE_VIA_ERCC3_DN
10046	MAMLD1	mastermind-like domain containing 1																	DACOSTA_UV_RESPONSE_VIA_ERCC3_DN
23274	CLEC16A	C-type lectin domain family 16, member A																	DACOSTA_UV_RESPONSE_VIA_ERCC3_DN
28999	KLF15	Kruppel-like factor 15																		GO_REGULATORY_REGION_NUCLEIC_ACID_BINDING
1992	SERPINB1	serpin peptidase inhibitor, clade B (ovalbumin), member 1																			DODD_NASOPHARYNGEAL_CARCINOMA_UP
6533	SLC6A6	solute carrier family 6 (neurotransmitter transporter, taurine), member 6																			DODD_NASOPHARYNGEAL_CARCINOMA_UP
57648	KIAA1522	KIAA1522																			DODD_NASOPHARYNGEAL_CARCINOMA_UP
84988	PPP1R16A	protein phosphatase 1, regulatory subunit 16A																			DODD_NASOPHARYNGEAL_CARCINOMA_UP
3423	IDS	iduronate 2-sulfatase																			DODD_NASOPHARYNGEAL_CARCINOMA_UP
199221	DZIP1L	DAZ interacting protein 1-like																			DODD_NASOPHARYNGEAL_CARCINOMA_UP
92565	FANK1	fibronectin type III and ankyrin repeat domains 1																			DODD_NASOPHARYNGEAL_CARCINOMA_UP
218	ALDH3A1	aldehyde dehydrogenase 3 family, member A1																			DODD_NASOPHARYNGEAL_CARCINOMA_UP
10873	ME3	malic enzyme 3, NADP(+)-dependent, mitochondrial																			DODD_NASOPHARYNGEAL_CARCINOMA_UP
54039	PCBP3	poly(rC) binding protein 3																			DODD_NASOPHARYNGEAL_CARCINOMA_UP
30815	ST6GALNAC6	ST6 (alpha-N-acetyl-neuraminyl-2,3-beta-galactosyl-1,3)-N-acetylgalactosaminide alpha-2,6-sialyltransferase 6																			DODD_NASOPHARYNGEAL_CARCINOMA_UP
284013	VMO1	vitelline membrane outer layer 1 homolog (chicken)																			DODD_NASOPHARYNGEAL_CARCINOMA_UP
55063	ZCWPW1	zinc finger, CW type with PWWP domain 1																			DODD_NASOPHARYNGEAL_CARCINOMA_UP
117155	CATSPER2	cation channel, sperm associated 2																			DODD_NASOPHARYNGEAL_CARCINOMA_UP
27285	TEKT2	tektin 2 (testicular)																			DODD_NASOPHARYNGEAL_CARCINOMA_UP
23353	SUN1	Sad1 and UNC84 domain containing 1																			DODD_NASOPHARYNGEAL_CARCINOMA_UP
114881	OSBPL7	oxysterol binding protein-like 7																			DODD_NASOPHARYNGEAL_CARCINOMA_UP
151903	CCDC12	coiled-coil domain containing 12																			DODD_NASOPHARYNGEAL_CARCINOMA_UP
57217	TTC7A	tetratricopeptide repeat domain 7A																			DODD_NASOPHARYNGEAL_CARCINOMA_UP
222235	FBXL13	F-box and leucine-rich repeat protein 13																			DODD_NASOPHARYNGEAL_CARCINOMA_UP
23508	TTC9	tetratricopeptide repeat domain 9																			DODD_NASOPHARYNGEAL_CARCINOMA_UP
27077	B9D1	B9 protein domain 1																			DODD_NASOPHARYNGEAL_CARCINOMA_UP
147744	TMEM190	transmembrane protein 190																			DODD_NASOPHARYNGEAL_CARCINOMA_UP
200162	SPAG17	sperm associated antigen 17																			DODD_NASOPHARYNGEAL_CARCINOMA_UP
115948	CCDC151	coiled-coil domain containing 151																			DODD_NASOPHARYNGEAL_CARCINOMA_UP
55036	CCDC40	coiled-coil domain containing 40																			DODD_NASOPHARYNGEAL_CARCINOMA_UP
196374	KRT78	keratin 78																			DODD_NASOPHARYNGEAL_CARCINOMA_UP
200132	TCTEX1D1	Tctex1 domain containing 1																			DODD_NASOPHARYNGEAL_CARCINOMA_UP
23059	CLUAP1	clusterin associated protein 1																			DODD_NASOPHARYNGEAL_CARCINOMA_UP
284186	TMEM105	transmembrane protein 105																			DODD_NASOPHARYNGEAL_CARCINOMA_UP
254050	LRRC43	leucine rich repeat containing 43																			DODD_NASOPHARYNGEAL_CARCINOMA_UP
55138	FAM90A1	family with sequence similarity 90, member A1																			DODD_NASOPHARYNGEAL_CARCINOMA_UP
100316868	HOTTIP	HOXA distal transcript antisense RNA (non-protein coding)																			DODD_NASOPHARYNGEAL_CARCINOMA_UP
339768	ESPNL	espin-like																			DODD_NASOPHARYNGEAL_CARCINOMA_UP
10390	CEPT1	choline/ethanolamine phosphotransferase 1																				GO_TRANSFERASE_ACTIVITY_TRANSFERRING_PHOSPHORUS_CONTAINING_GROUPS
3092	HIP1	huntingtin interacting protein 1
6990	DYNLT3	dynein, light chain, Tctex-type 3
331	XIAP	X-linked inhibitor of apoptosis
85461	TANC1	tetratricopeptide repeat, ankyrin repeat and coiled-coil containing 1
125950	RAVER1	ribonucleoprotein, PTB-binding 1
6820	SULT2B1	sulfotransferase family, cytosolic, 2B, member 1
23466	CBX6	chromobox homolog 6
50813	COPS7A	COP9 constitutive photomorphogenic homolog subunit 7A (Arabidopsis)
79033	ERI3	ERI1 exoribonuclease family member 3
139322	APOOL	apolipoprotein O-like
58526	MID1IP1	MID1 interacting protein 1 (gastrulation specific G12 homolog (zebrafish))
27336	HTATSF1	HIV-1 Tat specific factor 1
84445	LZTS2	leucine zipper, putative tumor suppressor 2
84461	NEURL4	neuralized homolog 4 (Drosophila)
64788	LMF1	lipase maturation factor 1
29993	PACSIN1	protein kinase C and casein kinase substrate in neurons 1
146713	RBFOX3	RNA binding protein, fox-1 homolog (C. elegans) 3
26051	PPP1R16B	protein phosphatase 1, regulatory subunit 16B
222008	VSTM2A	V-set and transmembrane domain containing 2A
50651	SLC45A1	solute carrier family 45, member 1
51599	LSR	lipolysis stimulated lipoprotein receptor
152330	CNTN4	contactin 4
9541	CIR1	corepressor interacting with RBPJ, 1
79149	ZSCAN5A	zinc finger and SCAN domain containing 5A
6322	SCML1	sex comb on midleg-like 1 (Drosophila)
7711	ZNF155	zinc finger protein 155
388523	ZNF728	zinc finger protein 728
79827	CLMP	CXADR-like membrane protein
84439	HHIPL1	HHIP-like 1
221895	JAZF1	JAZF zinc finger 1
10963	STIP1	stress-induced-phosphoprotein 1
1013	CDH15	cadherin 15, type 1, M-cadherin (myotubule)
54212	SNTG1	syntrophin, gamma 1
84448	ABLIM2	actin binding LIM protein family, member 2
10296	MAEA	macrophage erythroblast attacher
92815	HIST3H2A	histone cluster 3, H2a
29071	C1GALT1C1	C1GALT1-specific chaperone 1
5168	ENPP2	ectonucleotide pyrophosphatase/phosphodiesterase 2
55679	LIMS2	LIM and senescent cell antigen-like domains 2
57526	PCDH19	protocadherin 19
378938	MALAT1	metastasis associated lung adenocarcinoma transcript 1 (non-protein coding)
781	CACNA2D1	calcium channel, voltage-dependent, alpha 2/delta subunit 1
1638	DCT	dopachrome tautomerase (dopachrome delta-isomerase, tyrosine-related protein 2)
54839	LRRC49	leucine rich repeat containing 49
23313	KIAA0930	KIAA0930
23241	PACS2	phosphofurin acidic cluster sorting protein 2
5504	PPP1R2	protein phosphatase 1, regulatory (inhibitor) subunit 2
9938	ARHGAP25	Rho GTPase activating protein 25
339977	LRRC66	leucine rich repeat containing 66
4326	MMP17	matrix metallopeptidase 17 (membrane-inserted)
27091	CACNG5	calcium channel, voltage-dependent, gamma subunit 5
55844	PPP2R2D	protein phosphatase 2, regulatory subunit B, delta
9138	ARHGEF1	Rho guanine nucleotide exchange factor (GEF) 1
5526	PPP2R5B	protein phosphatase 2, regulatory subunit B', beta
9563	H6PD	hexose-6-phosphate dehydrogenase (glucose 1-dehydrogenase)
114879	OSBPL5	oxysterol binding protein-like 5
1657	DMXL1	Dmx-like 1
51100	SH3GLB1	SH3-domain GRB2-like endophilin B1
5793	PTPRG	protein tyrosine phosphatase, receptor type, G
51566	ARMCX3	armadillo repeat containing, X-linked 3
116447	TOP1MT	topoisomerase (DNA) I, mitochondrial
29125	C11orf21	chromosome 11 open reading frame 21
1639	DCTN1	dynactin 1
29933	GPR132	G protein-coupled receptor 132
54758	KLHDC4	kelch domain containing 4
4311	MME	membrane metallo-endopeptidase
55898	UNC45A	unc-45 homolog A (C. elegans)
285600	KIAA0825	KIAA0825
203102	ADAM32	ADAM metallopeptidase domain 32
57507	ZNF608	zinc finger protein 608
23648	SSBP3	single stranded DNA binding protein 3
10161	LPAR6	lysophosphatidic acid receptor 6
5333	PLCD1	phospholipase C, delta 1
5638	PRRG1	proline rich Gla (G-carboxyglutamic acid) 1
10460	TACC3	transforming, acidic coiled-coil containing protein 3
129530	LYG1	lysozyme G-like 1
26762	HAVCR1	hepatitis A virus cellular receptor 1
26039	SS18L1	synovial sarcoma translocation gene on chromosome 18-like 1
80311	KLHL15	kelch-like 15 (Drosophila)
440452	TBC1D3P2	TBC1 domain family, member 3 pseudogene 2
23217	ZFR2	zinc finger RNA binding protein 2
11045	UPK1A	uroplakin 1A
117178	SSX2IP	synovial sarcoma, X breakpoint 2 interacting protein
284358	MAMSTR	MEF2 activating motif and SAP domain containing transcriptional regulator
387694	SH2D4B	SH2 domain containing 4B
285386	TPRG1	tumor protein p63 regulated 1
23430	TPSD1	tryptase delta 1
84502	JPH4	junctophilin 4
162972	ZNF550	zinc finger protein 550
348645	C22orf34	chromosome 22 open reading frame 34
163115	ZNF781	zinc finger protein 781
284729	ESPNP	espin pseudogene
3042	HBM	hemoglobin, mu
89870	TRIM15	tripartite motif containing 15
5828	PEX2	peroxisomal biogenesis factor 2
763	CA5A	carbonic anhydrase VA, mitochondrial
23295	MGRN1	mahogunin, ring finger 1
83860	TAF3	TAF3 RNA polymerase II, TATA box binding protein (TBP)-associated factor, 140kDa
399664	MEX3D	mex-3 homolog D (C. elegans)
7757	ZNF208	zinc finger protein 208
166655	TRIM60	tripartite motif containing 60
11285	B4GALT7	xylosylprotein beta 1,4-galactosyltransferase, polypeptide 7 (galactosyltransferase I)
121278	TPH2	tryptophan hydroxylase 2
6120	RPE	ribulose-5-phosphate-3-epimerase
150368	FAM109B	family with sequence similarity 109, member B
55117	SLC6A15	solute carrier family 6 (neutral amino acid transporter), member 15
5551	PRF1	perforin 1 (pore forming protein)
10073	SNUPN	snurportin 1
10682	EBP	emopamil binding protein (sterol isomerase)
123606	NIPA1	non imprinted in Prader-Willi/Angelman syndrome 1
28982	FLVCR1	feline leukemia virus subgroup C cellular receptor 1
94097	SFXN5	sideroflexin 5
153201	SLC36A2	solute carrier family 36 (proton/amino acid symporter), member 2
155184	SLC2A7	solute carrier family 2 (facilitated glucose transporter), member 7
83758	RBP5	retinol binding protein 5, cellular
23566	LPAR3	lysophosphatidic acid receptor 3
10207	INADL	InaD-like (Drosophila)
51617	HMP19	HMP19 protein
56271	BEX4	brain expressed, X-linked 4
5652	PRSS8	protease, serine, 8
79140	CCDC28B	coiled-coil domain containing 28B
78989	COLEC11	collectin sub-family member 11
400916	CHCHD10	coiled-coil-helix-coiled-coil-helix domain containing 10
728392	LOC728392	uncharacterized LOC728392
26239	LCE2B	late cornified envelope 2B
23423	TMED3	transmembrane emp24 protein transport domain containing 3
85450	ITPRIP	inositol 1,4,5-trisphosphate receptor interacting protein
79075	DSCC1	defective in sister chromatid cohesion 1 homolog (S. cerevisiae)
23367	LARP1	La ribonucleoprotein domain family, member 1
79050	NOC4L	nucleolar complex associated 4 homolog (S. cerevisiae)
92105	INTS4	integrator complex subunit 4
131474	CHCHD4	coiled-coil-helix-coiled-coil-helix domain containing 4
80124	VCPIP1	valosin containing protein (p97)/p47 complex interacting protein 1
93664	CADPS2	Ca++-dependent secretion activator 2
79748	LMAN1L	lectin, mannose-binding, 1 like
8665	EIF3F	eukaryotic translation initiation factor 3, subunit F
10813	UTP14A	UTP14, U3 small nucleolar ribonucleoprotein, homolog A (yeast)
2799	GNS	glucosamine (N-acetyl)-6-sulfatase
54923	LIME1	Lck interacting transmembrane adaptor 1
4796	TONSL	tonsoku-like, DNA repair protein
4521	NUDT1	nudix (nucleoside diphosphate linked moiety X)-type motif 1
4717	NDUFC1	NADH dehydrogenase (ubiquinone) 1, subcomplex unknown, 1, 6kDa
10687	PNMA2	paraneoplastic antigen MA2
3420	IDH3B	isocitrate dehydrogenase 3 (NAD+) beta
3115	HLA-DPB1	major histocompatibility complex, class II, DP beta 1
90141	EFCAB11	EF-hand calcium binding domain 11
56112	PCDHGA3	protocadherin gamma subfamily A, 3
53841	CDHR5	cadherin-related family member 5
4636	MYL5	myosin, light chain 5, regulatory
26167	PCDHB5	protocadherin beta 5
56140	PCDHA8	protocadherin alpha 8
54596	L1TD1	LINE-1 type transposase domain containing 1
64285	RHBDF1	rhomboid 5 homolog 1 (Drosophila)
63924	CIDEC	cell death-inducing DFFA-like effector c
57097	PARP11	poly (ADP-ribose) polymerase family, member 11
29015	SLC43A3	solute carrier family 43, member 3
7007	TECTA	tectorin alpha
55997	CFC1	cripto, FRL-1, cryptic family 1
442117	GALNTL6	UDP-N-acetyl-alpha-D-galactosamine:polypeptide N-acetylgalactosaminyltransferase-like 6
692076	SNORD7	small nucleolar RNA, C/D box 7
3381	IBSP	integrin-binding sialoprotein
55600	ITLN1	intelectin 1 (galactofuranose binding)
10584	COLEC10	collectin sub-family member 10 (C-type lectin)
127731	VWA5B1	von Willebrand factor A domain containing 5B1
54084	TSPEAR	thrombospondin-type laminin G domain and EAR repeats
9524	TECR	trans-2,3-enoyl-CoA reductase
81562	LMAN2L	lectin, mannose-binding 2-like
2841	GPR18	G protein-coupled receptor 18
2843	GPR20	G protein-coupled receptor 20
2914	GRM4	glutamate receptor, metabotropic 4
1131	CHRM3	cholinergic receptor, muscarinic 3
9436	NCR2	natural cytotoxicity triggering receptor 2
11250	GPR45	G protein-coupled receptor 45
134391	GPR151	G protein-coupled receptor 151
79544	OR4K1	olfactory receptor, family 4, subfamily K, member 1
197335	WDR90	WD repeat domain 90
84310	C7orf50	chromosome 7 open reading frame 50
6143	RPL19	ribosomal protein L19
5820	PVT1	Pvt1 oncogene (non-protein coding)
9553	MRPL33	mitochondrial ribosomal protein L33
114614	MIR155HG	MIR155 host gene (non-protein coding)
284454	LOC284454	uncharacterized LOC284454
552889	ATXN7L3B	ataxin 7-like 3B
23067	SETD1B	SET domain containing 1B
84991	RBM17	RNA binding motif protein 17
9904	RBM19	RNA binding motif protein 19
123745	PLA2G4E	phospholipase A2, group IVE
4298	MLLT1	myeloid/lymphoid or mixed-lineage leukemia (trithorax homolog, Drosophila); translocated to, 1
90673	PPP1R3E	protein phosphatase 1, regulatory subunit 3E
5678	PSG9	pregnancy specific beta-1-glycoprotein 9
28955	DEXI	Dexi homolog (mouse)
6836	SURF4	surfeit 4
144132	DNHD1	dynein heavy chain domain 1
91316	GUSBP11	glucuronidase, beta pseudogene 11
5949	RBP3	retinol binding protein 3, interstitial
80063	ATF7IP2	activating transcription factor 7 interacting protein 2
150921	TCF23	transcription factor 23
27112	FAM155B	family with sequence similarity 155, member B
390748	PABPN1L	poly(A) binding protein, nuclear 1-like (cytoplasmic)
54888	NSUN2	NOP2/Sun domain family, member 2
284001	CCDC57	coiled-coil domain containing 57
144245	ALG10B	asparagine-linked glycosylation 10, alpha-1,2-glucosyltransferase homolog B (yeast)
374819	LRRC37A3	leucine rich repeat containing 37, member A3
8916	HERC3	hect domain and RLD 3
149775	GNAS-AS1	GNAS antisense RNA 1 (non-protein coding)
90736	FAM104B	family with sequence similarity 104, member B
641977	SEPT7P2	septin 7 pseudogene 2
84256	FLYWCH1	FLYWCH-type zinc finger 1
79908	BTNL8	butyrophilin-like 8
50614	GALNT9	UDP-N-acetyl-alpha-D-galactosamine:polypeptide N-acetylgalactosaminyltransferase 9 (GalNAc-T9)
79635	CCDC121	coiled-coil domain containing 121
641339	ZNF674	zinc finger protein 674
257240	KLHL34	kelch-like 34 (Drosophila)
285605	DTWD2	DTW domain containing 2
158521	FMR1NB	fragile X mental retardation 1 neighbor
152877	FAM53A	family with sequence similarity 53, member A
286046	XKR6	XK, Kell blood group complex subunit-related family, member 6
343066	AADACL4	arylacetamide deacetylase-like 4
339263	C17orf51	chromosome 17 open reading frame 51
1	A1BG	alpha-1-B glycoprotein
100130889	PSORS1C3	psoriasis susceptibility 1 candidate 3 (non-protein coding)
89885	FATE1	fetal and adult testis expressed 1
401127	LOC401127	WD repeat domain 5 pseudogene
283731	LOC283731	uncharacterized LOC283731
151484	LOC151484	uncharacterized LOC151484
729085	FAM198A	family with sequence similarity 198, member A
440051	KRTAP5-11	keratin associated protein 5-11
341019	DCDC1	doublecortin domain containing 1
606551	UBE2MP1	ubiquitin-conjugating enzyme E2M pseudogene 1
127665	ZNF648	zinc finger protein 648
401463	LOC401463	uncharacterized LOC401463
115196	ZNF554	zinc finger protein 554
11042	SMA5	glucuronidase, beta pseudogene
154449	LOC154449	uncharacterized LOC154449
284116	KRT42P	keratin 42 pseudogene
618	BCYRN1	brain cytoplasmic RNA 1 (non-protein coding)
692086	SNORD17	small nucleolar RNA, C/D box 17

## Sheet: Fe 31 Genes overlap 
56Fe affected genes overlapped with Fukasawa et al. Hypermethylated in lung cancer a
NFIX	nuclear factor I/X (CCAAT-binding transcription factor)
POU4F2	POU class 4 homeobox 2
CSMD1	CUB and Sushi multiple domains 1
HOXD13	homeobox D13
HOXC12	homeobox C12
INSRR	insulin receptor-related receptor
NEFL	neurofilament, light polypeptide
HOXA7	homeobox A7
EBF3	early B-cell factor 3
EFCAB1	EF-hand calcium binding domain 1
SOX1	SRY (sex determining region Y)-box 1
CXCL12	chemokine (C-X-C motif) ligand 12
RNF152	ring finger protein 152
ALX1	ALX homeobox 1
RASGRP1	RAS guanyl releasing protein 1 (calcium and DAG-regulated)
VWC2	von Willebrand factor C domain containing 2
PRDM8	PR domain containing 8
COL5A1	collagen, type V, alpha 1
PROM1	prominin 1
LIN28A	lin-28 homolog A (C. elegans)
HDAC7	histone deacetylase 7
COL14A1	collagen, type XIV, alpha 1
C21orf2	chromosome 21 open reading frame 2
SARM1	sterile alpha and TIR motif containing 1
TRAF5	TNF receptor-associated factor 5
AJAP1	adherens junctions associated protein 1
TMSB10	thymosin beta 10
STOX2	storkhead box 2
JPH1	junctophilin 1
MARVELD1	MARVEL domain containing 1
TMEM101	transmembrane protein 101
aFukasawa, M. et al. Microarray analysis of promoter methylation in lung cancers. J. Hum. Genet. 51, 368–374 (2006).

## Sheet: Fe_FAcluster
Fe	DAVID: Functional Annotation Clustering		EASE 0.05	UP_KEYWORDS; GO_BP_DIRECT; GO_MF_DIRECT; KEGG_PATHWAYS; DOMAIN_INTERPRO
	https://david.ncifcrf.gov/
Annotation Cluster 1	Enrichment Score: 3.120773505191718
Category	Term	Count	%	PValue	Genes	List Total	Pop Hits	Pop Total	Fold Enrichment	Bonferroni	Benjamini	FDR
UP_KEYWORDS	Transcription	117	14.8477	0.000421161	ZNF582, HOXD13, CBX2, PDX1, ZIC1, ZNF253, CBX8, NR2E1, HOXD10, CBX6, BATF, BSX, EPC2, OLIG3, CREB3L1, PATZ1, RARA, CCAR2, ZNF43, ZNF594, ZNF592, RXRA, TADA2B, SIX3, MED11, ZNF792, PROX1, PRDM8, HOXD9, PA2G4, KDM2B, TRIM33, HES5, PRDM6, MCIDAS, ZNF438, XRN2, IRAK1BP1, CRTC2, SOX1, SOX3, MEIS1, ZNF331, OVOL2, ZNF696, HOXA7, NKX3-2, LHX8, ZNF69, IKZF3, SMAD6, WDR5, KCTD1, KLF15, SALL3, FEZF2, HDAC4,…	738	2398	20581	1.36065	0.154357	0.0275561	0.585413
UP_KEYWORDS	Transcription regulation	114	14.467	0.000487561	ZNF582, HOXD13, CBX2, PDX1, ZIC1, ZNF253, CBX8, NR2E1, HOXD10, CBX6, BATF, BSX, EPC2, OLIG3, CREB3L1, PATZ1, RARA, CCAR2, ZNF43, ZNF594, ZNF592, RXRA, TADA2B, SIX3, MED11, ZNF792, PROX1, HOXD9, PRDM8, PA2G4, KDM2B, TRIM33, HES5, PRDM6, MCIDAS, ZNF438, XRN2, IRAK1BP1, CRTC2, SOX1, SOX3, ZNF331, OVOL2, ZNF696, HOXA7, NKX3-2, LHX8, ZNF69, IKZF3, SMAD6, WDR5, KCTD1, KLF15, SALL3, FEZF2, HDAC4, ICE2, …	738	2332	20581	1.36328	0.176422	0.0273472	0.677417
UP_KEYWORDS	DNA-binding	102	12.9442	0.000570519	ZNF582, HOXD13, CBX2, PDX1, ZIC1, ZNF253, NR2E1, HOXD10, BSX, BATF, OLIG3, H2AFY, CREB3L1, PATZ1, RARA, ZNF43, ZNF594, ZNF592, RXRA, NKX2-8, SIX3, ZNF792, SIX6, PROX1, HOXD9, PRDM8, TRIM33, HES5, ZNF438, XRN2, KIF4B, SOX1, SOX3, MEIS1, ZNF331, OVOL2, ZNF696, HOXA7, NKX3-2, LHX8, HIST1H4J, ZNF69, IKZF3, SMAD6, KLF15, SHOX2, SALL3, FEZF2, EBF3, SALL1, ZFHX3, NCOR2, AHDC1, ZMAT1, FOSL2, TAF1D, TP63,…	738	2050	20581	1.38757	0.203184	0.0279922	0.792255
UP_KEYWORDS	Nucleus	222	28.1726	0.00280646	KIFC1, PPP2R5A, HOXD13, LUZP1, ZNF253, HOXD10, BSX, WDR75, EPC2, WWP1, MIS18A, H2AFY, CREB3L1, RARA, PATZ1, CCAR2, ZNF43, KRR1, RXRA, NKX2-8, TADA2B, MED11, ZNF792, UBR2, PROX1, PRDM8, TRAPPC12, HES5, RCC2, MCIDAS, PRDM6, IRAK1BP1, KIF4B, CRTC2, IGF2BP3, URGCP, UBASH3B, TNKS, LHX8, ZNF69, IKZF3, SMAD6, INIP, DUSP22, KLF15, PTPN11, SHOX2, SYNE2, ICE2, DUSP26, NOTCH4, KAT6B, ZFHX3, CHAF1B, NCOR2, Z…	738	5244	20581	1.18059	0.673244	0.071857	3.84138
Annotation Cluster 2	Enrichment Score: 2.9280679647130032
Category	Term	Count	%	PValue	Genes	List Total	Pop Hits	Pop Total	Fold Enrichment	Bonferroni	Benjamini	FDR
UP_KEYWORDS	Homeobox	23	2.91878	0.000200835	RAX, IRX2, NKX2-8, TGIF2LX, SIX3, HOXD13, PDX1, MEIS1, PROX1, SIX6, HOXD10, PKNOX2, BSX, SHOX2, HOXD9, HOXC12, HOXA7, GBX2, NKX3-2, POU4F2, LHX8, ZFHX3, ALX1	738	262	20581	2.44814	0.0768286	0.0197867	0.279558
INTERPRO	IPR009057:Homeodomain-like	27	3.4264	0.000388582	IRX2, TGIF2LX, HOXD13, PDX1, MEIS1, HOXD10, BSX, HOXA7, GBX2, CHD2, NKX3-2, POU4F2, LHX8, ALX1, ELMSAN1, RAX, TADA2B, NKX2-8, SIX3, PROX1, SIX6, PKNOX2, SHOX2, HOXD9, HOXC12, ZFHX3, NCOR2	694	336	18559	2.14892	0.36735	0.141538	0.624922
INTERPRO	IPR001356:Homeodomain	22	2.79188	0.00064679	RAX, IRX2, NKX2-8, TGIF2LX, SIX3, HOXD13, PDX1, MEIS1, SIX6, HOXD10, PKNOX2, BSX, SHOX2, HOXD9, HOXC12, HOXA7, GBX2, NKX3-2, POU4F2, LHX8, ZFHX3, ALX1	694	256	18559	2.29815	0.533345	0.173488	1.03815
INTERPRO	IPR017970:Homeobox, conserved site	17	2.15736	0.00209707	RAX, IRX2, NKX2-8, HOXD13, PDX1, HOXD10, BSX, SHOX2, HOXD9, HOXC12, HOXA7, GBX2, NKX3-2, POU4F2, LHX8, ZFHX3, ALX1	694	190	18559	2.39271	0.915664	0.297618	3.32933
INTERPRO	IPR020479:Homeodomain, metazoa	9	1.14213	0.0216253	BSX, HOXD9, HOXC12, HOXA7, NKX2-8, GBX2, NKX3-2, PDX1, HOXD10	694	92	18559	2.61607	1	0.841115	29.7163
Annotation Cluster 3	Enrichment Score: 2.65279752622539
Category	Term	Count	%	PValue	Genes	List Total	Pop Hits	Pop Total	Fold Enrichment	Bonferroni	Benjamini	FDR
INTERPRO	IPR011993:Pleckstrin homology-like domain	35	4.44162	2.9687e-05	RALGPS2, GULP1, AGAP5, RASAL1, DAB1, DGKD, SNTB2, APBA2, SH2B2, IQSEC3, AGAP1, AGAP2, AFAP1, SHC2, APBA1, NET1, OBSCN, PPP4R3A, TBC1D2B, ABR, NOS1AP, ARHGEF7, DOCK9, TRIO, ARHGEF9, PLEKHA4, KIF1A, TNS1, RASGRF1, SBF2, FRMD4A, MAPK8IP1, SYNGAP1, SPATA13, KALRN	694	427	18559	2.19197	0.0343673	0.0343673	0.0478727
GOTERM_MF_DIRECT	GO:0005085~guanyl-nucleotide exchange factor activity	15	1.90355	0.000156055	OBSCN, RALGPS2, ABR, ARHGEF7, HPS4, DOCK9, TRIO, ARHGEF9, SH2D3C, DOCK2, RASGRF1, RASGRP1, SPATA13, KALRN, NET1	643	118	16881	3.33731	0.116961	0.116961	0.239159
INTERPRO	IPR001849:Pleckstrin homology domain	24	3.04569	0.000225648	OBSCN, TBC1D2B, RALGPS2, ABR, ARHGEF7, DOCK9, TRIO, ARHGEF9, AGAP5, PLEKHA4, RASAL1, KIF1A, RASGRF1, DGKD, SBF2, SNTB2, SH2B2, SYNGAP1, AGAP1, AGAP2, AFAP1, SPATA13, KALRN, NET1	694	271	18559	2.3683	0.233441	0.124466	0.363337
UP_KEYWORDS	Guanine-nucleotide releasing factor	14	1.77665	0.00275522	RALGPS2, ABR, ARHGEF7, HPS4, DOCK9, TRIO, ARHGEF9, DOCK2, RASGRF1, SBF2, RASGRP1, SPATA13, KALRN, NET1	738	149	20581	2.62031	0.666492	0.0754378	3.77249
INTERPRO	IPR000219:Dbl homology (DH) domain	9	1.14213	0.00485983	OBSCN, ABR, RASGRF1, ARHGEF7, TRIO, ARHGEF9, SPATA13, NET1, KALRN	694	71	18559	3.38984	0.996782	0.471466	7.55696
GOTERM_MF_DIRECT	GO:0005089~Rho guanyl-nucleotide exchange factor activity	9	1.14213	0.00877853	OBSCN, ABR, RASGRF1, ARHGEF7, TRIO, ARHGEF9, SPATA13, NET1, KALRN	643	77	16881	3.06859	0.999113	0.504772	12.6528
GOTERM_BP_DIRECT	GO:0035023~regulation of Rho protein signal transduction	9	1.14213	0.0128727	OBSCN, ABR, RASGRF1, ARHGEF7, TRIO, ARHGEF9, SPATA13, NET1, KALRN	650	81	16792	2.87043	1	0.947134	20.6089
GOTERM_BP_DIRECT	GO:0043547~positive regulation of GTPase activity	33	4.18782	0.0201615	RALGPS2, HPS4, AGAP5, RASAL1, DOCK2, RASGRP1, AFDN, IQSEC3, AGAP1, FGF1, AGAP2, SHC2, NEFL, ADGRB3, NET1, OBSCN, ABR, ARHGEF7, DOCK9, TRIO, CD40, ARHGEF9, SH2D3C, ITGA6, RASGRF1, SBF2, PDGFRA, SRGAP3, GNAS, SYNGAP1, SPATA13, CALM1, KALRN	650	565	16792	1.50888	1	0.968767	30.4271
INTERPRO	IPR001331:Guanine-nucleotide dissociation stimulator, CDC24, conserved site	4	0.507614	0.0417978	ABR, RASGRF1, ARHGEF7, NET1	694	21	18559	5.09373	1	0.919123	49.7757
Annotation Cluster 4	Enrichment Score: 2.620290185447945
Category	Term	Count	%	PValue	Genes	List Total	Pop Hits	Pop Total	Fold Enrichment	Bonferroni	Benjamini	FDR
GOTERM_MF_DIRECT	GO:0000978~RNA polymerase II core promoter proximal region sequence-specific DNA binding	27	3.4264	0.00113229	FOSL2, SOX1, HOXD13, PDX1, ZIC1, ZNF253, MEIS1, ZNF331, GLI1, BSX, BATF, ZNF736, HOXA7, NKX3-2, ETV1, POU4F2, PATZ1, ZNF732, RAX, SSBP2, SMAD6, NKX2-8, ZNF141, FEZF2, SALL1, ZNF257, NFIA	643	355	16881	1.99675	0.594627	0.363311	1.72318
GOTERM_BP_DIRECT	GO:0006366~transcription from RNA polymerase II promoter	34	4.31472	0.00298823	SOX1, HOXD13, TP63, NFIX, PDX1, ZIC1, MEIS1, CBFB, BATF, OVOL2, HOXA7, GBX2, NKX3-2, CREB3L1, ETV1, POU4F2, ALX1, NFATC1, IKZF3, RAX, SSBP2, CCDC169-SOHLH2, TRIM29, NKX2-8, SIX3, ZNF141, KLF15, SIX6, SALL3, FEZF2, EBF3, ZFHX3, CTDP1, NFIA	650	513	16792	1.71218	0.999711	0.869617	5.19114
GOTERM_MF_DIRECT	GO:0001077~transcriptional activator activity, RNA polymerase II core promoter proximal region sequence-specific binding	19	2.41117	0.00407153	RAX, SSBP2, SOX1, NKX2-8, TP63, HOXD13, KLF15, ZIC1, MEIS1, NR2E1, BSX, BATF, EBF3, HOXA7, ETV1, CREB3L1, POU4F2, PATZ1, NFIA	643	236	16881	2.11363	0.961289	0.41838	6.0676
Annotation Cluster 5	Enrichment Score: 2.069921291869312
Category	Term	Count	%	PValue	Genes	List Total	Pop Hits	Pop Total	Fold Enrichment	Bonferroni	Benjamini	FDR
INTERPRO	IPR008160:Collagen triple helix repeat	10	1.26904	0.00345421	C1QTNF8, COL14A1, COL4A1, COL19A1, C1QTNF3, COL13A1, EMID1, C1QL2, COL11A2, COL5A1	694	82	18559	3.26123	0.983027	0.399212	5.42822
GOTERM_MF_DIRECT	GO:0005201~extracellular matrix structural constituent	9	1.14213	0.00378284	COL14A1, COL4A1, COL19A1, TNXB, ELN, FBN1, FBN3, COL11A2, COL5A1	643	67	16881	3.52659	0.95123	0.453449	5.64897
UP_KEYWORDS	Collagen	10	1.26904	0.00852222	C1QTNF8, COL14A1, COL4A1, COL19A1, C1QTNF3, COL13A1, EMID1, C1QL2, COL11A2, COL5A1	738	98	20581	2.84567	0.966839	0.164131	11.245
KEGG_PATHWAY	hsa04974:Protein digestion and absorption	8	1.01523	0.0471624	COL14A1, COL4A1, COL13A1, ELN, MME, COL11A2, KCNQ1, COL5A1	261	88	6910	2.40683	0.999994	0.909813	46.5919
Annotation Cluster 6	Enrichment Score: 1.7641315966197064
Category	Term	Count	%	PValue	Genes	List Total	Pop Hits	Pop Total	Fold Enrichment	Bonferroni	Benjamini	FDR
INTERPRO	IPR023779:Chromo domain, conserved site	5	0.634518	0.00579245	CDYL, CHD2, CBX2, CBX8, CBX6	694	20	18559	6.68552	0.998933	0.495574	8.94448
INTERPRO	IPR023780:Chromo domain	5	0.634518	0.0149816	CDYL, CHD2, CBX2, CBX8, CBX6	694	26	18559	5.14271	1	0.745343	21.61
INTERPRO	IPR016197:Chromo domain-like	5	0.634518	0.0302528	CDYL, CHD2, CBX2, CBX8, CBX6	694	32	18559	4.17845	1	0.881009	39.073
INTERPRO	IPR000953:Chromo domain/shadow	5	0.634518	0.0334416	CDYL, CHD2, CBX2, CBX8, CBX6	694	33	18559	4.05183	1	0.89204	42.2253
Annotation Cluster 7	Enrichment Score: 1.7461612134359705
Category	Term	Count	%	PValue	Genes	List Total	Pop Hits	Pop Total	Fold Enrichment	Bonferroni	Benjamini	FDR
INTERPRO	IPR018247:EF-Hand 1, calcium-binding site	15	1.90355	0.00703788	SRI, RASEF, DUOX2, PPP3R1, MYL12A, DNAH7, SMOC2, CGREF1, CAPN11, RASGRP1, FSTL5, EFCAB1, S100A7L2, DST, CALM1	694	178	18559	2.25355	0.999756	0.500091	10.7669
INTERPRO	IPR002048:EF-hand domain	16	2.03046	0.0245244	SRI, EFCAB14, RASEF, DUOX2, PPP3R1, MYL12A, DNAH7, SMOC2, CGREF1, CAPN11, RASGRP1, FSTL5, EFCAB1, S100A7L2, DST, CALM1	694	228	18559	1.87664	1	0.857725	33.0013
INTERPRO	IPR011992:EF-hand-like domain	18	2.28426	0.0334561	SRI, EFCAB14, RASEF, DUOX2, PPP3R1, SPOCK1, MYL12A, SMOC2, CGREF1, CAPN11, RASGRP1, FSTL5, EFCAB1, S100A7L2, DST, CCAR2, DTNA, CALM1	694	279	18559	1.7253	1	0.878735	42.2394

## Sheet: Si_FA cluster
Si	DAVID: Functional Annotation Clustering		EASE 0.05	UP_KEYWORDS; GO_BP_DIRECT; GO_MF_DIRECT; KEGG_PATHWAYS; DOMAIN_INTERPRO
	https://david.ncifcrf.gov/
Annotation Cluster 1	Enrichment Score: 3.3053166968775667
Category	Term	Count	%	PValue	Genes	List Total	Pop Hits	Pop Total	Fold Enrichment	Bonferroni	Benjamini	FDR
INTERPRO	IPR017970:Homeobox, conserved site	12	4.47761	3.53513e-05	HOXB3, HOXB7, EVX2, NKX2-6, HOXB5, NKX6-2, LHX3, SIX1, HOXB13, PDX1, CUX1, UNCX	239	190	18559	4.90438	0.0186661	0.0186661	0.0513523
UP_KEYWORDS	Homeobox	13	4.85075	0.000103354	NANOGNB, NKX2-6, EVX2, HOXB13, PDX1, HOXB3, HOXB7, HOXB5, NKX6-2, SIX1, LHX3, CUX1, UNCX	254	262	20581	4.02045	0.0296298	0.0296298	0.137384
INTERPRO	IPR001356:Homeodomain	13	4.85075	0.00012124	NANOGNB, NKX2-6, EVX2, HOXB13, PDX1, HOXB3, HOXB7, HOXB5, NKX6-2, SIX1, LHX3, CUX1, UNCX	239	256	18559	3.9433	0.0625807	0.0317958	0.176014
GOTERM_MF_DIRECT	GO:0043565~sequence-specific DNA binding	18	6.71642	0.000730369	ELF4, NKX2-6, EVX2, EOMES, SMAD3, HOXB13, ARNTL, CALCOCO1, HOXB3, HOXB7, ETS1, LHX3, SIX1, FOXF2, SPIB, FOXD2, CUX1, UNCX	230	518	16881	2.55043	0.25723	0.25723	1.01647
INTERPRO	IPR020479:Homeodomain, metazoa	7	2.61194	0.00118816	HOXB3, HOXB7, EVX2, NKX2-6, HOXB5, NKX6-2, PDX1	239	92	18559	5.90836	0.469357	0.190406	1.71256
INTERPRO	IPR009057:Homeodomain-like	13	4.85075	0.00138437	NANOGNB, NKX2-6, EVX2, HOXB13, PDX1, HOXB3, HOXB7, HOXB5, NKX6-2, SIX1, LHX3, CUX1, UNCX	239	336	18559	3.00442	0.522113	0.168559	1.99273
UP_KEYWORDS	Developmental protein	21	7.83582	0.0137005	NGEF, NKX2-6, EVX2, EOMES, HOXB13, BANP, PDX1, EPHB3, PRKX, HOXB3, TYMP, HOXB7, NXN, NRARP, HOXB5, NKX6-2, SIX1, CASZ1, CUX1, FGF3, UNCX	254	949	20581	1.79302	0.981946	0.436443	16.7639
Annotation Cluster 2	Enrichment Score: 2.0012390396914905
Category	Term	Count	%	PValue	Genes	List Total	Pop Hits	Pop Total	Fold Enrichment	Bonferroni	Benjamini	FDR
GOTERM_MF_DIRECT	GO:0043565~sequence-specific DNA binding	18	6.71642	0.000730369	ELF4, NKX2-6, EVX2, EOMES, SMAD3, HOXB13, ARNTL, CALCOCO1, HOXB3, HOXB7, ETS1, LHX3, SIX1, FOXF2, SPIB, FOXD2, CUX1, UNCX	230	518	16881	2.55043	0.25723	0.25723	1.01647
UP_KEYWORDS	DNA-binding	37	13.806	0.0183135	KIF4A, NANOGNB, ELF4, EVX2, HOXB13, PDX1, NPAS1, NKX6-2, FOXF2, LHX3, CASZ1, SPIB, FOXD2, ZNF577, SREBF1, EGR2, ZNF28, NKX2-6, EOMES, SMAD3, BANP, ARNTL, H2BFWT, ZNF320, MYCN, HOXB3, ZNF341, RPAP1, ZNF195, HOXB7, ETS1, HOXB5, SIX1, PRDM2, CUX1, UNCX, ADAR	254	2050	20581	1.46245	0.995386	0.449884	21.7957
GOTERM_MF_DIRECT	GO:0003700~transcription factor activity, sequence-specific DNA binding	22	8.20896	0.0213455	SREBF1, EGR2, ZNF28, NKX2-6, EOMES, SMAD3, PDX1, ARNTL, ZNF320, MYCN, HOXB3, NPAS1, ZNF341, HOXB7, ETS1, NKX6-2, SIX1, FOXF2, SPIB, PRDM2, FOXD2, ZNF577	230	961	16881	1.68023	0.999846	0.98761	26.0449
UP_KEYWORDS	Activator	15	5.59701	0.0346276	SREBF1, EGR2, BRF1, ELF4, NKX2-6, EOMES, PDX1, ARNTL, CALCOCO1, MYCN, LHX3, SIX1, FOXF2, PRDM2, SPIB	254	661	20581	1.83875	0.999965	0.574547	37.4211
Annotation Cluster 3	Enrichment Score: 1.4799642589829274
Category	Term	Count	%	PValue	Genes	List Total	Pop Hits	Pop Total	Fold Enrichment	Bonferroni	Benjamini	FDR
GOTERM_BP_DIRECT	GO:0070588~calcium ion transmembrane transport	6	2.23881	0.0231796	TMEM37, PANX1, ATP2C1, GRIN2A, CACNA1S, PKD1L1	229	119	16792	3.69719	1	0.972914	31.6379
UP_KEYWORDS	Calcium transport	5	1.86567	0.0328401	TMEM37, PANX1, ATP2C1, CACNA1S, PKD1L1	254	98	20581	4.13406	0.99994	0.586606	35.8622
UP_KEYWORDS	Calcium channel	4	1.49254	0.0477086	TMEM37, PANX1, CACNA1S, PKD1L1	254	66	20581	4.91076	0.999999	0.612622	47.8062

## Sheet: Xray_FAcluster
X ray	DAVID: Functional Annotation Clustering	EASE 0.05		UP_KEYWORDS; GO_BP_DIRECT; GO_MF_DIRECT; KEGG_PATHWAYS; DOMAIN_INTERPRO
	https://david.ncifcrf.gov/
Annotation Cluster 1	Enrichment Score: 3.196519112593616
Category	Term	Count	%	PValue	Genes	List Total	Pop Hits	Pop Total	Fold Enrichment	Bonferroni	Benjamini	FDR
INTERPRO	IPR000742:Epidermal growth factor-like domain	28	2.85423	6.72887e-06	NPNT, NELL2, JAG2, DLK1, FAT1, ADAM32, TGFA, CNTNAP2, ADAM33, TNN, PCSK6, TECTA, TNXB, SCUBE2, DLL3, F7, CFC1, MUC4, TENM4, LAMA2, EGFLAM, LRP1, SNED1, FBLN2, NOTCH4, LAMC1, LRP2, LRP5	844	231	18559	2.66537	0.00996264	0.00996264	0.0111688
UP_KEYWORDS	EGF-like domain	26	2.65036	5.01468e-05	PRF1, NPNT, NELL2, JAG2, DLK1, ADAM2, FAT1, ADAM32, TGFA, CNTNAP2, ADAM33, TNN, TNXB, SCUBE2, DLL3, F7, CFC1, MUC4, TENM4, LRP1, EGFLAM, SNED1, FBLN2, NOTCH4, LRP2, LRP5	903	238	20581	2.48986	0.0217254	0.00313292	0.070845
INTERPRO	IPR013032:EGF-like, conserved site	22	2.24261	0.00029366	TNXB, SCUBE2, NPNT, NELL2, JAG2, DLL3, ITGB4, F7, DLK1, CFC1, TENM4, EGFLAM, LRP1, SNED1, FBLN2, FAT1, NOTCH4, ADAM32, TGFA, ADAM33, TNN, LRP2	844	199	18559	2.43098	0.354048	0.1035	0.486337
INTERPRO	IPR009030:Insulin-like growth factor binding protein, N-terminal	17	1.73293	0.000580117	SCUBE2, NPNT, NELL2, DLL3, JAG2, FURIN, EPHB4, LAMA2, IGF1R, LRP1, SNED1, FBLN2, NOTCH4, IGFBP2, LRP2, PCSK6, IGFBP3	844	139	18559	2.68934	0.578301	0.116048	0.958604
INTERPRO	IPR001881:EGF-like calcium-binding	14	1.42712	0.00514118	SCUBE2, NPNT, NELL2, DLL3, JAG2, F7, DLK1, LRP1, EGFLAM, SNED1, FBLN2, FAT1, NOTCH4, LRP2	844	127	18559	2.42402	0.999533	0.445664	8.20016
INTERPRO	IPR000152:EGF-type aspartate/asparagine hydroxylation site	12	1.22324	0.00814124	LRP1, SNED1, FBLN2, SCUBE2, FAT1, NPNT, NELL2, NOTCH4, JAG2, F7, DLK1, LRP2	844	105	18559	2.51307	0.999995	0.532443	12.6888
INTERPRO	IPR018097:EGF-like calcium-binding, conserved site	11	1.1213	0.0175012	LRP1, SNED1, FBLN2, SCUBE2, FAT1, NPNT, NELL2, NOTCH4, JAG2, F7, LRP2	844	102	18559	2.3714	1	0.7138	25.4036
Annotation Cluster 2	Enrichment Score: 2.9770551755041152
Category	Term	Count	%	PValue	Genes	List Total	Pop Hits	Pop Total	Fold Enrichment	Bonferroni	Benjamini	FDR
INTERPRO	IPR011009:Protein kinase-like domain	47	4.79103	2.14869e-05	PRKCZ, FGFR1, FGFR4, CAMK2G, STK10, FN3K, PASK, EPHB4, TRIB2, CAMKK1, STK32C, IGF1R, ADCK2, SNRK, COQ8A, ETNK1, PIK3CA, DCLK2, ETNK2, ANKK1, SIK1, STK38L, KNDC1, GUCY2F, OBSCN, ALPK1, PIK3C2A, BMX, RAF1, MAPK10, TBCK, WEE1, MAP4K3, RPS6KA6, DDR1, EPHA4, PRKD2, PLK4, RPS6KA1, ULK1, RIPK1, BMP2K, ERN2, BMPR1B, LRRK1, CDC42BPB, KALRN	844	531	18559	1.94633	0.0314671	0.010601	0.0356606
UP_KEYWORDS	Kinase	58	5.91233	2.19311e-05	NELL2, PASK, FAM20C, ITPKB, CAMKK1, PACSIN1, ADCK2, COQ8A, PIK3CA, SIK1, ANKK1, IPMK, PIK3C2A, WEE1, PLAUR, MAP4K3, PRKD2, DDR1, BAZ1B, RIPK1, BMP2K, ERN2, AKAP1, LRRK1, KALRN, PRKCZ, FGFR1, FGFR4, CAMK2G, STK10, FN3K, EPHB4, TK1, IGF1R, STK32C, SNRK, HK3, ETNK1, DCLK2, ETNK2, UCK2, PAPSS2, STK38L, OBSCN, ALPK1, BMX, RAF1, DGKK, DGKH, NADK, MAPK10, EPHA4, RPS6KA6, PLK4, RPS6KA1, ULK1, BMPR1B, CDC…	903	735	20581	1.79854	0.00955993	0.00159971	0.0309889
GOTERM_MF_DIRECT	GO:0005524~ATP binding	104	10.6014	3.7053e-05	RAD51C, PASK, FAM20C, ITPKB, DDX12P, IDH3G, COQ8A, DYNC2H1, PIK3CA, ANKK1, WEE1, MAP4K3, BAZ1B, NAV2, BMP2K, CHORDC1, KIF26A, LRRK1, PCCA, KALRN, ACTBL2, FGFR1, FGFR4, GCLC, DNAH14, STK10, DNAH17, EPHB4, TK1, MOV10, P2RY1, RUNX1, STK38L, RUNX3, NAXD, GUCY2F, OBSCN, RECQL5, MYO1C, EPB42, BMX, ATP11A, P2RX5, EPHA4, PLK4, UBA1, ULK1, MYH11, MYO16, CARS2, MYH14, DDX54, PC, CDC42BPB, ATAD2B, CLCN5, KI…	790	1495	16881	1.48649	0.0339087	0.0339087	0.0579933
UP_KEYWORDS	ATP-binding	91	9.27625	0.000122238	RAD51C, KIF25, ATP5B, UBE2G2, FAM20C, PASK, ITPKB, ACSF3, DDX12P, CAMKK1, TTLL12, MCM9, TOR3A, IDH3G, ADCK2, COQ8A, DYNC2H1, PIK3CA, SIK1, ANKK1, IPMK, ATP4A, PIK3C2A, NLRP2, WEE1, MAP4K3, PRKD2, DDR1, BAZ1B, NAV2, RIPK1, BMP2K, ERN2, KIF26A, LRRK1, PCCA, KALRN, ACTBL2, FGFR1, PRKCZ, FGFR4, GCLC, DNAH14, DNAH17, STK10, CAMK2G, VARS, EPHB4, TK1, IGF1R, STK32C, MOV10, SNRK, HK3, ETNK1, DCLK2, ETNK2…	903	1391	20581	1.49105	0.0521351	0.00593159	0.17261
INTERPRO	IPR000719:Protein kinase, catalytic domain	39	3.97554	0.00085818	PRKCZ, FGFR1, FGFR4, CAMK2G, STK10, PASK, EPHB4, TRIB2, CAMKK1, STK32C, IGF1R, ADCK2, SNRK, DCLK2, ANKK1, SIK1, STK38L, GUCY2F, OBSCN, BMX, RAF1, MAPK10, TBCK, WEE1, MAP4K3, RPS6KA6, DDR1, EPHA4, PRKD2, PLK4, RPS6KA1, ULK1, RIPK1, BMP2K, ERN2, BMPR1B, LRRK1, CDC42BPB, KALRN	844	487	18559	1.76095	0.721272	0.147592	1.41502
GOTERM_BP_DIRECT	GO:0006468~protein phosphorylation	37	3.77166	0.00144133	PRKCZ, FGFR1, STK10, PASK, FAM20C, TRIB2, CAMKK1, ADCK2, SNRK, COQ8A, PIK3CA, SIK1, ANKK1, STK38L, RUNX3, GUCY2F, OBSCN, ALPK1, SMAD9, BMX, RAF1, MAPK10, TBCK, MAP4K3, RPS6KA6, PRKD2, PLK4, RPS6KA1, ULK1, BMP2K, ERN2, WNT11, BMPR1B, LRRK1, IGFBP3, CDC42BPB, KALRN	782	456	16792	1.74234	0.987642	0.584673	2.56808
UP_KEYWORDS	Serine/threonine-protein kinase	31	3.16004	0.00238581	PRKCZ, CAMK2G, STK10, PASK, FAM20C, CAMKK1, STK32C, ADCK2, SNRK, PIK3CA, DCLK2, SIK1, ANKK1, STK38L, OBSCN, ALPK1, RAF1, MAPK10, MAP4K3, RPS6KA6, PRKD2, PLK4, RPS6KA1, ULK1, RIPK1, BMP2K, ERN2, BMPR1B, LRRK1, CDC42BPB, KALRN	903	393	20581	1.79783	0.648742	0.072007	3.31936
UP_KEYWORDS	Nucleotide-binding	104	10.6014	0.0024944	RAD51C, PASK, FAM20C, RAB1B, ITPKB, DDX12P, IDH3G, COQ8A, DYNC2H1, PIK3CA, ANKK1, GNL1, GTPBP4, WEE1, MAP4K3, BAZ1B, NAV2, BMP2K, KIF26A, LRRK1, PCCA, KALRN, ACTBL2, FGFR1, FGFR4, GCLC, DNAH14, STK10, DNAH17, RAB40C, EPHB4, TK1, MOV10, UPRT, STK38L, NAXD, GUCY2F, OBSCN, RECQL5, MYO1C, BMX, ATP11A, EPHA4, PLK4, UBA1, ULK1, MYH11, MYO16, CARS2, RAP1B, MYH14, DDX54, PC, ATAD2B, CDC42BPB, CLCN5, KIF2…	903	1788	20581	1.3257	0.665096	0.0703317	3.46797
GOTERM_MF_DIRECT	GO:0004674~protein serine/threonine kinase activity	31	3.16004	0.00313309	PRKCZ, CAMK2G, STK10, PASK, FAM20C, CAMKK1, STK32C, ADCK2, OSR1, SNRK, PIK3CA, DCLK2, SIK1, ANKK1, STK38L, OBSCN, ALPK1, RAF1, MAP4K3, RPS6KA6, PRKD2, PLK4, RPS6KA1, ULK1, RIPK1, BMP2K, ERN2, BMPR1B, LRRK1, CDC42BPB, KALRN	790	376	16881	1.76175	0.946147	0.767937	4.79405
INTERPRO	IPR008271:Serine/threonine-protein kinase, active site	25	2.54842	0.00847313	PRKCZ, CAMK2G, STK10, PASK, CAMKK1, STK32C, SNRK, DCLK2, ANKK1, SIK1, STK38L, OBSCN, RAF1, MAPK10, WEE1, PRKD2, RPS6KA6, RPS6KA1, ULK1, RIPK1, BMP2K, ERN2, BMPR1B, KALRN, CDC42BPB	844	312	18559	1.76197	0.999997	0.525175	13.1725
INTERPRO	IPR017441:Protein kinase, ATP binding site	28	2.85423	0.0151652	FGFR1, PRKCZ, FGFR4, CAMK2G, STK10, PASK, EPHB4, CAMKK1, IGF1R, STK32C, SNRK, DCLK2, SIK1, STK38L, OBSCN, BMX, RAF1, WEE1, MAP4K3, RPS6KA6, EPHA4, PRKD2, PLK4, RPS6KA1, ULK1, BMPR1B, KALRN, CDC42BPB	844	381	18559	1.61601	1	0.679198	22.4043
UP_KEYWORDS	Transferase	94	9.58206	0.0171886	UBE2G2, FAM20C, PASK, NELL2, SULT2B1, ITPKB, CAMKK1, ST6GALNAC6, ALAS1, PACSIN1, ART5, FNTA, ADCK2, NAA10, COQ8A, ELOVL2, PIK3CA, SIK1, ANKK1, IPMK, TERT, PIK3C2A, PARP11, HERC3, WEE1, ST6GALNAC2, PLAUR, MAP4K3, MGAT1, DDR1, PRKD2, EP300, ZDHHC11, BAZ1B, ALG10B, RIPK1, BMP2K, ERN2, AKAP1, GALNT9, LRRK1, NSD1, KALRN, FGFR1, PRKCZ, FGFR4, STK10, SETD1B, CAMK2G, FN3K, COMT, EPHB4, TK1, DIMT1, IGF1R,…	903	1708	20581	1.25435	0.999497	0.223637	21.7314
GOTERM_MF_DIRECT	GO:0004672~protein kinase activity	27	2.75229	0.0182799	PRKCZ, PASK, TRIB2, ADCK2, SNRK, COQ8A, ANKK1, STK38L, GUCY2F, OBSCN, RAF1, MAPK10, WEE1, TBCK, MAP4K3, RPS6KA6, DDR1, PPP1R9B, EPHA4, PRKD2, RPS6KA1, RIPK1, BMP2K, ERN2, LRRK1, KALRN, CDC42BPB	790	359	16881	1.60709	1	0.79017	25.0862
Annotation Cluster 3	Enrichment Score: 2.4045651984438146
Category	Term	Count	%	PValue	Genes	List Total	Pop Hits	Pop Total	Fold Enrichment	Bonferroni	Benjamini	FDR
INTERPRO	IPR017970:Homeobox, conserved site	20	2.03874	0.00107687	GSC, LMX1B, EMX1, HOXA11, IRX2, LEUTX, VAX2, VSX2, HOXD10, HOXB3, ISL2, MSX1, NKX6-2, HOXB9, POU3F2, PBX3, TLX3, TLX1, PITX2, UNCX	844	190	18559	2.31467	0.798759	0.163174	1.77259
UP_KEYWORDS	Homeobox	23	2.34455	0.00277256	GSC, LMX1B, EMX1, HOXA11, IRX2, ONECUT3, LEUTX, SIX3, VAX2, VSX2, HOXD10, HOXB3, ISL2, MSX1, MEIS2, NKX6-2, HOXB9, POU3F2, PBX3, TLX3, TLX1, PITX2, UNCX	903	262	20581	2.00081	0.703607	0.0731878	3.84769
INTERPRO	IPR001356:Homeodomain	23	2.34455	0.00319612	GSC, LMX1B, EMX1, HOXA11, IRX2, ONECUT3, LEUTX, SIX3, VAX2, VSX2, HOXD10, HOXB3, ISL2, MSX1, MEIS2, NKX6-2, HOXB9, POU3F2, PBX3, TLX3, TLX1, PITX2, UNCX	844	256	18559	1.9756	0.991464	0.351466	5.17509
GOTERM_MF_DIRECT	GO:0043565~sequence-specific DNA binding	39	3.97554	0.00406477	HLF, THRB, ELF4, TFCP2L1, IRX2, HOXA11, SOX2, GLI2, HOXD10, CALCOCO1, ATF1, ARNT, HIC1, NR1H2, VDR, MEIS2, ATF6B, TLX3, TLX1, PITX2, GSC, EMX1, LMX1B, SOX14, RXRA, LEUTX, SMAD3, ZSCAN4, SNAI2, VSX2, HOXB3, HDAC4, ISL2, MSX1, HIVEP3, ZNF711, HOXB9, PBX3, UNCX	790	518	16881	1.60881	0.97745	0.71748	6.1776
INTERPRO	IPR020479:Homeodomain, metazoa	11	1.1213	0.00885026	HOXB3, MSX1, EMX1, NKX6-2, HOXA11, VAX2, HOXB9, TLX3, HOXD10, TLX1, PITX2	844	92	18559	2.62916	0.999998	0.520436	13.7191
INTERPRO	IPR009057:Homeodomain-like	26	2.65036	0.010888	RNASEK-C17ORF49, IRX2, ONECUT3, HOXA11, HOXD10, MEIS2, NKX6-2, POU3F2, TLX3, TLX1, PITX2, GSC, EMX1, LMX1B, LEUTX, SIX3, VAX2, VSX2, HOXB3, ISL2, MSX1, HOXB9, PBX3, NCOR2, PC, UNCX	844	336	18559	1.70156	1	0.575726	16.6168
Annotation Cluster 4	Enrichment Score: 1.7579711738220307
Category	Term	Count	%	PValue	Genes	List Total	Pop Hits	Pop Total	Fold Enrichment	Bonferroni	Benjamini	FDR
GOTERM_BP_DIRECT	GO:0007018~microtubule-based movement	12	1.22324	0.00127292	AP2A2, KIF25, SNX29, DNAH14, KIFAP3, DNAH17, DYNC2H1, DNHD1, RACGAP1, KIF26A, NGF, AP2M1	782	81	16792	3.18121	0.979345	0.620897	2.27127
INTERPRO	IPR013602:Dynein heavy chain, domain-2	4	0.407747	0.0335997	DNAH14, DNAH17, DYNC2H1, DNHD1	844	16	18559	5.49733	1	0.858575	43.2954
INTERPRO	IPR024743:Dynein heavy chain, coiled coil stalk	4	0.407747	0.0335997	DNAH14, DNAH17, DYNC2H1, DNHD1	844	16	18559	5.49733	1	0.858575	43.2954
INTERPRO	IPR026983:Dynein heavy chain	4	0.407747	0.0335997	DNAH14, DNAH17, DYNC2H1, DNHD1	844	16	18559	5.49733	1	0.858575	43.2954
INTERPRO	IPR004273:Dynein heavy chain domain	4	0.407747	0.0335997	DNAH14, DNAH17, DYNC2H1, DNHD1	844	16	18559	5.49733	1	0.858575	43.2954
Annotation Cluster 5	Enrichment Score: 1.5723899539231594
Category	Term	Count	%	PValue	Genes	List Total	Pop Hits	Pop Total	Fold Enrichment	Bonferroni	Benjamini	FDR
INTERPRO	IPR002110:Ankyrin repeat	20	2.03874	0.0238572	ANKS1A, ESPNL, TONSL, TRPA1, TANC1, FANK1, ANKRD17, PPP1R16B, ANK1, PPP1R16A, NOTCH4, ANKRD11, MYO16, ASPG, POTEA, AGAP1, ANKK1, BCOR, ANKFY1, LRRK1	844	255	18559	1.72465	1	0.790318	33.0223
UP_KEYWORDS	ANK repeat	20	2.03874	0.0239509	ANKS1A, ESPNL, TONSL, TRPA1, TANC1, FANK1, ANKRD17, PPP1R16B, ANK1, PPP1R16A, NOTCH4, ANKRD11, MYO16, ASPG, POTEA, AGAP1, ANKK1, BCOR, ANKFY1, LRRK1	903	264	20581	1.72665	0.999976	0.261678	29.0076
INTERPRO	IPR020683:Ankyrin repeat-containing domain	20	2.03874	0.0335653	ANKS1A, ESPNL, TONSL, TRPA1, TANC1, FANK1, ANKRD17, PPP1R16B, ANK1, PPP1R16A, NOTCH4, ANKRD11, MYO16, ASPG, POTEA, AGAP1, ANKK1, BCOR, ANKFY1, LRRK1	844	265	18559	1.65957	1	0.86894	43.2618
Annotation Cluster 6	Enrichment Score: 1.5381784641981324
Category	Term	Count	%	PValue	Genes	List Total	Pop Hits	Pop Total	Fold Enrichment	Bonferroni	Benjamini	FDR
KEGG_PATHWAY	hsa05412:Arrhythmogenic right ventricular cardiomyopathy (ARVC)	9	0.917431	0.0201693	JUP, CACNA2D1, CACNG5, ITGB4, CACNG4, ACTN1, RYR2, CACNA1C, CACNA2D2	334	71	6910	2.6225	0.995097	0.358	23.3936
KEGG_PATHWAY	hsa04261:Adrenergic signaling in cardiomyocytes	14	1.42712	0.023415	CACNA2D1, PPP2R5B, CAMK2G, CACNG5, CACNG4, CACNA2D2, GNAQ, ATF6B, RYR2, PIK3CA, CACNA1C, KCNQ1, PPP2R2D, PPP2R2A	334	146	6910	1.98384	0.997938	0.378545	26.6469
UP_KEYWORDS	Calcium channel	8	0.815494	0.0250861	CACNA2D1, CATSPER2, CACNG5, CACNG4, CACNA1H, RYR2, CACNA1C, CACNA2D2	903	66	20581	2.76264	0.999985	0.265899	30.1657
UP_KEYWORDS	Voltage-gated channel	13	1.32518	0.0324729	KCNH1, CACNA2D1, SCN2B, KCNAB2, KCNA1, CACNG5, CACNG4, CACNA2D2, KCNQ3, CATSPER2, CACNA1H, CACNA1C, KCNQ1	903	150	20581	1.97529	0.999999	0.303355	37.2825
GOTERM_MF_DIRECT	GO:0005245~voltage-gated calcium channel activity	6	0.611621	0.0374798	CACNA2D1, CATSPER2, CACNG5, CACNG4, CACNA1C, CACNA2D2	790	40	16881	3.20525	1	0.831061	45.0118
KEGG_PATHWAY	hsa04921:Oxytocin signaling pathway	14	1.42712	0.0409253	CACNA2D1, CAMK2G, CACNG5, CACNG4, RAF1, CACNA2D2, CAMKK1, NRAS, GNAQ, RYR2, PIK3CA, NFATC2, CACNA1C, PLA2G4E	334	158	6910	1.83317	0.999982	0.516683	42.1039
